# Supplementary material for: Proteomic Profiling of Extracellular Matrix Components from Patient Metastases Identifies Consistently Elevated Proteins for Developing Nanobodies That Target Primary Tumors and Metastases
Source: Cancer Res. 2023 Apr 26;83(12):2052–65. doi: 10.1158/0008-5472.CAN-22-1532 (PMC10267678; doi:10.1158/0008-5472.CAN-22-1532)
Supplement: Table S1 — Supplementary Table S1 [file can-22-1532_table_s1_suppst1.xlsx]

## Sheet: A. Complete MS Data Set-TNBC 
				TNBC Liver Metastasis Samples												TNBC Lung Metastasis Samples
				Patient 1 - Sample #1			Patient 1 - Sample #2			Patient 2 - Sample #1			Patient 2 - Sample #2			Patient 1 - Sample #1			Patient 1 - Sample #2			Patient 2 - Sample #1			Patient 2 - Sample #2
Division	Category	Entry Name	Entrez Gene Symbol	Number of Spectra	Peptide abundance	Number of Unique Peptides	Number of Spectra	Peptide abundance	Number of Unique Peptides	Number of Spectra	Peptide abundance	Number of Unique Peptides	Number of Spectra	Peptide abundance	Number of Unique Peptides	Number of Spectra	Peptide abundance	Number of Unique Peptides	Number of Spectra	Peptide abundance	Number of Unique Peptides	Number of Spectra	Peptide abundance	Number of Unique Peptides	Number of Spectra	Peptide abundance	Number of Unique Peptides	Total Number of Spectra Observed	Protein Molecular Weight (Da)	UniProt Principal Accession Number	UniProt Accession Numbers	Entrez Gene Symbol	Percent Coverage	Percent Coverages	Total Number of Unique Peptides	Unique Score
Division	Category	entry_name	geneSymbol	H2E_20160818_TNBC_P1a_rafktra_10cc numSpectra	H2E_20160818_TNBC_P1a_rafktra_10cc totalIntensity	H2E_20160818_TNBC_P1a_rafktra_10cc unique_peptides	H2E_20160818_TNBC_P1b_rafktra_10cc numSpectra	H2E_20160818_TNBC_P1b_rafktra_10cc totalIntensity	H2E_20160818_TNBC_P1b_rafktra_10cc unique_peptides	H2E_20160818_TNBC_P2a_rafktra_10cc numSpectra	H2E_20160818_TNBC_P2a_rafktra_10cc totalIntensity	H2E_20160818_TNBC_P2a_rafktra_10cc unique_peptides	H2E_20160818_TNBC_P2b_rafktra_10cc numSpectra	H2E_20160818_TNBC_P2b_rafktra_10cc totalIntensity	H2E_20160818_TNBC_P2b_rafktra_10cc unique_peptides	H2E_20160825_TNBC_P3a_rafktra_10cc numSpectra	H2E_20160825_TNBC_P3a_rafktra_10cc totalIntensity	H2E_20160825_TNBC_P3a_rafktra_10cc unique_peptides	H2E_20160825_TNBC_P3a_rafktra_10cc_160825204021 numSpectra	H2E_20160825_TNBC_P3a_rafktra_10cc_160825204021 totalIntensity	H2E_20160825_TNBC_P3a_rafktra_10cc_160825204021 unique_peptides	H2E_20160825_TNBC_P4a_rafktra_10cc numSpectra	H2E_20160825_TNBC_P4a_rafktra_10cc totalIntensity	H2E_20160825_TNBC_P4a_rafktra_10cc unique_peptides	H2E_20160825_TNBC_P4b_rafktra_10cc numSpectra	H2E_20160825_TNBC_P4b_rafktra_10cc totalIntensity	H2E_20160825_TNBC_P4b_rafktra_10cc unique_peptides	numSpectraProteinObserved	protein_mw	accession_number	accession_numbers	geneSymbol	percentCoverage	percentCoverages	numPepsUnique	scoreUnique
Core matrisome	Collagens	Collagen alpha-3(VI) chain	COL6A3	303	476000000000	112	368	826000000000	113	209	354000000000	64	368	482000000000	118	363	622000000000	101	297	416000000000	95	186	299000000000	61	350	586000000000	95	2444	345375	P12111	P12111|P12111-2|E7ENL6|P12111-4|P12111-5|P12111-3	COL6A3	57.5	57.5|61.1|56.6|60.6|70.4|70.3	160	2231.36			Table S1 A. Complete MS data for TNBC patient samples including two independent biological duplicates from each of two patients with liver metastases, and two independent biological duplicates from each of two patients with lung metastases. All proteins identified are shown. B. All detected matrisome proteins in TNBC patient samples from "A” are listed here. C. Complete MS data for CRC patient sa…
Core matrisome	Collagens	Collagen alpha-1(III) chain	COL3A1	751	3930000000000	86	551	3330000000000	71	763	3060000000000	65	745	3640000000000	89	1394	11500000000000	103	947	5590000000000	102	1500	12700000000000	95	1267	9210000000000	109	7918	139817	P02461	P02461|E7ENY8|P02461-2	COL3A1	76.1	76.1|69.9|67.6	142	2194.59
Core matrisome	Collagens	Collagen alpha-1(I) chain	COL1A1	1190	9510000000000	123	868	8270000000000	111	1187	3520000000000	78	841	5350000000000	95	1691	23100000000000	112	1403	13100000000000	120	2385	30500000000000	117	1693	15200000000000	113	11258	139966	P02452	P02452|P02458|P02458-1	COL1A1	71.1	71.1|55.1|57.8	129	2167.07
Core matrisome	Collagens	Collagen alpha-2(I) chain	COL1A2	851	4720000000000	85	653	5040000000000	81	742	2120000000000	70	670	2950000000000	86	1281	14800000000000	95	1048	7540000000000	102	1520	13600000000000	93	1219	9160000000000	100	7984	129825	P08123	P08123	COL1A2	79.8	79.8	131	2019.99
Core matrisome	Collagens	Collagen alpha-1(XII) chain	COL12A1	50	10700000000	41	70	20800000000	51	8	334000000	7	52	5810000000	39	149	67300000000	71	197	117000000000	91	33	6880000000	22	100	32900000000	58	659	334394	D6RGG3	D6RGG3|Q99715|Q99715-4|Q99715-2	COL12A1	51.1	51.1|50.4|50.6|51.7	120	1498.7
Core matrisome	Collagens	Collagen alpha-2(V) chain	COL5A2	101	203000000000	35	83	209000000000	31	23	7530000000	13	66	89100000000	34	134	250000000000	42	114	133000000000	37	129	305000000000	40	118	270000000000	41	768	145878	P05997	P05997	COL5A2	60.7	60.7	66	851.21
Core matrisome	Collagens	Collagen alpha-1(XIV) chain	COL14A1	46	15900000000	29	79	49900000000	45	27	7440000000	15	60	17500000000	43	48	11200000000	28	40	12200000000	27	15	3020000000	13	24	2880000000	21	339	194596	Q05707	Q05707|Q05707-2|Q05707-3|Q4G0W3	COL14A1	47.8	47.8|46.8|45.5|35.7	63	814.27
Core matrisome	Collagens	Collagen alpha-1(VI) chain	COL6A1	96	133000000000	27	138	303000000000	38	80	116000000000	16	130	235000000000	39	98	175000000000	25	64	107000000000	27	77	67800000000	21	119	179000000000	28	802	109668	P12109	P12109	COL6A1	58.5	58.5	48	710.68
Core matrisome	Collagens	Collagen alpha-2(IV) chain	COL4A2	144	192000000000	27	111	192000000000	33	101	105000000000	21	99	93100000000	31	164	331000000000	31	111	91800000000	26	181	359000000000	30	198	323000000000	29	1109	168748	P08572	P08572|P20849|P20849-2|P20849-3	COL4A2	46.2	46.2|32.8|41.5|21.6	50	657.63
Core matrisome	Collagens	Collagen alpha-6(VI) chain	COL6A6	5	951000000	5	4	38000000	4	21	5330000000	14	55	17500000000	38	10	3870000000	8	2	28700000	2	40	14800000000	24	49	15400000000	32	186	248824	A6NMZ7	A6NMZ7|A6NMZ7-2|A8TX70|E9PAL5|A8TX70-2	COL6A6	27.6	27.6|26.7|8.6|8.6|8.9	49	590.42
Core matrisome	Collagens	Collagen alpha-2(VI) chain	COL6A2	130	165000000000	27	110	221000000000	34	87	171000000000	18	104	123000000000	34	124	242000000000	23	85	131000000000	22	43	70900000000	18	98	269000000000	26	781	109776	P12110	P12110|P12110-2|P12110-3	COL6A2	48	48|53|50.3	44	589.64
Core matrisome	Collagens	Collagen alpha-1(V) chain	COL5A1	89	134000000000	34	78	112000000000	32	44	45000000000	18	62	50700000000	28	166	420000000000	56	144	220000000000	53	131	298000000000	46	138	192000000000	52	852	184241	P20908	P20908|P12107-2|P12107|P12107-3|P12107-4|P25940|Q4VXY6|H0YIS1|P13942|P13942-3|P13942-2|P13942-5|P13942-4|P13942-7|P13942-6|P13942-8	COL5A1	30.4	30.4|23.8|23.9|24.5|25.6|31.1|23.6|23.9|22|22.2|22.3|22.6|22.7|23|23.1|23.4	41	531.84
Core matrisome	Collagens	Collagen alpha-1(XVIII) chain	COL18A1	27	12900000000	15	29	22100000000	20	24	7960000000	9	26	6660000000	19	14	5210000000	10	17	3210000000	11	6	776000000	5	17	5290000000	12	160	179497	P39060	P39060|P39060-1|P39060-2	COL18A1	29.7	29.7|34.3|38.9	33	382.84
Core matrisome	Collagens	Collagen alpha-1(XVI) chain	COL16A1	5	1730000000	5	4	696000000	4	12	5670000000	8	13	4480000000	10	27	25100000000	14	15	8320000000	9	31	19200000000	13	23	12700000000	12	130	159574	Q07092	Q07092|Q07092-2|A6NCT7	COL16A1	29.1	29.1|25.8|4.1	29	296.03
Core matrisome	Collagens	Collagen alpha-1(IV) chain	COL4A1	67	182000000000	16	78	183000000000	17	39	96600000000	6	66	91300000000	19	76	388000000000	19	44	106000000000	14	133	511000000000	29	110	353000000000	29	613	161753	P02462	P02462|P02462-2|Q01955|Q01955-2|Q01955-3|Q01955-4|Q01955-5|P29400|P29400-2|F5H5K0	COL4A1	28	28|24.7|18.7|18.5|19.6|19.7|19.8|18.3|16.5|14.2	21	278.83
Core matrisome	Collagens	Collagen alpha-4(IV) chain	COL4A4	0	0	0	0	0	0	0	0	0	0	0	0	2	477000000	2	2	37800000	2	33	15000000000	18	31	11500000000	19	68	165860	P53420	P53420	COL4A4	22.6	22.6	27	275.16
Core matrisome	Collagens	Collagen alpha-1(VII) chain	COL7A1	3	89900000	3	4	107000000	4	4	219000000	4	2	786000000	1	5	496000000	5	2	70300000	2	5	314000000	5	6	1410000000	6	31	296184	Q02388	Q02388|Q02388-2	COL7A1	16.5	16.5|16.7	24	151.77
Core matrisome	Collagens	Collagen alpha-1(VIII) chain	COL8A1	4	1580000000	3	4	1030000000	4	1	140000000	1	3	2410000000	3	15	16800000000	8	11	10700000000	5	18	17300000000	6	11	20800000000	7	67	73476.9	P27658	P27658	COL8A1	23.9	23.9	14	130.62
Core matrisome	Collagens	Collagen alpha-1(XXII) chain	COL22A1	2	375000000	2	5	215000000	4	0	0	0	0	0	0	6	1060000000	6	8	2890000000	6	5	813000000	4	9	6330000000	7	35	162169	Q8NFW1	Q8NFW1|Q8NFW1-2|Q8NFW1-3	COL22A1	26.8	26.8|26.3|26.9	19	122.36
Core matrisome	Collagens	Collagen alpha-1(X) chain	COL10A1	3	11300000000	3	2	3100000000	2	0	0	0	3	400000000	3	10	9150000000	8	4	490000000	3	0	0	0	0	0	0	22	66213.8	Q03692	Q03692	COL10A1	41.6	41.6	14	121.66
Core matrisome	Collagens	Collagen alpha-1(XXI) chain	COL21A1	0	0	0	0	0	0	4	1230000000	3	5	462000000	4	10	5200000000	7	2	137000000	2	4	1980000000	4	17	18700000000	8	42	100225	F5GZK2	F5GZK2|Q96P44|Q96P44-3|Q96P44-2	COL21A1	17.6	17.6|17.6|17.7|45.2	11	116.29
Core matrisome	Collagens	Collagen alpha-1(XIX) chain	COL19A1	1	159000000	1	3	75600000	2	0	0	0	0	0	0	3	1020000000	3	3	30600000000	3	5	1160000000	5	0	0	0	15	116017	Q14993	Q14993	COL19A1	17.9	17.9	11	71.3
Core matrisome	Collagens	Collagen alpha-1(XV) chain	COL15A1	0	0	0	0	0	0	0	0	0	0	0	0	4	528000000	3	5	219000000	5	2	201000000	2	1	4370000	1	12	142288	P39059	P39059	COL15A1	7.9	7.9	8	67.32
Core matrisome	Collagens	Collagen alpha-6(IV) chain	COL4A6	0	0	0	0	0	0	1	11300000	1	6	5500000000	3	3	2630000000	2	2	279000000	1	8	3380000000	5	5	2830000000	3	25	166570	A8MXH5	A8MXH5|Q14031|Q14031-2|F5H851|F5H3Q5	COL4A6	10.7	10.7|10.7|10.7|10.9|11.1	9	59.06
Core matrisome	Collagens	Collagen alpha-2(VIII) chain	COL8A2	0	0	0	0	0	0	0	0	0	0	0	0	4	1690000000	4	1	364000000	1	5	471000000	3	3	2020000000	2	13	67414	P25067	P25067|E9PP49	COL8A2	13.2	13.2|14.5	6	58.12
Core matrisome	Collagens	Collagen alpha-1(XXVII) chain	COL27A1	0	0	0	0	0	0	2	9510000	2	2	30900000	2	1	44400000	1	2	6220000	2	0	0	0	0	0	0	7	187745	Q8IZC6	Q8IZC6|Q8IZC6-2|Q8IZC6-3	COL27A1	4.3	4.3|5.9|2.7	6	48.53
Core matrisome	Collagens	Collagen alpha-2(IX) chain	COL9A2	0	0	0	0	0	0	0	0	0	0	0	0	0	0	0	0	0	0	3	298000000	3	3	108000000	2	6	65358	Q14055	Q14055	COL9A2	19.5	19.5	5	40.34
Core matrisome	Collagens	Isoform 11 of Collagen alpha-1(XIII) chain	COL13A1	0	0	0	0	0	0	0	0	0	0	0	0	0	0	0	0	0	0	5	1720000000	5	3	221000000	2	8	59863.3	Q5TAT6-11	Q5TAT6-11|Q5TAT6|Q5TAT6-2|Q5TAT6-8|Q5TAT6-3|E7ES50|Q5TAT6-6|Q5TAT6-5|Q5TAT6-7|Q5TAT6-4|Q5TAT6-10|Q5TAT6-9|E7EX21	COL13A1	22.4	22.4|21|21.7|22|22.1|16.5|14.7|14.8|15|15.5|16.1|16.3|12.1	5	30.49
Core matrisome	Collagens	Collagen alpha-1(XVII) chain	COL17A1	0	0	0	0	0	0	0	0	0	0	0	0	3	262000000	2	3	287000000	3	0	0	0	0	0	0	6	150816	Q9UMD9	Q9UMD9|Q9UMD9-2	COL17A1	7.1	7.1|4.3	4	22.77
Core matrisome	Collagens	Collagen alpha-1(XXIV) chain	COL24A1	1	7770000	1	4	2410000000	3	0	0	0	0	0	0	0	0	0	0	0	0	0	0	0	0	0	0	5	176349	Q17RW2	Q17RW2|Q17RW2-2|F8WDM8	COL24A1	7.3	7.3|6.9|13.1	4	21.34
Core matrisome	Collagens	Collagen alpha-3(IX) chain	COL9A3	0	0	0	0	0	0	0	0	0	0	0	0	0	0	0	0	0	0	2	35600000	2	2	225000000	2	4	63957.1	Q14050	Q14050	COL9A3	9.7	9.7	4	20.23
Core matrisome	Collagens	Collagen alpha-1(XXVIII) chain	COL28A1	0	0	0	0	0	0	0	0	0	0	0	0	3	188000000	3	0	0	0	0	0	0	0	0	0	3	117511	Q2UY09	Q2UY09|Q2UY09-2|Q2UY09-3	COL28A1	8	8|12.7|5.9	3	17.93
Core matrisome	ECM Glycoproteins	Isoform 15 of Fibronectin	FN1	337	809000000000	91	385	1050000000000	108	121	180000000000	50	345	493000000000	112	217	415000000000	58	276	463000000000	72	65	38500000000	32	179	319000000000	60	1925	275910	P02751-15	P02751-15|P02751|P02751-7|P02751-8|P02751-3|P02751-11|P02751-14|P02751-17|P02751-9|P02751-13|P02751-10|P02751-5|P02751-6|P02751-12|P02751-4|P02751-16|P02751-2	FN1	68.7	68.7|70.3|68.8|72.1|70.4|67|72.2|69.8|71.6|70.1|71.9|69.6|70.1|68.5|69.2|62.5|59.6	124	1903.58
Core matrisome	ECM Glycoproteins	Fibrillin-1	FBN1	204	123000000000	85	174	189000000000	87	95	62700000000	45	130	74400000000	73	157	102000000000	61	162	124000000000	71	135	62400000000	46	148	81200000000	67	1205	332886	P35555	P35555|F6U495|P35556|D6RJI3|P35556-2|E9PHW4|D6REJ2	FBN1	46.6	46.6|33.4|2.4|2.7|2.7|6.1|4.4	111	1568.37
Core matrisome	ECM Glycoproteins	Laminin subunit alpha-5	LAMA5	29	9220000000	27	29	12000000000	26	40	18900000000	27	94	35200000000	69	82	31400000000	47	34	7370000000	27	163	94100000000	74	172	104000000000	86	643	412282	O15230	O15230|Q16787|Q16787-3|Q16787-1|Q16787-4|A0A075B783	LAMA5	34.6	34.6|18.2|17.5|20.4|19.1|11.6	86	1129.84
Core matrisome	ECM Glycoproteins	Tenascin-X	TNXB	36	5480000000	32	47	13400000000	44	27	6900000000	20	79	16700000000	66	5	200000000	4	3	95600000	3	14	2350000000	11	37	13800000000	31	248	471335	P22105	P22105|E7EPZ9|P22105-3|P22105-2|Q16473|C9J7W4	TNXB	27.7	27.7|27.7|27.7|34.4|41.4|13.1	92	1006.67
Core matrisome	ECM Glycoproteins	Isoform 4 of Tenascin	TNC	54	24700000000	36	82	56600000000	49	7	1550000000	6	76	28900000000	52	56	33300000000	28	63	29300000000	36	3	453000000	3	38	13600000000	25	379	236511	P24821-4	P24821-4|P24821|J3QSU6|E9PC84|P24821-2|P24821-3|F5H7V9|P24821-5|P24821-6	TNC	41.6	41.6|39.2|42.3|38.9|42.6|39.7|39|42.3|39.4	67	892.53
Core matrisome	ECM Glycoproteins	Fibrinogen beta chain	FGB	226	394000000000	37	236	668000000000	46	221	320000000000	34	341	940000000000	50	164	340000000000	28	191	386000000000	32	34	19800000000	14	207	344000000000	31	1620	56611.8	P02675	P02675|D6REL8	FGB	83.9	83.9|93.7	55	890.29
Core matrisome	ECM Glycoproteins	Fibrinogen alpha chain	FGA	127	290000000000	33	138	386000000000	37	126	330000000000	25	219	601000000000	45	149	381000000000	27	127	263000000000	27	27	21700000000	10	139	354000000000	26	1052	95713	P02671	P02671|P02671-2	FGA	59.5	59.5|78.4	56	801.17
Core matrisome	ECM Glycoproteins	Laminin subunit gamma-1	LAMC1	27	4200000000	19	31	15000000000	28	28	17300000000	16	58	18100000000	38	56	32000000000	28	33	6910000000	19	61	60100000000	26	79	71100000000	41	373	183305	P11047	P11047|Q5JTC4|Q9Y6N6	LAMC1	45.4	45.4|2.7|2.7	60	749.48
Core matrisome	ECM Glycoproteins	Laminin subunit beta-2	LAMB2	6	1230000000	6	28	5600000000	22	23	10600000000	20	52	17400000000	34	32	8350000000	26	7	1160000000	7	95	79700000000	32	95	48200000000	39	338	203110	P55268	P55268|A4D0S4|A4D0S4-3|A4D0S4-2|C9JMJ0	LAMB2	40.5	40.5|1|1|2.3|2.3	58	742.17
Core matrisome	ECM Glycoproteins	EMILIN-1	EMILIN1	50	31600000000	23	57	61900000000	30	45	50300000000	22	56	36900000000	35	44	24300000000	20	49	24600000000	25	44	34300000000	17	53	45800000000	24	398	107977	Q9Y6C2	Q9Y6C2|Q9Y6C2-2	EMILIN1	65.3	65.3|59.6	47	656.8
Core matrisome	ECM Glycoproteins	Fibrinogen gamma chain	FGG	113	228000000000	26	167	685000000000	31	126	227000000000	23	227	912000000000	37	102	174000000000	20	101	143000000000	22	17	10900000000	6	103	150000000000	22	956	52138.3	P02679	P02679|P02679-2|C9JC84|C9JEU5	FGG	76.3	76.3|79.1|73.3|75.9	41	630.25
Core matrisome	ECM Glycoproteins	Periostin	POSTN	12	7220000000	10	34	10300000000	16	1	213000000	1	56	22600000000	29	69	69900000000	24	98	133000000000	31	12	2890000000	9	36	24300000000	18	318	93939.8	Q15063	Q15063|Q15063-5|B1ALD9|Q15063-3|Q15063-2|Q15063-4|Q15063-6|Q15063-7	POSTN	60.4	60.4|60.4|60.3|60.4|59.3|59.2|58.6|58.5	41	565.15
Core matrisome	ECM Glycoproteins	Transforming growth factor-beta-induced protein ig-h3	TGFBI	34	27800000000	21	77	76100000000	23	15	11000000000	8	63	31100000000	28	30	29600000000	15	38	27400000000	19	17	4880000000	6	21	17800000000	10	295	75307.2	Q15582	Q15582|D6RBX4	TGFBI	64.1	64.1|41.5	32	467.16
Core matrisome	ECM Glycoproteins	Nidogen-1	NID1	17	3630000000	15	26	8890000000	24	14	5280000000	10	39	12300000000	28	32	5930000000	22	13	2030000000	11	26	36700000000	12	49	20000000000	21	216	139227	P14543	P14543|P14543-2|Q14112|Q14112-2	NID1	32.6	32.6|35.8|16.3|17.6	34	415.78
Core matrisome	ECM Glycoproteins	Laminin subunit beta-3	LAMB3	0	0	0	0	0	0	0	0	0	0	0	0	7	594000000	7	1	321000000	1	44	12700000000	23	44	11500000000	23	96	133450	Q13751	Q13751	LAMB3	30.2	30.2	28	353.69
Core matrisome	ECM Glycoproteins	Isoform 2 of Elastin	ELN	16	4460000000	9	37	16900000000	15	27	9730000000	12	63	29600000000	20	43	23800000000	17	43	20700000000	16	76	120000000000	18	85	94300000000	22	390	62747.1	P15502-2	P15502-2|E7EN65|P15502-4|E7ENM0|P15502-1|P15502-13|P15502|P15502-10|P15502-6|P15502-7|P15502-9|F8WAH6|P15502-5|G3V0G6|G5E950|P15502-12|P15502-8|P15502-11	ELN	78.8	78.8|79.9|69.7|77.4|69.7|78.8|70.8|70.8|77.4|78.5|62.5|57.3|71.8|74.2|74.6|71.6|60.9|72.4	21	345.57
Core matrisome	ECM Glycoproteins	Laminin subunit beta-1	LAMB1	6	6550000000	6	8	2140000000	8	5	725000000	4	9	737000000	9	30	8830000000	18	15	3040000000	11	9	2930000000	6	16	8150000000	13	98	207835	G3XAI2	G3XAI2|P07942|E7EPA6	LAMB1	18.9	18.9|19.2|11.8	29	321.52
Core matrisome	ECM Glycoproteins	von Willebrand factor	VWF	9	1370000000	9	18	4030000000	14	5	828000000	3	19	2500000000	17	12	3490000000	7	10	2240000000	8	7	1370000000	5	18	3330000000	13	98	322610	P04275	P04275	VWF	12.2	12.2	30	315.67
Core matrisome	ECM Glycoproteins	Isoform 2 of Fibulin-2	FBLN2	21	7410000000	14	26	13700000000	17	0	0	0	4	691000000	3	13	4340000000	8	15	3180000000	11	12	2260000000	8	16	3880000000	9	107	137965	P98095-2	P98095-2|P98095	FBLN2	27.5	27.5|28.6	23	307.2
Core matrisome	ECM Glycoproteins	Peroxidasin homolog	PXDN	9	1570000000	9	18	4650000000	16	0	0	0	0	0	0	17	13300000000	14	17	3290000000	15	0	0	0	10	1350000000	10	71	167896	Q92626	Q92626|Q92626-2	PXDN	24	24|28.1	27	306.73
Core matrisome	ECM Glycoproteins	Isoform 4 of Latent-transforming growth factor beta-binding protein 1	LTBP1	17	3470000000	10	25	6870000000	19	1	184000000	1	5	842000000	5	9	981000000	8	11	2110000000	8	4	225000000	2	11	1080000000	10	83	195308	Q14766-4	Q14766-4|Q14766|Q14766-5|Q14766-2|E7EV71|Q14766-3|C9JD84	LTBP1	22.2	22.2|22.2|24.4|24.4|25.2|22.8|22.9	24	306.42
Core matrisome	ECM Glycoproteins	Thrombospondin-1	THBS1	5	581000000	4	7	1950000000	6	1	67000000	1	3	458000000	3	14	4440000000	11	39	24900000000	18	0	0	0	14	4900000000	11	83	133374	P07996	P07996|P07996-2	THBS1	24.4	24.4|22.5	23	267.19
Core matrisome	ECM Glycoproteins	Laminin subunit gamma-2	LAMC2	0	0	0	0	0	0	0	0	0	0	0	0	4	124000000	4	0	0	0	28	15500000000	16	26	10200000000	19	58	134853	Q13753	Q13753|Q13753-2	LAMC2	22.8	22.8|22.5	26	263.13
Core matrisome	ECM Glycoproteins	Vitronectin	VTN	22	20500000000	11	32	42000000000	15	15	13800000000	9	44	68200000000	15	17	11600000000	9	44	82900000000	13	14	9970000000	8	31	37600000000	9	219	55103.4	P04004	P04004	VTN	53.5	53.5	18	242.35
Core matrisome	ECM Glycoproteins	Multimerin-1	MMRN1	2	250000000	2	4	193000000	4	4	222000000	3	12	1240000000	10	1	48600000	1	1	21000000	1	1	54500000	1	7	304000000	6	32	139306	Q13201	Q13201|E7EPG1|Q13201-2	MMRN1	19.6	19.6|22.2|8.4	18	184.39
Core matrisome	ECM Glycoproteins	Tubulointerstitial nephritis antigen-like	TINAGL1	10	2840000000	5	20	9940000000	9	8	3350000000	2	22	6400000000	11	18	4950000000	5	6	1500000000	3	2	89100000	1	5	1250000000	3	91	53755.8	Q9GZM7	Q9GZM7|Q9GZM7-3|Q9GZM7-2|B4DNS5	TINAGL1	48.6	48.6|48.1|42.6|7.2	12	170.26
Core matrisome	ECM Glycoproteins	Isoform 2 of Latent-transforming growth factor beta-binding protein 4	LTBP4	5	361000000	5	8	1610000000	7	1	66400000	1	2	47400000	2	3	296000000	2	2	190000000	2	3	73100000	3	3	242000000	3	27	174640	Q8N2S1-2	Q8N2S1-2|E7EUU1|Q8N2S1|Q8N2S1-3|E7ENG9|Q8N2S1-4	LTBP4	13.1	13.1|13.1|11.2|11.5|11.5|12.2	13	169.93
Core matrisome	ECM Glycoproteins	EMILIN-2	EMILIN2	8	588000000	6	8	1790000000	6	2	149000000	2	4	359000000	4	4	333000000	3	5	527000000	5	1	46700000	1	4	126000000	3	36	116940	Q9BXX0	Q9BXX0	EMILIN2	25.4	25.4	14	167.59
Core matrisome	ECM Glycoproteins	Multimerin-2	MMRN2	4	414000000	4	5	405000000	5	6	1460000000	4	14	2040000000	11	4	342000000	4	0	0	0	3	120000000	3	3	79600000	3	39	105091	Q9H8L6	Q9H8L6	MMRN2	22.2	22.2	13	162.3
Core matrisome	ECM Glycoproteins	Fibulin-1	FBLN1	7	559000000	7	5	1490000000	4	0	0	0	3	366000000	3	2	83200000	2	8	1370000000	8	1	150000000	1	5	244000000	4	31	81320.7	P23142	P23142|B1AHL2|P23142-4|P23142-3|P23142-2	FBLN1	23.1	23.1|20.3|21.5|20.1|21.3	12	146.13
Core matrisome	ECM Glycoproteins	Laminin subunit alpha-4	LAMA4	3	208000000	3	6	551000000	6	0	0	0	3	65700000	3	8	1640000000	6	4	505000000	3	4	692000000	4	8	1630000000	8	36	205145	Q16363	Q16363|Q16363-2	LAMA4	8.9	8.9|9	14	141.56
Core matrisome	ECM Glycoproteins	Latent-transforming growth factor beta-binding protein 2	LTBP2	3	283000000	3	1	210000000	1	0	0	0	0	0	0	11	739000000	7	6	1550000000	6	2	116000000	2	3	422000000	3	26	204177	Q14767	Q14767|G3V3X5|G3V511	LTBP2	11	11|11.3|11.4	13	137.89
Core matrisome	ECM Glycoproteins	EGF-containing fibulin-like extracellular matrix protein 1	EFEMP1	11	6050000000	8	10	4630000000	6	0	0	0	4	210000000	4	6	2890000000	4	8	2080000000	5	12	5280000000	5	11	2640000000	7	62	56921.8	Q12805	Q12805|Q12805-3|Q12805-4|Q12805-2|Q12805-5	EFEMP1	33	33|33.1|33.1|33.6|43	12	134.54
Core matrisome	ECM Glycoproteins	Isoform 3 of Agrin	AGRN	0	0	0	0	0	0	0	0	0	2	117000000	2	5	619000000	4	3	144000000	3	4	80100000	3	5	75700000	5	19	223500	O00468-3	O00468-3|O00468-6|O00468|O00468-7|O00468-4|O00468-5|O00468-2	AGRN	8.7	8.7|8.7|7.9|7.9|8|8|7.9	13	131.21
Core matrisome	ECM Glycoproteins	Matrix-remodeling-associated protein 5	MXRA5	0	0	0	0	0	0	0	0	0	0	0	0	7	1510000000	7	10	1200000000	10	0	0	0	0	0	0	17	314256	Q9NR99	Q9NR99	MXRA5	5.4	5.4	15	123.36
Core matrisome	ECM Glycoproteins	Fibulin-5	FBLN5	11	1690000000	6	11	3890000000	8	1	11000000	1	1	4300000	1	9	2580000000	4	11	3150000000	7	14	11500000000	6	19	12600000000	9	77	53276.7	G3V4U0	G3V4U0|Q9UBX5|G3XA98	FBLN5	24.9	24.9|25.2|20.6	10	121.36
Core matrisome	ECM Glycoproteins	Thrombospondin-2	THBS2	1	64700000	1	1	75100000	1	0	0	0	0	0	0	4	249000000	4	13	2830000000	9	0	0	0	0	0	0	19	133869	P35442	P35442	THBS2	11.6	11.6	10	120.61
Core matrisome	ECM Glycoproteins	Adipocyte enhancer-binding protein 1	AEBP1	3	293000000	3	5	874000000	4	0	0	0	0	0	0	2	1920000000	2	7	663000000	6	0	0	0	0	0	0	17	131668	Q8IUX7	Q8IUX7|Q8IUX7-2	AEBP1	12.4	12.4|15.2	10	109.94
Core matrisome	ECM Glycoproteins	Hemicentin-1	HMCN1	3	107000000	3	11	1060000000	11	0	0	0	0	0	0	0	0	0	0	0	0	0	0	0	0	0	0	14	623648	Q96RW7	Q96RW7|Q96RW7-2	HMCN1	3.5	3.5|3.6	13	86.92
Core matrisome	ECM Glycoproteins	von Willebrand factor A domain-containing protein 1	VWA1	5	1080000000	3	8	2850000000	5	0	0	0	3	161000000	3	3	1420000000	2	5	882000000	3	0	0	0	3	584000000	2	27	46917.3	Q6PCB0	Q6PCB0	VWA1	25.6	25.6	7	85.66
Core matrisome	ECM Glycoproteins	Laminin subunit alpha-1	LAMA1	3	48300000	3	6	486000000	5	0	0	0	0	0	0	0	0	0	0	0	0	1	12200000	1	1	55500000	1	11	346549	P25391	P25391	LAMA1	4.2	4.2	9	74.85
Core matrisome	ECM Glycoproteins	Insulin-like growth factor-binding protein 7	IGFBP7	3	154000000	3	7	2130000000	5	0	0	0	3	528000000	3	0	0	0	0	0	0	0	0	0	0	0	0	13	30156.8	Q16270	Q16270|Q16270-2	IGFBP7	29.4	29.4|29.7	6	71.56
Core matrisome	ECM Glycoproteins	Dermatopontin	DPT	5	4930000000	3	4	1490000000	2	3	238000000	2	7	1680000000	4	5	3800000000	2	4	1410000000	2	7	12100000000	3	8	5690000000	4	43	24574.9	Q07507	Q07507	DPT	33.8	33.8	5	66.22
Core matrisome	ECM Glycoproteins	Isoform 3 of Nephronectin	NPNT	0	0	0	0	0	0	0	0	0	0	0	0	5	1680000000	3	3	373000000	2	13	5610000000	4	15	5790000000	7	36	67380.4	Q6UXI9-3	Q6UXI9-3|Q6UXI9-6|Q6UXI9|Q6UXI9-4|Q6UXI9-5|Q6UXI9-2	NPNT	12.4	12.4|12.7|13|11.8|12.5|13.1	8	66.18
Core matrisome	ECM Glycoproteins	Matrilin-2	MATN2	1	53100000	1	1	9730000	1	0	0	0	6	39900000	3	2	156000000	2	2	86900000	2	0	0	0	0	0	0	12	110828	J3KN08	J3KN08|O00339|O00339-2|O00339-3|O00339-4	MATN2	8.7	8.7|8.7|8.9|9.1|9.5	6	65.12
Core matrisome	ECM Glycoproteins	Microfibril-associated glycoprotein 4	MFAP4	2	471000000	1	2	778000000	2	5	3260000000	2	7	3490000000	5	10	7870000000	3	8	7410000000	3	8	927000000	2	20	10900000000	3	62	31667.9	K7ES70	K7ES70|P55083-2|P55083	MFAP4	17.5	17.5|17.5|19.2	5	52.9
Core matrisome	ECM Glycoproteins	Fibroleukin	FGL2	0	0	0	0	0	0	1	46100000	1	5	928000000	4	0	0	0	0	0	0	0	0	0	0	0	0	6	50855.3	Q14314	Q14314	FGL2	13.6	13.6	4	44.59
Core matrisome	ECM Glycoproteins	Microfibrillar-associated protein 2	MFAP2	6	2700000000	2	7	6080000000	3	1	775000	1	1	1280000000	1	6	935000000	2	11	8670000000	2	0	0	0	0	0	0	32	21566.9	P55001	P55001|P55001-2|P55001-3	MFAP2	19.6	19.6|19.7|23.5	3	41.2
Core matrisome	ECM Glycoproteins	Fibrinogen-like protein 1	FGL1	2	403000000	2	3	991000000	3	1	261000000	1	5	1920000000	4	0	0	0	0	0	0	0	0	0	0	0	0	11	36664.1	Q08830	Q08830	FGL1	14.4	14.4	4	40.98
Core matrisome	ECM Glycoproteins	Laminin subunit alpha-2	LAMA2	0	0	0	0	0	0	0	0	0	0	0	0	0	0	0	0	0	0	2	34500000	2	3	287000000	3	5	353199	P24043	P24043	LAMA2	1.6	1.6	4	39.06
Core matrisome	ECM Glycoproteins	Sushi repeat-containing protein SRPX2	SRPX2	0	0	0	0	0	0	0	0	0	0	0	0	2	67100000	2	3	105000000	2	0	0	0	0	0	0	5	54226.1	O60687	O60687	SRPX2	10.1	10.1	4	37.22
Core matrisome	ECM Glycoproteins	Latent-transforming growth factor beta-binding protein 3	LTBP3	3	88300000	3	2	86800000	2	0	0	0	0	0	0	0	0	0	0	0	0	0	0	0	0	0	0	5	146546	Q9NS15	Q9NS15|Q9NS15-2|E9PRF2	LTBP3	4.6	4.6|4.8|7.7	4	31.47
Core matrisome	ECM Glycoproteins	Isoform 4 of Extracellular matrix protein 1	ECM1	0	0	0	4	464000000	3	0	0	0	3	378000000	3	0	0	0	0	0	0	0	0	0	0	0	0	7	65216.8	Q16610-4	Q16610-4|Q16610|Q16610-2|Q16610-3	ECM1	9.1	9.1|9.6|10.1|11.7	3	30.3
Core matrisome	ECM Glycoproteins	Isoform 2 of Matrix Gla protein	MGP	0	0	0	0	0	0	0	0	0	0	0	0	0	0	0	4	1560000000	3	0	0	0	0	0	0	4	15496.3	P08493-2	P08493-2|P08493	MGP	24.2	24.2|30	3	30.22
Core matrisome	ECM Glycoproteins	von Willebrand factor A domain-containing protein 5A	VWA5A	1	29800000	1	2	70500000	2	0	0	0	0	0	0	0	0	0	0	0	0	0	0	0	0	0	0	3	87229.4	O00534	O00534|B4DHS6|O00534-2|O00534-3|O00534-4	VWA5A	4	4|2.3|2.3|2.4|3.7	3	26.78
Core matrisome	ECM Glycoproteins	Insulin-like growth factor-binding protein 2	IGFBP2	2	502000000	2	2	196000000	2	0	0	0	0	0	0	0	0	0	0	0	0	0	0	0	0	0	0	4	35897.5	P18065	P18065|C9JMY1	IGFBP2	13.8	13.8|12.1	3	26.42
Core matrisome	ECM Glycoproteins	Isoform 2 of Insulin-like growth factor-binding protein complex acid labile subunit	IGFALS	0	0	0	0	0	0	0	0	0	0	0	0	0	0	0	2	206000000	2	0	0	0	0	0	0	2	71033.2	P35858-2	P35858-2|P35858	IGFALS	4	4|4.2	2	23.1
Core matrisome	ECM Glycoproteins	Spondin-2	SPON2	0	0	0	0	0	0	0	0	0	0	0	0	0	0	0	4	367000000	3	0	0	0	0	0	0	4	36359.2	Q9BUD6	Q9BUD6	SPON2	8.1	8.1	3	21.54
Core matrisome	ECM Glycoproteins	Spondin-1	SPON1	0	0	0	0	0	0	0	0	0	0	0	0	1	46100000	1	2	283000000	1	2	84000000	2	2	27400000	1	7	93596.4	Q9HCB6	Q9HCB6	SPON1	2.7	2.7	2	19.02
Core matrisome	ECM Glycoproteins	Thrombospondin type-1 domain-containing protein 4	THSD4	0	0	0	2	109000000	2	0	0	0	0	0	0	0	0	0	0	0	0	0	0	0	0	0	0	2	115871	Q6ZMP0	Q6ZMP0|Q6ZMP0-2|Q6ZMP0-4|Q6ZMP0-3	THSD4	2	2|4|1.5|4.5	2	17.52
Core matrisome	ECM Glycoproteins	Lactadherin	MFGE8	0	0	0	0	0	0	0	0	0	0	0	0	0	0	0	0	0	0	2	10300000	2	0	0	0	2	43920.9	Q08431	Q08431|F5GZN3|Q08431-2	MFGE8	5.9	5.9|6.7|7.3	2	16
Core matrisome	ECM Glycoproteins	Sushi repeat-containing protein SRPX	SRPX	0	0	0	0	0	0	0	0	0	0	0	0	0	0	0	0	0	0	1	42800000	1	1	43800000	1	2	52826.2	P78539	P78539|P78539-2|P78539-5|P78539-3|P78539-4	SRPX	4	4|4.2|4.2|4.6|5	2	15.65
Core matrisome	ECM Glycoproteins	EGF-containing fibulin-like extracellular matrix protein 2	EFEMP2	0	0	0	0	0	0	0	0	0	0	0	0	0	0	0	0	0	0	1	489000000	1	1	19200000	1	2	51800.9	O95967	O95967|E9PRU1	EFEMP2	4.5	4.5|4.5	2	15.36
Core matrisome	ECM Glycoproteins	Tsukushin	TSKU	0	0	0	1	103000000	1	0	0	0	0	0	0	0	0	0	0	0	0	0	0	0	0	0	0	1	38149	Q8WUA8	Q8WUA8	TSKU	4.2	4.2	1	15.26
Core matrisome	Proteoglycans	Basement membrane-specific heparan sulfate proteoglycan core protein	HSPG2	172	99400000000	89	192	130000000000	108	86	56600000000	46	232	110000000000	128	148	166000000000	64	106	61600000000	55	107	103000000000	49	177	186000000000	77	1220	479548	P98160	P98160	HSPG2	61	61	164	2346.65
Core matrisome	Proteoglycans	Biglycan	BGN	9	4670000000	7	22	19500000000	11	5	1740000000	2	32	15500000000	11	14	11200000000	5	9	3760000000	6	7	4430000000	3	13	11600000000	6	111	42052.7	P21810	P21810	BGN	54.3	54.3	15	210.81
Core matrisome	Proteoglycans	Lumican	LUM	9	3480000000	6	9	1350000000	7	3	1180000000	3	16	3310000000	12	14	11700000000	8	18	13500000000	7	12	2440000000	6	9	3680000000	6	90	38770.6	P51884	P51884	LUM	57.1	57.1	15	183.06
Core matrisome	Proteoglycans	Decorin	DCN	10	2770000000	7	6	1790000000	4	2	1190000000	2	11	5310000000	8	25	23700000000	8	11	2300000000	8	13	4520000000	7	20	12700000000	9	98	40088.4	P07585	P07585|P07585-2|P07585-3|P07585-4	DCN	46.5	46.5|46.8|36.7|36.6	13	176.36
Core matrisome	Proteoglycans	Versican core protein	VCAN	3	244000000	2	3	863000000	3	0	0	0	0	0	0	19	12700000000	12	21	11400000000	13	1	26600000	1	11	1680000000	8	58	374810	P13611	P13611|P13611-2|P13611-3|E9PF17|P13611-4|P13611-5|Q86W61	VCAN	4.8	4.8|6.8|10|10.3|25.1|4.6|30.5	17	174.96
Core matrisome	Proteoglycans	Prolargin	PRELP	8	6760000000	5	6	4040000000	6	4	1380000000	3	9	1720000000	8	4	2150000000	2	5	1410000000	4	13	7620000000	5	7	3400000000	3	56	44208.5	P51888	P51888	PRELP	38.4	38.4	12	125.63
Core matrisome	Proteoglycans	Mimecan	OGN	5	1200000000	4	2	379000000	2	5	1220000000	3	6	1560000000	5	2	892000000	2	3	152000000	3	8	3550000000	4	9	3290000000	4	40	34263.9	P20774	P20774	OGN	21.8	21.8	7	77.03
Core matrisome	Proteoglycans	Asporin	ASPN	2	228000000	2	3	139000000	3	0	0	0	4	133000000	4	3	670000000	2	6	897000000	4	0	0	0	0	0	0	18	43815.8	Q9BXN1	Q9BXN1|Q5TBF2	ASPN	20.2	20.2|6.9	6	66.56
Core matrisome	Proteoglycans	Proteoglycan 4	PRG4	0	0	0	0	0	0	4	358000000	3	3	350000000	3	0	0	0	0	0	0	0	0	0	0	0	0	7	152330	Q92954	Q92954|Q92954-6|Q92954-2|Q92954-3|Q92954-4|Q92954-5	PRG4	4.2	4.2|4.4|4.4|4.5|4.7|6.4	5	44.13
Matrisome-associated	ECM Regulators	Protein-glutamine gamma-glutamyltransferase 2	TGM2	125	315000000000	31	152	497000000000	40	36	42800000000	14	158	224000000000	43	15	10900000000	10	23	15600000000	14	30	23300000000	12	40	25700000000	20	579	78468.5	P21980	P21980|P21980-2|P21980-3|P49221	TGM2	66.5	66.5|58.9|36.9|1.3	45	682.35
Matrisome-associated	ECM Regulators	Plasminogen	PLG	17	5310000000	15	23	9240000000	21	3	131000000	3	15	3520000000	15	1	315000000	1	9	5580000000	8	1	84400000	1	2	8380000	2	71	93306	P00747	P00747|Q5TEH5	PLG	48.2	48.2|51.4	28	340.97
Matrisome-associated	ECM Regulators	Alpha-2-macroglobulin	A2M	6	888000000	6	16	2060000000	11	0	0	0	5	142000000	4	13	1890000000	13	20	2420000000	13	6	789000000	5	9	1000000000	9	75	164714	P01023	P01023|P20742|P20742-2	A2M	20.5	20.5|4.6|5.4	24	279.38
Matrisome-associated	ECM Regulators	Inter-alpha-trypsin inhibitor heavy chain H4	ITIH4	10	1470000000	5	17	6100000000	14	18	6910000000	9	23	5960000000	14	7	811000000	5	15	1830000000	10	2	250000000	2	2	254000000	2	94	103584	Q14624	Q14624|B7ZKJ8|Q14624-2|Q14624-3|Q14624-4	ITIH4	26.9	26.9|25.6|25.1|25.5|24.6	21	256.43
Matrisome-associated	ECM Regulators	Alpha-1-antitrypsin	SERPINA1	12	4310000000	7	15	4750000000	10	5	510000000	2	19	3350000000	13	6	1100000000	3	22	8870000000	10	6	9580000000	4	14	3880000000	8	99	46906.8	P01009	P01009|P01009-2|P01009-3	SERPINA1	50.2	50.2|48.1|41.5	17	217.69
Matrisome-associated	ECM Regulators	Serpin H1	SERPINH1	10	1120000000	6	15	6100000000	10	0	0	0	7	2160000000	5	12	4130000000	5	13	4040000000	9	1	90700000	1	4	876000000	3	62	46553.8	P50454	P50454|E9PPV6|E9PKH2	SERPINH1	42.5	42.5|43.8|34.3	15	207.06
Matrisome-associated	ECM Regulators	Cathepsin D	CTSD	22	18500000000	10	28	20400000000	10	18	11000000000	9	22	13200000000	11	6	1050000000	4	6	2390000000	5	8	779000000	4	7	1940000000	6	117	45064.9	P07339	P07339|F8WD96	CTSD	34.7	34.7|31.5	13	162
Matrisome-associated	ECM Regulators	Prothrombin	F2	4	546000000	4	5	1180000000	5	0	0	0	0	0	0	1	12700000	1	14	3220000000	12	0	0	0	0	0	0	24	71519	P00734	P00734|E9PIT3	F2	33.1	33.1|35.3	14	151.81
Matrisome-associated	ECM Regulators	Isoform LMW of Kininogen-1	KNG1	8	2420000000	7	3	1250000000	2	3	476000000	3	9	1480000000	9	3	755000000	3	7	1480000000	5	0	0	0	0	0	0	33	48966.4	P01042-2	P01042-2|P01042-3|P01042|B99909|P01044|P01045	KNG1	31.1	31.1|31.7|18.6|88.8|1.4|1.4	12	129.76
Matrisome-associated	ECM Regulators	Inter-alpha-trypsin inhibitor heavy chain H2	ITIH2	3	307000000	3	4	258000000	3	0	0	0	3	151000000	3	6	387000000	5	10	7310000000	8	0	0	0	5	1990000000	5	31	106918	P19823	P19823|Q5T985	ITIH2	14.4	14.4|14.6	11	123.99
Matrisome-associated	ECM Regulators	Alpha-1-antichymotrypsin	SERPINA3	6	1970000000	5	5	1910000000	5	5	1310000000	3	6	2500000000	6	4	469000000	3	6	1660000000	4	4	362000000	3	5	717000000	5	41	47821.2	P01011	P01011|G3V3A0|P01011-2	SERPINA3	28.3	28.3|42.4|15.2	10	122.86
Matrisome-associated	ECM Regulators	Inter-alpha-trypsin inhibitor heavy chain H1	ITIH1	1	3900000	1	1	117000000	1	0	0	0	2	281000000	2	7	1350000000	5	10	3900000000	8	0	0	0	4	210000000	4	25	101844	P19827	P19827|F8WAS2|P19827-2|P19827-3	ITIH1	11.3	11.3|24.8|6.5|5.1	8	114.24
Matrisome-associated	ECM Regulators	Protein AMBP	AMBP	1	42800000	1	2	124000000	2	3	842000000	3	7	1940000000	5	2	502000000	1	3	181000000	2	0	0	0	8	2150000000	6	26	39911.7	P02760	P02760|S4R3Y4	AMBP	22.7	22.7|26.4	7	100.93
Matrisome-associated	ECM Regulators	Cathepsin B	CTSB	6	3490000000	4	5	3690000000	4	13	5330000000	4	9	3320000000	7	0	0	0	0	0	0	0	0	0	0	0	0	33	38790.8	P07858	P07858|E9PCB3	CTSB	33.3	33.3|16.3	9	92.82
Matrisome-associated	ECM Regulators	Coagulation factor XIII A chain	F13A1	1	162000000	1	2	411000000	2	0	0	0	0	0	0	3	181000000	3	2	44200000	2	1	137000000	1	3	228000000	3	12	83779.3	P00488	P00488	F13A1	15.4	15.4	10	86.83
Matrisome-associated	ECM Regulators	Angiotensinogen	AGT	2	738000000	2	5	393000000	4	0	0	0	0	0	0	3	1830000000	2	7	3330000000	4	1	121000000	1	3	1100000000	2	21	53438.5	P01019	P01019	AGT	16.4	16.4	6	81.02
Matrisome-associated	ECM Regulators	Inter-alpha-trypsin inhibitor heavy chain H3	ITIH3	3	170000000	2	5	2170000000	4	0	0	0	4	512000000	4	2	110000000	2	2	75300000	2	0	0	0	0	0	0	16	100133	Q06033	Q06033|Q06033-2|E7ET33	ITIH3	11.3	11.3|11.3|9.1	8	79.93
Matrisome-associated	ECM Regulators	Cathepsin G	CTSG	2	119000000	2	1	7910000	1	1	1510000	1	6	554000000	5	1	238000000	1	3	367000000	3	6	5440000000	3	4	1430000000	3	24	29179	P08311	P08311	CTSG	28.6	28.6	8	77.89
Matrisome-associated	ECM Regulators	Cystatin-B	CSTB	9	2230000000	4	14	16800000000	5	0	0	0	3	1160000000	2	0	0	0	0	0	0	0	0	0	0	0	0	26	11196.4	P04080	P04080	CSTB	78.5	78.5	6	76.04
Matrisome-associated	ECM Regulators	Metalloproteinase inhibitor 3	TIMP3	0	0	0	0	0	0	3	898000000	2	1	1510000000	1	0	0	0	0	0	0	5	6630000000	4	8	6350000000	5	17	24829.2	P35625	P35625	TIMP3	27.9	27.9	6	66.13
Matrisome-associated	ECM Regulators	Histidine-rich glycoprotein	HRG	0	0	0	1	8040000	1	2	216000000	1	7	690000000	5	0	0	0	0	0	0	0	0	0	0	0	0	10	60547.1	P04196	P04196	HRG	15	15	5	65.45
Matrisome-associated	ECM Regulators	Plasma protease C1 inhibitor	SERPING1	4	399000000	3	4	1590000000	4	0	0	0	4	488000000	4	0	0	0	0	0	0	0	0	0	0	0	0	12	59719.2	E9PGN7	E9PGN7|P05155-3|P05155|H9KV48|P05155-2	SERPING1	11.9	11.9|12.8|13|14|12.7	5	62.43
Matrisome-associated	ECM Regulators	Alpha-2-antiplasmin	SERPINF2	0	0	0	0	0	0	1	72600000	1	3	156000000	3	1	45700000	1	4	199000000	2	0	0	0	5	593000000	3	14	54907.1	P08697	P08697|P08697-2	SERPINF2	19.1	19.1|22	7	62.06
Matrisome-associated	ECM Regulators	Matrix metalloproteinase-9	MMP9	0	0	0	0	0	0	2	31400000	2	6	653000000	5	0	0	0	0	0	0	0	0	0	0	0	0	8	79540.8	P14780	P14780	MMP9	12.3	12.3	6	56.53
Matrisome-associated	ECM Regulators	Lysyl oxidase homolog 1	LOXL1	0	0	0	0	0	0	0	0	0	0	0	0	6	725000000	5	1	57100000	1	0	0	0	0	0	0	7	63793.2	Q08397	Q08397|H3BUV8	LOXL1	13.7	13.7|10.6	6	52.02
Matrisome-associated	ECM Regulators	Isoform 3 of ADAMTS-like protein 4	ADAMTSL4	3	828000000	3	3	99200000	3	2	566000000	2	0	0	0	0	0	0	0	0	0	0	0	0	0	0	0	8	122186	Q6UY14-3	Q6UY14-3|Q6UY14|Q6UY14-2	ADAMTSL4	5.1	5.1|5.2|6.3	5	50.6
Matrisome-associated	ECM Regulators	Procollagen-lysine,2-oxoglutarate 5-dioxygenase 3	PLOD3	0	0	0	0	0	0	0	0	0	0	0	0	3	390000000	3	2	93600000	1	0	0	0	2	215000000	2	7	85354.1	O60568	O60568	PLOD3	6.7	6.7	4	49.99
Matrisome-associated	ECM Regulators	Pigment epithelium-derived factor	SERPINF1	2	294000000	2	2	207000000	2	0	0	0	0	0	0	3	174000000	3	2	310000000	2	0	0	0	0	0	0	9	46482.5	P36955	P36955	SERPINF1	15	15	4	45.86
Matrisome-associated	ECM Regulators	Cathepsin Z	CTSZ	2	485000000	2	2	494000000	2	4	694000000	2	3	734000000	3	0	0	0	0	0	0	0	0	0	0	0	0	11	34552	Q9UBR2	Q9UBR2	CTSZ	18.1	18.1	5	45.24
Matrisome-associated	ECM Regulators	Antithrombin-III	SERPINC1	2	210000000	2	2	187000000	2	0	0	0	0	0	0	0	0	0	0	0	0	0	0	0	0	0	0	4	53057.9	P01008	P01008	SERPINC1	9.4	9.4	4	43.61
Matrisome-associated	ECM Regulators	Protein-lysine 6-oxidase	LOX	0	0	0	0	0	0	0	0	0	0	0	0	6	545000000	3	4	222000000	3	0	0	0	0	0	0	10	47627.9	P28300	P28300	LOX	11.2	11.2	3	41.09
Matrisome-associated	ECM Regulators	Matrix metalloproteinase-28	MMP28	0	0	0	0	0	0	0	0	0	0	0	0	0	0	0	0	0	0	5	2650000000	3	4	1730000000	2	9	59223.2	Q9H239	Q9H239	MMP28	6.7	6.7	4	38.37
Matrisome-associated	ECM Regulators	Isoform 2 of Procollagen-lysine,2-oxoglutarate 5-dioxygenase 1	PLOD1	0	0	0	0	0	0	0	0	0	0	0	0	3	471000000	3	5	559000000	5	0	0	0	0	0	0	8	88955.5	Q02809-2	Q02809-2|Q02809	PLOD1	5.4	5.4|5.7	5	37.14
Matrisome-associated	ECM Regulators	Antileukoproteinase	SLPI	0	0	0	0	0	0	0	0	0	0	0	0	0	0	0	0	0	0	7	2530000000	3	6	2030000000	4	13	15238.7	P03973	P03973	SLPI	28	28	4	35.21
Matrisome-associated	ECM Regulators	Serpin B5	SERPINB5	0	0	0	0	0	0	0	0	0	0	0	0	1	69800000	1	4	740000000	3	0	0	0	0	0	0	5	42556	P36952	P36952|P36952-2	SERPINB5	9.8	9.8|12.1	3	31.96
Matrisome-associated	ECM Regulators	Serine protease HTRA1	HTRA1	0	0	0	0	0	0	0	0	0	0	0	0	4	2090000000	3	5	2060000000	3	0	0	0	0	0	0	9	52198.9	Q92743	Q92743	HTRA1	6	6	3	31.85
Matrisome-associated	ECM Regulators	Isoform 3 of Glia-derived nexin	SERPINE2	0	0	0	0	0	0	0	0	0	0	0	0	2	18900000	2	2	93000000	2	0	0	0	0	0	0	4	45551.1	P07093-3	P07093-3|P07093|P07093-2	SERPINE2	7.5	7.5|7.7|7.8	3	31.76
Matrisome-associated	ECM Regulators	Metalloproteinase inhibitor 1	TIMP1	3	148000000	3	0	0	0	0	0	0	0	0	0	0	0	0	0	0	0	0	0	0	0	0	0	3	23855.1	P01033	P01033|Q5H9B5|Q5H9A7	TIMP1	17.3	17.3|19.8|14.6	3	29.95
Matrisome-associated	ECM Regulators	Egl nine homolog 1	EGLN1	1	87400000	1	2	153000000	2	0	0	0	0	0	0	0	0	0	0	0	0	0	0	0	0	0	0	3	46876	Q9GZT9	Q9GZT9|Q9GZT9-2|Q9GZT9-3	EGLN1	11.7	11.7|12.3|5.2	3	28.81
Matrisome-associated	ECM Regulators	Coagulation factor XII	F12	1	274000000	1	3	165000000	3	0	0	0	0	0	0	1	45600000	1	2	557000000	2	0	0	0	0	0	0	7	70073	P00748	P00748	F12	10.4	10.4	4	28.62
Matrisome-associated	ECM Regulators	Cathepsin L1	CTSL	2	112000000	2	1	170000000	1	0	0	0	0	0	0	0	0	0	0	0	0	0	0	0	0	0	0	3	38019.9	P07711	P07711	CTSL	9.3	9.3	3	27.65
Matrisome-associated	ECM Regulators	Prolyl 4-hydroxylase subunit alpha-1	P4HA1	0	0	0	0	0	0	0	0	0	0	0	0	0	0	0	2	177000000	2	0	0	0	0	0	0	2	61333.4	P13674	P13674|P13674-2|P13674-3	P4HA1	4.4	4.4|4.4|4.6	2	26.19
Matrisome-associated	ECM Regulators	Isoform 2 of Matrix metalloproteinase-23	MMP23A	0	0	0	0	0	0	0	0	0	0	0	0	0	0	0	0	0	0	1	6360000	1	2	272000000	2	3	48904.4	O75900-2	O75900-2|O75900-3|O75900|O75086|B4DMZ6	MMP23A	12.7	12.7|13.2|14.1|12.1|19.7	3	25.57
Matrisome-associated	ECM Regulators	Trypsin-1	PRSS1	1	15700000	1	1	21000000000	1	0	0	0	0	0	0	0	0	0	0	0	0	0	0	0	0	0	0	2	28749.9	E7EQ64	E7EQ64|P07477|Q8NHM4|P07478	PRSS1	10.7	10.7|11.3|8|8	2	24.31
Matrisome-associated	ECM Regulators	Cathepsin S	CTSS	3	9880000000	3	0	0	0	0	0	0	0	0	0	0	0	0	0	0	0	0	0	0	0	0	0	3	38122.6	P25774	P25774|P25774-2	CTSS	11.1	11.1|13.1	3	20.17
Matrisome-associated	ECM Regulators	Coagulation factor X	F10	0	0	0	0	0	0	0	0	0	0	0	0	0	0	0	2	323000000	2	0	0	0	0	0	0	2	56100	P00742	P00742	F10	3.6	3.6	2	17.43
Matrisome-associated	ECM Regulators	Heparin cofactor 2	SERPIND1	0	0	0	0	0	0	0	0	0	0	0	0	0	0	0	2	662000000	2	0	0	0	0	0	0	2	57240.8	P05546	P05546	SERPIND1	3.2	3.2	2	16.05
Matrisome-associated	ECM Regulators	Neutrophil elastase	ELANE	0	0	0	0	0	0	0	0	0	3	861000000	2	0	0	0	0	0	0	0	0	0	0	0	0	3	29145.2	P08246	P08246	ELANE	6.7	6.7	2	15.97
Matrisome-associated	ECM Regulators	Plasma serine protease inhibitor	SERPINA5	0	0	0	1	2210000	1	0	0	0	0	0	0	0	0	0	0	0	0	0	0	0	0	0	0	1	45788	P05154	P05154	SERPINA5	5.1	5.1	1	15.66
Matrisome-associated	ECM Regulators	Kallistatin	SERPINA4	1	48400000	1	1	260000000	1	0	0	0	0	0	0	0	0	0	0	0	0	0	0	0	0	0	0	2	48712.2	P29622	P29622	SERPINA4	4.9	4.9	2	15.18
Matrisome-associated	ECM-affiliated Proteins	Annexin A6	ANXA6	47	22200000000	22	55	55000000000	29	0	0	0	32	10700000000	25	1	226000000	1	13	2270000000	12	0	0	0	0	0	0	148	76214.3	P08133	P08133|P08133-2|E5RK69|E7EMC6|E5RI05|E5RIU8	ANXA6	61.6	61.6|61.1|57.8|70.6|72.8|58.9	37	428.54
Matrisome-associated	ECM-affiliated Proteins	Annexin A2	ANXA2	11	13000000000	11	9	12300000000	9	0	0	0	4	605000000	4	12	3340000000	8	19	6270000000	13	17	11700000000	10	20	7820000000	14	92	38831.6	P07355	P07355|P07355-2|H0YMU9|A6NMY6|H0YLV6|H0YKN4	ANXA2	60.7	60.7|55.1|72.1|46|65.9|66.6	22	230.92
Matrisome-associated	ECM-affiliated Proteins	Annexin A7	ANXA7	9	2670000000	8	5	1580000000	3	9	2870000000	7	22	8670000000	13	2	243000000	2	2	162000000	2	0	0	0	0	0	0	49	53023.6	P20073	P20073|P20073-2	ANXA7	33.1	33.1|34.7	16	167
Matrisome-associated	ECM-affiliated Proteins	Annexin A5	ANXA5	7	1840000000	5	20	8860000000	12	0	0	0	0	0	0	10	4880000000	6	11	6860000000	6	0	0	0	3	998000000	3	51	35993.2	P08758	P08758|D6RBL5|E9PHT9|D6RBE9|D6RCN3	ANXA5	45.9	45.9|37.6|40.4|42.2|34.2	13	149.78
Matrisome-associated	ECM-affiliated Proteins	Protein ERGIC-53	LMAN1	5	1340000000	4	5	1440000000	5	0	0	0	8	1590000000	7	2	72400000	2	2	222000000	2	0	0	0	0	0	0	22	57833.2	P49257	P49257	LMAN1	30.9	30.9	12	132.35
Matrisome-associated	ECM-affiliated Proteins	Galectin-4	LGALS4	7	1870000000	4	5	2840000000	5	6	4940000000	4	26	20400000000	9	0	0	0	0	0	0	0	0	0	0	0	0	44	36054.6	P56470	P56470	LGALS4	45.8	45.8	10	120.29
Matrisome-associated	ECM-affiliated Proteins	Annexin A1	ANXA1	0	0	0	4	575000000	4	0	0	0	3	205000000	3	7	781000000	6	9	4660000000	7	3	463000000	3	1	49700000	1	27	38941.8	P04083	P04083	ANXA1	33.8	33.8	10	117.81
Matrisome-associated	ECM-affiliated Proteins	Galectin-1	LGALS1	6	1580000000	4	8	2470000000	7	1	144000000	1	5	523000000	4	5	1970000000	4	18	14000000000	6	3	694000000	2	8	1980000000	4	54	15057.8	P09382	P09382|F8WEI7	LGALS1	71.8	71.8|73.6	8	115.65
Matrisome-associated	ECM-affiliated Proteins	Annexin A11	ANXA11	6	855000000	6	7	659000000	7	0	0	0	2	210000000	2	1	61200000	1	5	529000000	5	1	6290000	1	1	56800000	1	23	54731.1	P50995	P50995|P50995-2	ANXA11	21.5	21.5|23	10	97.46
Matrisome-associated	ECM-affiliated Proteins	Isoform 2 of Pulmonary surfactant-associated protein A1	SFTPA1	0	0	0	0	0	0	0	0	0	0	0	0	1	187000000	1	1	3270000	1	7	4020000000	3	11	4690000000	6	20	28306.3	Q8IWL2-2	Q8IWL2-2|Q8IWL2|Q8IWL1	SFTPA1	34.2	34.2|36.2|36.2	6	76.97
Matrisome-associated	ECM-affiliated Proteins	Complement C1q subcomponent subunit A	C1QA	2	352000000	2	2	162000000	1	0	0	0	5	1290000000	5	0	0	0	0	0	0	0	0	0	0	0	0	9	26301.4	P02745	P02745	C1QA	27.3	27.3	6	68.95
Matrisome-associated	ECM-affiliated Proteins	Complement C1q subcomponent subunit B	C1QB	2	454000000	2	3	2200000000	3	1	98800000	1	4	686000000	3	2	279000000	2	2	652000000	2	1	213000000	1	4	292000000	3	19	26949.5	P02746	P02746|D6R934	C1QB	39.5	39.5|39.8	6	59.45
Matrisome-associated	ECM-affiliated Proteins	Complement C1q subcomponent subunit C	C1QC	6	788000000	4	4	1940000000	3	0	0	0	3	1530000000	2	4	1090000000	3	4	2840000000	3	0	0	0	0	0	0	21	26001.4	P02747	P02747	C1QC	36.7	36.7	5	56.85
Matrisome-associated	ECM-affiliated Proteins	Isoform 2 of Galectin-8	LGALS8	2	1900000000	2	3	254000000	3	0	0	0	0	0	0	0	0	0	0	0	0	0	0	0	0	0	0	5	40624.9	O00214-2	O00214-2|O00214|E9PN19|F6V2D4	LGALS8	15	15|17|15.1|15	5	53.03
Matrisome-associated	ECM-affiliated Proteins	Hemopexin	HPX	0	0	0	0	0	0	0	0	0	3	74700000	3	1	119000000	1	4	1210000000	3	0	0	0	2	291000000	2	10	52417.1	P02790	P02790	HPX	19.9	19.9	6	52.26
Matrisome-associated	ECM-affiliated Proteins	Regenerating islet-derived protein 3-alpha	REG3A	2	773000000	2	4	1010000000	3	0	0	0	0	0	0	0	0	0	0	0	0	0	0	0	0	0	0	6	19794.1	Q06141	Q06141	REG3A	28.5	28.5	3	44.68
Matrisome-associated	ECM-affiliated Proteins	Semaphorin-3B	SEMA3B	0	0	0	0	0	0	0	0	0	0	0	0	0	0	0	0	0	0	2	148000000	2	2	222000000	2	4	84261.2	Q13214	Q13214|Q13214-2	SEMA3B	6.1	6.1|6.1	4	42.89
Matrisome-associated	ECM-affiliated Proteins	Plexin-B2	PLXNB2	1	417000000	1	3	205000000	3	0	0	0	0	0	0	0	0	0	0	0	0	0	0	0	0	0	0	4	207862	O15031	O15031	PLXNB2	2.6	2.6	4	35.04
Matrisome-associated	ECM-affiliated Proteins	Annexin A3	ANXA3	0	0	0	0	0	0	0	0	0	0	0	0	1	26600000	1	3	124000000	3	0	0	0	0	0	0	4	36545.8	P12429	P12429|D6RA82	ANXA3	11.1	11.1|7	3	31.52
Matrisome-associated	ECM-affiliated Proteins	Galectin-9C	LGALS9C	2	438000000	2	2	254000000	2	0	0	0	0	0	0	0	0	0	0	0	0	0	0	0	0	0	0	4	40063.1	Q6DKI2	Q6DKI2|Q3B8N2|Q3B8N2-2|O00182|J3KSY2|O00182-2|J3QR96|F8W9W4|J3KT17	LGALS9C	10.1	10.1|10.1|10.1|10.1|11.1|11.1|5.6|5.6|5.9	3	26.86
Matrisome-associated	ECM-affiliated Proteins	Annexin A4	ANXA4	4	227000000	4	1	49700000	1	0	0	0	0	0	0	0	0	0	0	0	0	0	0	0	0	0	0	5	36110.3	P09525	P09525|Q6P452|P09525-2	ANXA4	12.2	12.2|13|13.5	4	26.2
Matrisome-associated	ECM-affiliated Proteins	Galectin-7	LGALS7	0	0	0	0	0	0	0	0	0	0	0	0	0	0	0	2	201000000	2	0	0	0	0	0	0	2	15131.8	P47929	P47929	LGALS7	13.9	13.9	2	17.57
Matrisome-associated	ECM-affiliated Proteins	Protein ERGIC-53-like	LMAN1L	0	0	0	0	0	0	0	0	0	0	0	0	0	0	0	0	0	0	5	12200000000	2	2	187000000	1	7	57527.7	Q9HAT1	Q9HAT1|Q9HAT1-3	LMAN1L	1.9	1.9|1.9	2	17.19
Matrisome-associated	ECM-affiliated Proteins	Isoform 2 of Complement C1q tumor necrosis factor-related protein 7	C1QTNF7	0	0	0	0	0	0	0	0	0	0	0	0	0	0	0	0	0	0	1	13600000	1	1	719000	1	2	31825	Q9BXJ2-2	Q9BXJ2-2|Q9BXJ2	C1QTNF7	13.1	13.1|13.4	2	16.44
Matrisome-associated	ECM-affiliated Proteins	Mucin-16	MUC16	1	23500000	1	1	33000000000	1	0	0	0	0	0	0	0	0	0	0	0	0	0	0	0	0	0	0	2	2.36239e+06	Q8WXI7	Q8WXI7|B5ME49	MUC16	0.2	0.2|0.3	2	15.34
Matrisome-associated	ECM-affiliated Proteins	Pulmonary surfactant-associated protein D	SFTPD	0	0	0	0	0	0	0	0	0	0	0	0	0	0	0	0	0	0	2	51500000	2	0	0	0	2	38070	P35247	P35247	SFTPD	15.4	15.4	2	15.14
Matrisome-associated	Secreted Factors	Inhibin beta E chain	INHBE	8	2990000000	4	11	6000000000	6	11	2130000000	5	34	32300000000	14	0	0	0	0	0	0	0	0	0	0	0	0	64	39302.4	P58166	P58166	INHBE	57.4	57.4	14	193.78
Matrisome-associated	Secreted Factors	HCF N-terminal chain 5	HCFC1	6	538000000	5	6	595000000	5	0	0	0	6	440000000	5	3	197000000	2	6	323000000	5	0	0	0	3	84800000	3	30	215469	A6NEM2	A6NEM2|P51610-4|P51610|P51610-2|P51610-3|Q9Y5Z7	HCFC1	8.8	8.8|8.8|9|8|15.6|1.1	12	127.73
Matrisome-associated	Secreted Factors	Angiopoietin-related protein 6	ANGPTL6	5	1720000000	5	10	2030000000	8	5	2030000000	2	8	1290000000	6	0	0	0	0	0	0	0	0	0	0	0	0	28	52092.7	Q8NI99	Q8NI99|K7EKF6	ANGPTL6	29.7	29.7|32.5	10	116.16
Matrisome-associated	Secreted Factors	Protein S100-A9	S100A9	1	65100000	1	3	297000000	2	1	14300000	1	6	1420000000	5	0	0	0	18	25700000000	4	0	0	0	0	0	0	29	13298.8	P06702	P06702	S100A9	81.5	81.5	7	67.76
Matrisome-associated	Secreted Factors	Protein S100-A8	S100A8	1	17600000	1	3	592000000	2	1	199000000	1	4	1550000000	3	1	42000000	1	20	17600000000	5	2	32000000	2	5	2050000000	3	37	10891.4	P05109	P05109	S100A8	46.2	46.2	5	62.63
Matrisome-associated	Secreted Factors	Protein S100-A11	S100A11	0	0	0	0	0	0	0	0	0	0	0	0	5	2750000000	2	5	3320000000	4	1	42800000	1	6	1870000000	4	17	11854.4	P31949	P31949	S100A11	41.9	41.9	5	44.83
Matrisome-associated	Secreted Factors	Bone morphogenetic protein 3B	GDF10	0	0	0	0	0	0	0	0	0	0	0	0	0	0	0	0	0	0	4	217000000	4	3	105000000	3	7	53577.5	P55107	P55107	GDF10	11.5	11.5	5	41.63
Matrisome-associated	Secreted Factors	Hornerin	HRNR	3	788000000	2	3	8590000	3	0	0	0	0	0	0	0	0	0	0	0	0	0	0	0	0	0	0	6	283298	Q86YZ3	Q86YZ3	HRNR	3	3	4	41.42
Matrisome-associated	Secreted Factors	Angiopoietin-related protein 4	ANGPTL4	0	0	0	0	0	0	0	0	0	0	0	0	0	0	0	4	227000000	3	0	0	0	0	0	0	4	45612.7	Q9BY76	Q9BY76|Q9BY76-3	ANGPTL4	10.5	10.5|17.9	3	38.11
Matrisome-associated	Secreted Factors	Epidermal growth factor-like protein 7	EGFL7	0	0	0	0	0	0	0	0	0	0	0	0	4	3410000000	3	1	599000000	1	0	0	0	0	0	0	5	30758.3	Q9UHF1	Q9UHF1	EGFL7	12.8	12.8	3	32.22
Matrisome-associated	Secreted Factors	Protein S100-P	S100P	0	0	0	0	0	0	0	0	0	0	0	0	1	97100000	1	5	3980000000	2	0	0	0	0	0	0	6	10456.8	P25815	P25815	S100P	24.2	24.2	2	27
Matrisome-associated	Secreted Factors	Protein S100-A6	S100A6	0	0	0	0	0	0	0	0	0	0	0	0	1	185000000	1	2	1230000000	2	4	797000000	2	4	1800000000	3	11	10236.6	P06703	P06703	S100A6	24.4	24.4	3	24.06
Matrisome-associated	Secreted Factors	Inhibin beta C chain	INHBC	0	0	0	0	0	0	0	0	0	2	86000000	2	0	0	0	0	0	0	0	0	0	0	0	0	2	38978.9	P55103	P55103	INHBC	8.2	8.2	2	21.3
Matrisome-associated	Secreted Factors	Isoform Delta of Stromal cell-derived factor 1	CXCL12	0	0	0	0	0	0	0	0	0	2	36200000	2	0	0	0	0	0	0	0	0	0	0	0	0	2	15894.5	P48061-4	P48061-4|P48061-3|P48061-6|P48061|P48061-5|P48061-2	CXCL12	15.7	15.7|18.4|22|23.6|24.4|24.7	2	20.39
Matrisome-associated	Secreted Factors	Transforming growth factor beta-1	TGFB1	0	0	0	0	0	0	0	0	0	0	0	0	2	152000000	2	1	75300000	1	0	0	0	0	0	0	3	45025	P01137	P01137	TGFB1	6.6	6.6	2	20.03
Matrisome-associated	Secreted Factors	Tumor necrosis factor ligand superfamily member 13	TNFSF13	0	0	0	0	0	0	0	0	0	0	0	0	0	0	0	0	0	0	5	1550000000	2	1	407000000	1	6	12952.7	K7EJ28	K7EJ28|O43508-2|O75888|O75888-3|O75888-2|O75888-4|O75888-5	TNFSF13	14	14|3|4|4|4.2|4.5|4.8	2	18.07
Other		Isoform 9 of Plectin	PLEC	181	69000000000	126	186	119000000000	141	33	6540000000	29	209	86500000000	152	74	13200000000	54	115	26200000000	91	20	1310000000	17	62	8080000000	54	880	516705	Q15149-9	Q15149-9|Q15149-8|Q15149-4|Q15149-3|Q15149|Q15149-2|Q15149-6|Q15149-5|Q15149-7|A0A075B730|P58107	PLEC	53	53|53|52.7|52.3|50.9|52.2|52.4|52.5|52.8|4.2|4	221	2708.05
Other		Desmoplakin	DSP	139	72000000000	95	113	72600000000	81	45	23400000000	31	143	52600000000	99	168	86400000000	87	170	71600000000	103	22	5230000000	19	43	7580000000	36	843	334221	P15924	P15924|P15924-3|P15924-2	DSP	56.9	56.9|56.3|55.7	173	1909.53
Other		Filamin-A	FLNA	210	89300000000	142	252	141000000000	169	37	4620000000	34	230	77400000000	164	250	178000000000	114	351	286000000000	161	121	46900000000	73	210	112000000000	116	1661	283472	P21333	P21333|P21333-2|Q5HY54|O75369|O75369-9|O75369-2|O75369-8|O75369-3|O75369-6|O75369-7|E7EN95|O75369-4|O75369-5|E9PHF0|Q14315|Q14315-2	FLNA	66.6	66.6|66.8|66.5|70.6|70.9|71.3|68.5|69.8|70.5|71.3|71.7|66.3|66.4|77.6|13.9|14	127	1813.63
Other		Talin-1	TLN1	122	50800000000	77	162	78200000000	91	32	4210000000	26	118	26000000000	81	77	21500000000	53	94	27200000000	59	42	6560000000	30	89	23000000000	59	736	271930	Q9Y490	Q9Y490|Q9Y4G6|H0YN01	TLN1	65.6	65.6|14.3|10	121	1624.4
Other		Myosin-9	MYH9	230	105000000000	131	260	191000000000	153	25	3400000000	19	132	44400000000	91	87	29600000000	59	122	49400000000	79	79	17800000000	59	146	45200000000	95	1081	227784	P35579	P35579|P35579-2|Q7Z406-6|Q7Z406-2|Q7Z406|G8JLL9|F2Z2U8|P35580-4|P35580-3|P35580-2|F8W6L6|P35580-5|P35580|Q7Z406-4|Q7Z406-5|P35749|P35749-4|P35749-2|P35749-3|Q5BKV1|Q9Y623|P13535|P12882|Q9UKX2|P11055|Q9UKX3|P13533|P12883|A7E2Y1|Q5QP74	MYH9	57.8	57.8|52.3|39.4|37.6|38.6|36.6|36.8|33.3|33.5|33.6|33.6|33.7|33.9|37|39.8|23.1|23.5|22.5|22.9|67.4|1.9|1.9|1.3|1.3|0.4|0.4|0.4|0.4|0.4|9.5	119	1607.57
Other		Spectrin alpha chain, non-erythrocytic 1	SPTAN1	98	40200000000	67	118	70100000000	93	13	3240000000	11	99	26800000000	77	17	1180000000	15	29	2670000000	25	14	4570000000	13	35	4050000000	30	423	285333	Q13813	Q13813|Q13813-2|A6NG51|Q13813-3	SPTAN1	59.9	59.9|59.8|58|59.4	124	1528.32
Other		Neuroblast differentiation-associated protein AHNAK	AHNAK	60	19100000000	52	46	12900000000	42	19	2160000000	15	65	14400000000	58	33	6820000000	30	62	14200000000	53	18	2290000000	17	23	3150000000	22	326	629604	Q09666	Q09666|Q09666-2|E9PJC6	AHNAK	29.6	29.6|31.5|35.8	129	1421.59
Other		Spectrin beta chain, non-erythrocytic 1	SPTBN1	94	41900000000	61	138	57300000000	95	22	2960000000	15	135	36300000000	105	36	5020000000	27	34	3500000000	29	21	3660000000	16	39	6400000000	31	519	275403	Q01082	Q01082|Q01082-3|Q01082-2|O15020|O15020-2|P11277-2|P11277|P11277-3	SPTBN1	54.4	54.4|55.2|54.7|25.4|24.6|2.6|2.9|2.9	109	1372.22
Other		Cytoplasmic dynein 1 heavy chain 1	DYNC1H1	56	12600000000	47	80	23900000000	66	1	137000000	1	46	8210000000	43	62	23100000000	44	96	26100000000	71	17	1660000000	17	46	12700000000	37	404	535137	Q14204	Q14204	DYNC1H1	30.3	30.3	121	1323.15
Other		Isoform 3 of Carbamoyl-phosphate synthase [ammonia], mitochondrial	CPS1	223	276000000000	77	313	691000000000	81	42	15300000000	27	205	164000000000	77	4	105000000	4	21	1970000000	15	0	0	0	0	0	0	808	166788	P31327-3	P31327-3|P31327|P31327-2	CPS1	71.1	71.1|71.4|74.4	94	1281.88
Other		Fatty acid synthase	FASN	145	90700000000	66	142	143000000000	78	6	578000000	6	48	12000000000	42	16	1580000000	13	38	7090000000	29	0	0	0	16	2000000000	13	411	276046	P49327	P49327	FASN	48.6	48.6	94	1279.39
Other		DNA-dependent protein kinase catalytic subunit	PRKDC	53	8190000000	44	92	40100000000	76	0	0	0	34	5160000000	33	29	5190000000	25	74	16300000000	55	4	123000000	4	17	941000000	16	303	474044	P78527	P78527|P78527-2|E7EUY0	PRKDC	29.8	29.8|29.3|29.3	110	1189.91
Other		Pyruvate carboxylase, mitochondrial	PC	56	44100000000	31	168	283000000000	53	18	10100000000	13	297	598000000000	66	3	671000000	3	4	633000000	4	0	0	0	0	0	0	546	130373	P11498	P11498|P11498-2|E9PRE7|E9PS68	PC	75.8	75.8|61|61.7|75.5	69	979.15
Other		Ras GTPase-activating-like protein IQGAP2	IQGAP2	73	32600000000	50	95	42200000000	54	32	13100000000	21	156	98500000000	69	24	5790000000	17	33	7990000000	27	9	896000000	9	26	3340000000	21	448	181145	Q13576	Q13576|F5H7S7|Q13576-3|Q13576-2|P46940|H0YLE8|D6RGC6|D6R999|Q86VI3|F2Z2E2	IQGAP2	54.8	54.8|52.3|50.9|50.9|30.1|30.3|28.1|51.6|1|1	73	952.13
Other		Complement C3	C3	55	15900000000	36	65	30500000000	41	39	19200000000	18	74	29000000000	44	37	12700000000	23	69	25400000000	40	26	13000000000	18	62	25300000000	34	427	188685	P01024	P01024	C3	53.2	53.2	76	944.17
Other		Microtubule-actin cross-linking factor 1, isoforms 1/2/3/5	MACF1	24	2630000000	24	28	3970000000	27	5	27800000	5	45	8510000000	44	20	1290000000	19	18	975000000	17	3	157000000	3	20	1030000000	19	163	866540	H3BQK9	H3BQK9|H3BPE1|Q9UPN3|Q9UPN3-2|Q9UPN3-3|Q9UPN3-4|Q9UPN3-5|E9PLY0	MACF1	14.7	14.7|14.7|14.8|20|20.3|19.8|13.7|15.2	82	857.12
Other		Apolipoprotein B-100	APOB	22	2110000000	22	14	1200000000	14	0	0	0	19	1070000000	19	45	21800000000	34	46	5930000000	38	3	276000000	3	22	40000000000	21	171	516964	P04114	P04114|A8MUN2	APOB	19.8	19.8|17.8	76	771.7
Other		Nuclear mitotic apparatus protein 1	NUMA1	12	3970000000	11	40	7380000000	34	0	0	0	37	4820000000	30	17	1930000000	15	31	4720000000	26	2	22100000	2	20	1110000000	19	159	239339	Q14980	Q14980|Q14980-2|Q14980-3|Q14980-4|Q14980-5	NUMA1	40.1	40.1|39.7|37.3|37.6|38.7	63	749.5
Other		Translational activator GCN1	GCN1L1	20	3560000000	19	41	7730000000	35	1	22200000	1	52	6020000000	47	14	2350000000	11	22	3430000000	20	1	74000000	1	8	567000000	8	159	295149	Q92616	Q92616	GCN1L1	33	33	73	748.93
Other		Leucine-rich PPR motif-containing protein, mitochondrial	LRPPRC	19	4380000000	18	61	28500000000	44	1	1930000	1	60	17900000000	46	7	1350000000	7	24	6430000000	18	0	0	0	6	540000000	6	178	159100	P42704	P42704|B8ZZ38	LRPPRC	48.7	48.7|40	62	711.96
Other		Clathrin heavy chain 1	CLTC	43	12400000000	31	63	26500000000	41	4	547000000	3	39	8750000000	30	10	2360000000	9	23	8130000000	15	7	560000000	6	12	2160000000	11	201	193380	Q00610	Q00610|Q00610-2|J3KS13|P53675|P53675-2|J3QL20	CLTC	38.5	38.5|39.3|30.3|8.1|8.4|43.2	52	707.38
Other		Alpha-actinin-1	ACTN1	82	30800000000	44	99	48500000000	64	17	2380000000	14	95	34100000000	69	21	7370000000	15	63	18900000000	33	10	2270000000	8	21	5110000000	16	408	103626	P12814	P12814|O43707|P12814-3|P12814-2|P12814-4|H9KV75|O43707-2|F5GXS2|O43707-3|P35609-2|P35609|Q08043|Q9H254|Q9H254-4|M0QZQ3|Q9H254-2|D6RH00|B7Z4P8	ACTN1	66.2	66.2|66|62.2|61.8|57.4|63.3|65.6|58.9|58.9|16.7|16.7|7.5|0.7|0.8|0.9|1.4|13.8|2.5	51	695.29
Other		Complement C4-A	C4A	30	10100000000	24	53	28900000000	40	13	3550000000	11	55	15700000000	46	13	2730000000	13	24	4870000000	20	10	1600000000	8	7	2620000000	7	205	194380	P0C0L4	P0C0L4|P0C0L4-2|P0C0L5|F5GXS0	C4A	44.6	44.6|45.8|43.9|45.1	58	688.31
Other		C-1-tetrahydrofolate synthase, cytoplasmic	MTHFD1	102	137000000000	37	118	183000000000	44	15	7310000000	10	62	38400000000	35	10	2280000000	8	16	17400000000	15	1	379000000	1	9	11500000000	8	333	111410	F5H2F4	F5H2F4|P11586	MTHFD1	53.7	53.7|58.6	52	649.93
Other		Peroxisomal bifunctional enzyme	EHHADH	52	34300000000	27	84	74200000000	42	13	2300000000	8	63	39000000000	36	0	0	0	0	0	0	0	0	0	0	0	0	212	80121	Q08426	Q08426|Q08426-2|C9JJE0	EHHADH	62.6	62.6|61.8|55.2	48	627.41
Other		von Willebrand factor A domain-containing protein 8	VWA8	18	2410000000	15	43	10300000000	37	0	0	0	57	15200000000	46	0	0	0	0	0	0	0	0	0	0	0	0	118	215848	A3KMH1	A3KMH1|A3KMH1-3|A3KMH1-2	VWA8	36.7	36.7|37.4|46.8	56	618.7
Other		Unconventional myosin-XVIIIa	MYO18A	17	4240000000	15	47	19300000000	42	2	386000000	1	36	8270000000	30	1	12000000	1	1	17500000	1	0	0	0	0	0	0	104	234309	Q92614	Q92614|Q92614-4|Q92614-3|Q92614-2|Q92614-5	MYO18A	32.5	32.5|32.8|32.3|29.8|27.8	55	614.31
Other		Heat shock protein HSP 90-beta	HSP90AB1	178	213000000000	71	190	293000000000	103	28	5850000000	16	120	72000000000	75	94	66900000000	41	152	120000000000	60	27	5940000000	17	85	43400000000	45	874	83605	P08238	P08238|P07900-2|P07900|P14625|Q12931|Q12931-2|I3L0K7|Q58FF7|Q58FF8|Q58FG0|Q14568|Q58FF6|Q58FF3|Q58FG1	HSP90AB1	58	58|47.6|55.6|45.4|44|47.6|44.4|19.7|22.5|17.3|20.9|11.8|10|4.7	44	606
Other		Catenin alpha-1	CTNNA1	35	12100000000	26	55	18300000000	30	12	5240000000	6	67	27100000000	36	11	1850000000	9	18	3180000000	15	3	221000000	3	6	522000000	5	207	100754	P35221	P35221|P35221-2|G3XAM7|P35221-3|P26232|P26232-5|P26232-2|P26232-3|P26232-6|P26232-4|E5RIT8|E5RJZ2|Q9UI47	CTNNA1	65.4	65.4|60.9|62.7|59.7|12.5|12.7|13.2|11.3|10.1|10.9|20|29.7|1.2	42	576.21
Other		Elongation factor 2	EEF2	59	41000000000	39	72	73100000000	38	9	2780000000	7	51	25900000000	29	17	7100000000	12	31	16800000000	18	7	2880000000	5	18	7790000000	14	264	96306.4	P13639	P13639|Q15029|Q15029-3|Q15029-2	EEF2	57.6	57.6|14.8|14.9|15.3	45	572.4
Other		Vigilin	HDLBP	34	12600000000	24	45	24400000000	28	18	5080000000	13	63	35800000000	39	15	1720000000	13	26	4140000000	20	1	2390000	1	5	341000000	5	207	142081	Q00341	Q00341|Q00341-2	HDLBP	49.1	49.1|45.1	49	557.51
Other		Isoform 2 of Keratin, type II cytoskeletal 8	KRT8	169	271000000000	72	163	286000000000	80	56	59700000000	29	164	249000000000	75	110	32600000000	74	187	135000000000	110	43	25200000000	37	55	12900000000	45	947	56607.4	P05787-2	P05787-2|P05787|P08670|B0YJC4|P13647|P02538|P48668|P04259|P08729|Q5XQN5|P04264|B0YJC5|P35908|O95678|P17661|P12035|Q01546|Q5XKE5|Q14CN4|Q14CN4-2|Q14CN4-3|P78386|P19013|Q7Z794|Q14533|O43790|P25691|P41219-2|P41219|P78385|P12036|P12036-2|F8W1S1|Q86Y46|Q7RTS7|A6NCN2|P14136-2|P14136|P14136-3|P07197|E7ESP9|E7EMV2|P07196|P07197-2|Q16352|F5GYI5|Q6KB66-3|Q6KB66|Q6KB66-2	KRT8	76.3	76.3|80.7|76.3|75.4|49.1|46.8|46.6|46.6|60.5|33.4|32.6|69.2|25.5|17.2|13.6|6.8|7.6|11.5|6.6|6.6|7.2|5.7|6.7|4.6|9.1|9.4|3.7|4|4|7.5|1.7|1.8|2.9|2.9|3|11.7|4.1|4.1|4.1|0.9|1|1.2|1.6|1.6|1.8|3.3|2.2|2.4|2.6	42	543.13
Other		Phosphoenolpyruvate carboxykinase [GTP], mitochondrial	PCK2	52	33900000000	29	93	159000000000	41	27	10600000000	19	173	308000000000	54	0	0	0	0	0	0	0	0	0	0	0	0	345	71527.5	Q16822	Q16822|B4DW73|H0YML5|H0YM31|Q16822-2|P35558	PCK2	68.2	68.2|69.7|69.8|62|57.3|44.3	38	540.14
Other		Prelamin-A/C	LMNA	47	24700000000	31	32	26500000000	21	8	3130000000	6	49	25400000000	31	41	17500000000	25	36	14900000000	24	17	4990000000	12	22	8470000000	17	252	74423.5	P02545	P02545|P02545-3|P02545-6|P02545-2|P02545-4|P02545-5|Q5TCI8	LMNA	61.8	61.8|62.6|59.7|61.8|59|60|57.4	42	537.72
Other		Protein disulfide-isomerase A4	PDIA4	50	33500000000	26	47	47400000000	29	18	6360000000	11	48	27200000000	31	47	19900000000	20	38	17000000000	21	14	3780000000	9	40	14700000000	18	302	73273.4	P13667	P13667	PDIA4	57.2	57.2	40	528.39
Other		Ribosome-binding protein 1	RRBP1	50	23700000000	33	40	16900000000	29	10	1620000000	8	34	8770000000	30	5	260000000	4	7	734000000	6	3	74100000	3	3	101000000	3	152	152869	Q9P2E9	Q9P2E9|Q9P2E9-2|Q9P2E9-3|F8W7S5|Q8N4C6-7|Q8N4C6-10|Q8N4C6-5|Q8N4C6|Q8N4C6-2|Q8N4C6-9|C9J066|Q8N4C6-4|E9PN67|Q8N4C6-11|Q8N4C6-6	RRBP1	39.3	39.3|38|53.5|53.6|1.2|1.2|1.2|1.2|1.2|1.2|1.2|1.2|1.3|1.8|2	44	525.62
Other		Heterogeneous nuclear ribonucleoprotein U	HNRNPU	47	28700000000	22	58	71800000000	26	10	4690000000	8	60	47100000000	30	24	8820000000	11	56	35200000000	25	11	2480000000	5	29	17400000000	15	295	91324.5	Q00839	Q00839|Q00839-2	HNRNPU	46.5	46.5|44.5	42	525.48
Other		Sarcosine dehydrogenase, mitochondrial	SARDH	10	1370000000	9	37	26500000000	26	1	3230000	1	74	42800000000	40	0	0	0	0	0	0	0	0	0	0	0	0	122	102005	Q9UL12	Q9UL12|Q9UL12-2|Q5SYV2|Q9UL10|Q5SYU9	SARDH	64.3	64.3|67|48|51.7|61.4	43	525.15
Other		Aldehyde oxidase	AOX1	47	16800000000	29	39	11600000000	26	4	786000000	4	36	8640000000	27	0	0	0	0	0	0	0	0	0	0	0	0	126	150312	Q06278	Q06278|P47989	AOX1	40.8	40.8|2.9	43	514.25
Other		Vinculin	VCL	36	13900000000	28	20	3350000000	14	4	31100000	4	17	3110000000	14	10	1460000000	8	27	4000000000	24	17	2350000000	12	17	3080000000	15	148	124368	P18206	P18206|P18206-2|P18206-3	VCL	52.1	52.1|55.4|40	48	510.98
Other		Isoform 2 of Ubiquitin-like modifier-activating enzyme 1	UBA1	43	26100000000	24	66	65900000000	30	3	319000000	3	31	9510000000	21	20	4420000000	11	34	13100000000	22	4	452000000	4	9	1900000000	8	210	114825	P22314-2	P22314-2|P22314|Q5JRR6	UBA1	46.7	46.7|44.8|38.7	38	499.96
Other		U5 small nuclear ribonucleoprotein 200 kDa helicase	SNRNP200	9	1260000000	9	32	12800000000	27	0	0	0	23	3020000000	22	4	263000000	4	9	7200000000	9	1	15200000	1	4	324000000	4	82	246158	O75643	O75643|O75643-2|B4E0P5	SNRNP200	24.5	24.5|32.8|18.8	45	497.91
Other		Long-chain-fatty-acid--CoA ligase 1	ACSL1	98	110000000000	42	101	128000000000	52	24	11900000000	16	96	77800000000	53	0	0	0	3	156000000	3	0	0	0	0	0	0	322	78968.9	P33121	P33121|E7EPM6|P33121-3|P33121-2|B7Z3Z9|Q9ULC5-3|Q9ULC5|Q9ULC5-4|D6RER0|Q9UKU0-1|Q9UKU0-8|Q9UKU0-6|Q9UKU0-9|Q9UKU0|Q9UKU0-3|Q9UKU0-5|E7ERD7|Q9UKU0-2|Q9UKU0-7	ACSL1	57	57|57.5|51.5|52.7|64.7|48.4|52.4|52.9|52.5|3.4|3.4|3.5|3.5|3.5|3.5|3.6|3.6|2.6|2.5	39	491.79
Other		Signal transducer and activator of transcription 3	STAT3	25	9500000000	18	44	26900000000	25	9	747000000	6	62	31000000000	33	5	664000000	4	13	3200000000	10	0	0	0	6	200000000	5	164	88865	P40763	P40763|P40763-2|P40763-3|G8JLH9	STAT3	60	60|57.2|61.2|53.7	38	491.19
Other		Trifunctional enzyme subunit alpha, mitochondrial	HADHA	24	12900000000	19	61	42200000000	30	5	983000000	5	45	22900000000	30	15	2430000000	10	20	58600000000	16	3	100000000	3	10	983000000	9	183	83739.9	P40939	P40939|P40939-2	HADHA	63.1	63.1|46.1	38	490.38
Other		Peptide-N(4)-(N-acetyl-beta-D-glucosaminyl)asparagine amidase F	ngl	134	634000000000	21	200	1580000000000	25	142	855000000000	19	208	836000000000	31	89	382000000000	18	198	1650000000000	25	91	515000000000	17	160	1130000000000	22	1222	39430.7	P21163	P21163	ngl	83	83	34	485.54
Other		Tensin-1	TNS1	28	6460000000	25	32	7230000000	30	7	446000000	7	52	8900000000	47	11	1310000000	11	18	1760000000	17	5	506000000	5	16	2310000000	15	169	184133	E9PGF5	E9PGF5|Q9HBL0|E9PF55|Q63HR2-4|Q63HR2|Q63HR2-6|Q63HR2-5|F8VV64|Q63HR2-2|Q68CZ2|Q68CZ2-2|Q9HBL0-2|Q68CZ2-3|Q68CZ2-4	TNS1	37.5	37.5|35.6|35.9|20|20.2|20.2|22.1|19.1|19.6|15.2|13.2|14.9|13|20.4	45	485.11
Other		ATP-dependent RNA helicase A	DHX9	19	4390000000	17	52	29100000000	32	0	0	0	28	5380000000	18	4	703000000	3	15	3220000000	11	1	26200000	1	10	1020000000	9	129	142268	Q08211	Q08211|Q08211-2	DHX9	39.1	39.1|41.7	37	483.8
Other		Catenin delta-1	CTNND1	22	6100000000	15	28	10400000000	14	13	2000000000	8	45	13700000000	29	8	2000000000	7	16	3040000000	13	0	0	0	5	359000000	5	137	108739	O60716	O60716|O60716-2|O60716-3|C9JZR2|O60716-5|O60716-4|O60716-6|O60716-7|O60716-8|O60716-9|O60716-10|O60716-11|O60716-13|O60716-12|O60716-14|O60716-15|O60716-16|O60716-17|O60716-18|O60716-19|O60716-21|O60716-20|O60716-22|O60716-23|O60716-24|O60716-25|O60716-26|O60716-27|O60716-29|O60716-28|O60716-30|O60716-31|O60716-32	CTNND1	50.9	50.9|51.2|52.5|52.5|52.8|50.7|51.1|52.3|52.7|49.4|49.7|51|51.4|49.2|49.6|50.9|51.2|49.1|49.4|50.8|51.2|48.9|49.2|50.6|51|43.2|43.6|45.2|45.7|42.7|43.2|44.8|45.3	39	483.16
Other		Myosin light chain kinase, smooth muscle	MYLK	34	9540000000	27	30	11500000000	23	4	168000000	4	26	5680000000	20	11	2740000000	8	13	1960000000	13	4	508000000	4	6	618000000	6	128	213450	Q15746	Q15746|Q15746-6|Q15746-2|Q15746-3|Q15746-5|Q15746-4|Q15746-7|Q15746-11|Q15746-9|Q15746-8|Q15746-10|F8WBL7	MYLK	33.3	33.3|31.2|33.8|33.8|34.1|34.3|31.2|27|34.5|42.8|15.6|24.2	45	482.25
Other		Isoform 5 of Afadin	MLLT4	19	3890000000	15	16	5910000000	14	7	1670000000	6	45	8270000000	38	4	235000000	3	6	444000000	6	0	0	0	5	2360000000	5	102	208812	P55196-5	P55196-5|J3KN01|P55196|A8MQ02|P55196-1|P55196-3|C9JX92|Q5TIG5|P55196-6|P55196-2	MLLT4	34.5	34.5|34.6|34.7|34.2|33.6|35.3|34.8|33.7|34|34.8	44	482.05
Other		Serine/arginine repetitive matrix protein 2	SRRM2	19	5280000000	18	10	2510000000	9	15	1890000000	11	21	4940000000	19	53	11900000000	25	27	5300000000	20	2	192000000	2	19	1900000000	15	166	300352	Q9UQ35	Q9UQ35|Q9UQ35-2|Q9UQ35-3	SRRM2	19.4	19.4|12.7|22.1	37	475.83
Other		182 kDa tankyrase-1-binding protein	TNKS1BP1	17	1640000000	16	19	2520000000	17	3	150000000	3	25	3860000000	23	4	411000000	4	9	380000000	8	0	0	0	0	0	0	77	182819	Q9C0C2	Q9C0C2|Q9C0C2-2|E9PKK0	TNKS1BP1	38.7	38.7|37.9|52.2	41	475.31
Other		Coatomer subunit alpha	COPA	27	12300000000	20	42	16100000000	30	5	765000000	5	35	11300000000	31	15	3730000000	11	24	5520000000	17	1	36200000	1	8	1410000000	7	157	139884	P53621	P53621|P53621-2	COPA	39.2	39.2|38.3	41	472.49
Other		Cingulin	CGN	37	12100000000	33	28	5860000000	25	20	2950000000	17	63	22600000000	52	1	3100000	1	2	13900000	2	0	0	0	0	0	0	151	136612	Q9P2M7	Q9P2M7|Q9P2M7-2|Q0VF96|Q0VF96-2	CGN	41.2	41.2|39.8|27.2|27.7	43	464.44
Other		Poly [ADP-ribose] polymerase 1	PARP1	21	5480000000	14	36	13700000000	27	2	450000000	2	22	5380000000	18	13	2640000000	10	29	9970000000	20	2	88000000	2	14	1870000000	11	139	113880	P09874	P09874|Q5VX85|Q5VX84	PARP1	40.3	40.3|21.9|31.4	37	455.24
Other		Junction plakoglobin	JUP	69	60700000000	42	67	60200000000	50	21	25100000000	11	85	59300000000	56	67	23800000000	46	112	77900000000	62	17	2530000000	15	32	5170000000	26	470	82485	P14923	P14923|F5GWP8|P35222|B4DGU4|Q04695|P08779|P08727|P02533|P19012|P13646|P13646-3|K7ERE3|P35222-2|P13646-2|A8MT21|P19012-2|P35900|Q8N1A0|Q8N1A0-2|Q9C075	JUP	70.3	70.3|66.3|53.5|54|55.3|45.8|54.5|27.5|15.5|10.6|11.6|11.8|81.8|11.2|6.1|7.1|2.1|3|3.5|2.1	38	454.95
Other		NADPH--cytochrome P450 reductase	POR	52	43300000000	22	52	67800000000	28	6	717000000	5	42	20400000000	27	4	656000000	4	8	3460000000	8	0	0	0	0	0	0	164	77144.8	P16435	P16435|E7EMD0|E7EWU0	POR	49.6	49.6|53.3|18.8	35	454.13
Other		Peroxisomal multifunctional enzyme type 2	HSD17B4	62	30800000000	24	78	69000000000	27	10	3400000000	7	37	17700000000	24	3	40300000	3	10	1280000000	8	2	239000000	2	5	211000000	5	207	80141.3	P51659	P51659|P51659-2|P51659-3|E7EWE5|E7ET17|G5E9S2|E7ER27|E7EPL9	HSD17B4	52.4	52.4|45.9|48.7|49.1|47.5|47.8|54.8|39.6	35	453.43
Other		Hydroxymethylglutaryl-CoA synthase, mitochondrial	HMGCS2	52	41200000000	23	107	229000000000	23	14	10700000000	8	157	319000000000	32	0	0	0	0	0	0	0	0	0	0	0	0	330	57147.9	P54868	P54868|P54868-2|P54868-3|Q01581	HMGCS2	63.1	63.1|60.3|56.7|22.5	30	446.48
Other		78 kDa glucose-regulated protein	HSPA5	135	103000000000	63	131	124000000000	64	24	9190000000	15	80	39600000000	54	81	34900000000	44	120	56800000000	55	29	10200000000	22	56	22400000000	34	656	72445.7	P11021	P11021|P11142|E9PKE3|P08107|P11142-2|P08107-2|E9PNE6|V9GZ37|A8K7Q2|P34931|P54652|P17066|P48741	HSPA5	51.9	51.9|59.4|58.3|58.6|57.4|52.7|55.2|46.8|50|28|20.6|17.1|15.8	32	443.27
Other		Tight junction protein 1 (Zona occludens 1), isoform CRA_a	TJP1	21	3350000000	17	22	5270000000	20	6	573000000	4	32	7670000000	26	0	0	0	5	1010000000	5	3	366000000	3	7	555000000	7	96	197798	G3V1L9	G3V1L9|Q07157|G5E9E7|Q07157-2|H0YKB1	TJP1	29.8	29.8|30.2|27.7|28.1|9.6	41	440.29
Other		Keratin, type I cytoskeletal 18	KRT18	113	240000000000	25	78	210000000000	27	42	52100000000	17	102	180000000000	29	8	3180000000	6	7	6920000000	4	4	1520000000	2	4	1490000000	3	358	48057	P05783	P05783|F8VZY9|Q92764|C4AM86	KRT18	73.2	73.2|73.9|3.5|3.7	34	439.88
Other		Heterogeneous nuclear ribonucleoprotein M	HNRNPM	22	11000000000	14	44	35100000000	27	2	379000000	1	36	32400000000	24	13	3370000000	12	18	7240000000	15	2	166000000	2	9	2720000000	9	146	77799.7	P52272	P52272|P52272-2|M0R0Y6	HNRNPM	61.3	61.3|64.8|64.6	41	439.67
Other		Serum albumin	ALB	33	16300000000	21	26	12000000000	19	8	2720000000	5	13	3330000000	12	38	22200000000	24	76	102000000000	33	43	33500000000	19	48	58000000000	23	285	71362.3	P02768	P02768|B7WNR0|D6RHD5|P02768-2|C9JKR2|P02769	ALB	53.2	53.2|53.8|55.7|55.1|55.1|26.8	35	435.32
Other		Unconventional myosin-Ib	MYO1B	27	8980000000	20	28	14700000000	22	1	166000000	1	39	19900000000	29	6	518000000	6	8	909000000	7	2	259000000	2	4	310000000	4	115	133010	O43795	O43795|E9PDF6|O43795-2|Q9UBC5|G3V342	MYO1B	38	38|39|40|3.6|1.3	37	435.26
Other		Isoform 3 of Cytosolic 10-formyltetrahydrofolate dehydrogenase	ALDH1L1	40	13600000000	26	47	25600000000	32	1	43800000	1	17	2740000000	17	0	0	0	0	0	0	0	0	0	0	0	0	105	100607	O75891-3	O75891-3|O75891|O75891-2|Q8TBP8|Q3SY69|B4DGC8|Q3SY69-3|Q3SY69-2|F8WC34|F2Z324	ALDH1L1	52.4	52.4|52.9|52.9|49.7|6.5|36.8|6.9|10.3|23.4|40.4	40	434.87
Other		Elongation factor Tu, mitochondrial	TUFM	17	8000000000	11	51	65200000000	24	2	627000000	2	84	124000000000	29	8	2570000000	7	19	11100000000	12	6	743000000	5	8	2530000000	6	195	49883	P49411	P49411|H3BNU3	TUFM	70.7	70.7|25.7	30	427.51
Other		Elongation factor 1-alpha 1	EEF1A1	59	211000000000	12	89	336000000000	24	30	59400000000	11	102	294000000000	24	55	277000000000	11	64	324000000000	15	20	49200000000	9	41	124000000000	9	460	50482.3	P68104	P68104|Q5VTE0|Q05639	EEF1A1	69.2	69.2|60.3|33.2	30	426.94
Other		60 kDa heat shock protein, mitochondrial	HSPD1	32	18600000000	16	43	22600000000	24	8	1440000000	4	27	7470000000	20	23	4970000000	15	43	22100000000	16	9	812000000	6	19	5840000000	14	204	61224.7	P10809	P10809|P10809-2	HSPD1	68.9	68.9|41.7	32	425.9
Other		Pre-mRNA-processing-splicing factor 8	PRPF8	7	600000000	7	31	14200000000	29	0	0	0	11	1740000000	11	14	1030000000	14	18	3410000000	17	0	0	0	0	0	0	81	274908	Q6P2Q9	Q6P2Q9	PRPF8	21.5	21.5	45	424.75
Other		Tubulin beta chain	TUBB	96	107000000000	24	124	235000000000	35	27	18700000000	13	146	170000000000	36	68	108000000000	23	141	230000000000	30	18	6490000000	8	64	86500000000	22	684	50126.4	P07437	P07437|P68371|Q5JP53|Q9BVA1|P04350|Q5ST81|Q13885|Q9BUF5|Q13509|Q13509-2|Q3ZCM7|I3L2F9|Q5SQY0|A6NNZ2|A0A075B736|Q9H4B7|M0QX14|M0QY37|M0R0X0|K7EPE5|K7EN98|K7EJZ4|K7ERA8|K7EJ64|K7EQT3|K7ESQ3|G3V2N6|G3V3R4|G3V2R8|G3V5W4|M0R2T4|G3V3W7|G3V3J6|G3V4U2|A0A075B724	TUBB	82.2	82.2|82|81.6|74.6|72.7|79|64.9|57.8|37.5|36.2|25.2|28.7|29.7|21.8|23.8|8.4|53.6|54.1|57.2|31.2|32.3|38.2|40|42.3|42.3|45.8|19.5|21.6|27.1|32.9|16.3|19.5|30.9|33.3|12.6	26	422.55
Other		Stress-70 protein, mitochondrial	HSPA9	33	11700000000	18	38	23100000000	21	7	1140000000	4	27	24400000000	19	17	2710000000	10	26	6260000000	15	5	476000000	4	6	1190000000	5	159	73964.5	P38646	P38646	HSPA9	53.7	53.7	32	416.65
Other		Acyl-coenzyme A synthetase ACSM2B, mitochondrial	ACSM2B	16	4390000000	12	46	27400000000	30	4	322000000	4	57	28400000000	35	0	0	0	0	0	0	0	0	0	0	0	0	123	64840.7	Q68CK6	Q68CK6|H3BTX9|Q08AH3|F5GWL3|E7EPS5|H3BNJ9|Q08AH1	ACSM2B	68.2	68.2|68.4|58.7|57.4|59.6|49.5|1.7	35	414.19
Other		Isoform 12 of Sorbin and SH3 domain-containing protein 2	SORBS2	37	16200000000	29	48	27300000000	35	22	9470000000	12	94	62500000000	60	1	13200000	1	3	53300000	3	2	3720000000	2	4	119000000	4	211	81021.6	O94875-12	O94875-12|O94875-4|O94875-11|O94875-9|O94875-2|Q9BX66-11|O94875-10|O94875-3|O94875-8|Q9BX66|Q9BX66-2|Q9BX66-10|Q9BX66-5|O94875|O94875-5|Q9BX66-3|Q9BX66-9|O94875-7|Q9BX66-8|Q9BX66-12|Q9BX66-4|Q9BX66-6|Q9BX66-7|O94875-6	SORBS2	60	60|60.3|32.2|60|60|34.1|49.3|63.1|57.7|32.4|36.4|50.1|40.3|32.2|58.4|38.2|43.9|28.3|38.8|25.5|44.7|35.6|47.6|41	35	413.36
Other		Lon protease homolog, mitochondrial	LONP1	8	2210000000	8	36	21500000000	24	0	0	0	57	27100000000	27	1	28200000	1	6	571000000	5	0	0	0	0	0	0	108	107001	P36776	P36776|P36776-2|K7EKE6|K7EJE8|P36776-3	LONP1	49.8	49.8|53.4|56.5|53.1|55.9	32	412.63
Other		Isoform 2 of Utrophin	UTRN	5	261000000	5	9	622000000	9	0	0	0	27	2470000000	25	12	890000000	11	12	675000000	11	0	0	0	8	463000000	8	73	397301	P46939-2	P46939-2|P46939|P46939-4|Q5T097|P46939-3	UTRN	14.6	14.6|14.7|15.6|11.6|9.2	40	412.31
Other		Complement factor H	CFH	17	2300000000	15	25	5820000000	23	5	3280000000	3	22	3030000000	20	7	305000000	7	18	2140000000	13	2	60200000	2	6	433000000	5	102	143772	P08603	P08603|P08603-2|Q5TFM2|Q03591|B1AKG0|Q9BXR6|P36980|V9GYE7|P36980-2|Q02985|Q02985-2|Q6NSD3	CFH	39.1	39.1|47.4|42.8|20.3|24.7|17|8.8|9.4|9.8|3|3.7|4.3	37	410.86
Other		Programmed cell death 6-interacting protein	PDCD6IP	33	9860000000	25	20	7490000000	18	9	1160000000	6	21	4050000000	18	15	2350000000	13	11	1920000000	9	1	113000000	1	9	944000000	8	119	96649	Q8WUM4	Q8WUM4|Q8WUM4-2|F8WBR8|F8WEQ7|F8WDK9	PDCD6IP	53.1	53.1|51.7|51.2|55.5|31.5	36	408.06
Other		Non-specific lipid-transfer protein	SCP2	28	12800000000	18	43	51300000000	22	8	3020000000	6	81	70800000000	26	0	0	0	2	112000000	2	0	0	0	0	0	0	162	59677.2	P22307	P22307|P22307-8|P22307-7|P22307-4|E9PLD1|P22307-3|P22307-2|P22307-6|P22307-5	SCP2	76.9	76.9|72.6|68.1|68.2|77.3|63.6|68.5|62.8|45.7	29	405.72
Other		Desmoglein-2	DSG2	18	8860000000	14	24	7760000000	18	7	1440000000	6	33	9520000000	25	13	3770000000	10	14	11500000000	13	2	49400000	2	3	125000000	3	114	123090	Q14126	Q14126|J3KSI6	DSG2	46.4	46.4|48.2	32	403.61
Other		X-ray repair cross-complementing protein 6	XRCC6	27	12700000000	15	42	52700000000	25	2	214000000	2	33	12400000000	23	11	934000000	10	8	1650000000	5	0	0	0	4	745000000	4	127	70127.1	P12956	P12956|B1AHC9|P12956-2|F5H1I8	XRCC6	53	53|54.3|52.9|57.3	34	401.19
Other		Signal transducer and activator of transcription 1-alpha/beta	STAT1	18	5370000000	16	29	14000000000	20	8	689000000	4	38	12700000000	29	4	301000000	4	8	1260000000	8	0	0	0	2	61700000	2	107	87903.7	P42224	P42224|P42224-2|J3KPM9|D2KFR9|Q14765	STAT1	50.1	50.1|46.2|44.3|58|2	31	396.29
Other		Periplakin	PPL	16	2450000000	14	16	2780000000	13	1	127000000	1	30	5250000000	26	1	1910000	1	2	18800000	2	0	0	0	0	0	0	66	205314	O60437	O60437|K7EKI8	PPL	27.6	27.6|27.6	39	396.22
Other		Tight junction protein ZO-2	TJP2	16	9800000000	15	24	6890000000	19	4	629000000	4	34	8780000000	28	0	0	0	3	136000000	3	0	0	0	0	0	0	81	134184	Q9UDY2	Q9UDY2|Q9UDY2-7|Q9UDY2-3|Q9UDY2-6|Q9UDY2-2|Q9UDY2-4|Q9UDY2-5|B1AN85	TJP2	36.2	36.2|34.7|36.3|35.6|37.3|37.5|37.1|41.5	37	391.66
Other		Isoform 3 of Very long-chain specific acyl-CoA dehydrogenase, mitochondrial	ACADVL	36	11400000000	22	45	30000000000	28	5	1250000000	5	35	10400000000	23	1	85100000	1	9	692000000	9	0	0	0	4	256000000	4	135	73325.2	P49748-3	P49748-3|P49748|P49748-2	ACADVL	55.4	55.4|57.4|57.6	31	390.2
Other		Nucleolin	NCL	28	24000000000	16	30	35500000000	18	16	5520000000	9	31	24900000000	18	29	19500000000	12	35	18400000000	17	4	1030000000	3	13	7760000000	10	186	76670.1	P19338	P19338	NCL	36.9	36.9	30	387.31
Other		CAD protein	CAD	15	18400000000	7	13	40300000000	10	2	999000000	2	13	12600000000	12	20	3150000000	17	30	5860000000	23	0	0	0	10	744000000	10	103	245318	P27708	P27708|F8VPD4	CAD	21.3	21.3|21.9	37	386.73
Other		3-ketoacyl-CoA thiolase, mitochondrial	ACAA2	54	45400000000	19	57	39700000000	19	26	13900000000	12	66	45000000000	23	9	1550000000	7	8	1080000000	8	3	190000000	3	1	142000000	1	224	42379.8	P42765	P42765|K7EME0	ACAA2	84.6	84.6|80.9	27	385.45
Other		Actin, cytoplasmic 1	ACTB	116	269000000000	27	107	326000000000	31	45	22800000000	12	89	128000000000	31	107	170000000000	24	193	526000000000	31	71	105000000000	24	104	129000000000	26	832	42078.3	P60709	P60709|P63261|P62736|P68032|P63267|P68133|Q5T8M7|A6NL76|Q5T8M8|P63267-2|G5E9R0|J3KT65|B8ZZJ2|F8WB63|Q6S8J3|Q562R1|A5A3E0|P0CG38|F8WCH0|P0CG39|Q9BYX7	ACTB	70.4	70.4|70.4|65.5|60.4|61.7|54.6|50.2|54.6|55|56.1|68|42.9|70.5|80|7.6|27.3|8|4.5|75|3.6|9.8	24	376.51
Other		Delta-1-pyrroline-5-carboxylate dehydrogenase, mitochondrial	ALDH4A1	33	17700000000	16	36	42800000000	21	7	1340000000	6	35	15700000000	22	0	0	0	1	5880000	1	0	0	0	0	0	0	112	62174.7	P30038	P30038|P30038-2|P30038-3	ALDH4A1	66.7	66.7|71.3|62.5	28	373.24
Other		Moesin	MSN	36	12000000000	25	53	22500000000	33	2	316000000	2	24	5500000000	20	23	3740000000	15	26	8710000000	16	14	2040000000	11	29	8470000000	23	207	67933	P26038	P26038|P15311|E7EQR4|P35241-5|P35241|P35241-4|P35241-2|P35241-3|E9PNP4	MSN	49.3	49.3|39.7|39.3|25.4|26.4|21|17.8|22.5|36.5	34	372.06
Other		Methylmalonate-semialdehyde dehydrogenase [acylating], mitochondrial	ALDH6A1	32	28700000000	18	29	26500000000	18	15	5170000000	7	46	31100000000	25	0	0	0	5	832000000	4	1	37000000	1	1	339000000	1	129	58295.2	Q02252	Q02252|Q02252-2|G3V4Z4	ALDH6A1	60.1	60.1|61.6|76.5	28	368.89
Other		X-ray repair cross-complementing protein 5	XRCC5	22	13400000000	12	47	57100000000	22	0	0	0	35	14300000000	23	3	831000000	3	11	5960000000	9	1	6960000	1	3	448000000	3	122	83273.6	P13010	P13010	XRCC5	45.6	45.6	29	368.84
Other		Isoform 1 of Plakophilin-2	PKP2	15	4870000000	13	25	6200000000	18	1	130000000	1	28	3940000000	19	0	0	0	0	0	0	0	0	0	0	0	0	69	93210.6	Q99959-2	Q99959-2|Q99959	PKP2	55.3	55.3|50.9	33	367.51
Other		Transcription intermediary factor 1-beta	TRIM28	13	3340000000	11	34	16600000000	22	4	729000000	4	27	6980000000	21	8	2260000000	6	21	7630000000	14	1	78900000	1	10	2170000000	8	118	90316.8	Q13263	Q13263|Q13263-2	TRIM28	58	58|57.6	29	366.17
Other		Nicotinamide phosphoribosyltransferase	NAMPT	58	59800000000	19	65	138000000000	24	5	1180000000	5	34	27200000000	19	3	444000000	3	8	2590000000	6	0	0	0	3	299000000	2	176	55805.4	P43490	P43490|F5H246	NAMPT	67.8	67.8|69.1	27	364.78
Other		Unconventional myosin-Ic	MYO1C	12	1920000000	10	24	8560000000	22	1	56300000	1	27	5940000000	20	17	3730000000	10	16	4080000000	13	12	1810000000	9	20	7460000000	15	129	122535	O00159	O00159|O00159-2|O00159-3|F5H6E2	MYO1C	37.5	37.5|37.1|36.8|37	34	361.98
Other		Alanine--tRNA ligase, cytoplasmic	AARS	20	5340000000	16	16	4620000000	14	0	0	0	19	3090000000	15	8	1010000000	8	16	2600000000	15	0	0	0	4	278000000	4	83	107550	P49588	P49588	AARS	41.6	41.6	30	358.78
Other		Protein transport protein Sec31A	SEC31A	31	9380000000	21	32	27100000000	23	6	1800000000	5	34	15000000000	25	3	248000000	3	8	1040000000	7	1	194000000	1	5	263000000	5	120	137194	D6REX3	D6REX3|O94979-8|O94979|O94979-2|O94979-9|O94979-3|O94979-4|O94979-10|O94979-6|D6RHZ5|O94979-7|H7BXG7|O94979-5|D6RHE8	SEC31A	29.3	29.3|28.8|29.1|29.5|29.6|32.1|29.5|29.9|32.7|34.5|26.4|26.4|48.1|18.4	33	358.59
Other		ATP-dependent RNA helicase DDX3X	DDX3X	38	12200000000	30	70	38500000000	52	8	1500000000	7	68	24100000000	49	25	7810000000	17	58	23700000000	41	6	350000000	5	23	6000000000	20	296	73641.5	O00571	O00571|H3BLZ8|Q92841|O00571-2|Q92841-3|Q92841-1|Q92841-2|P17844|J3KTA4|P17844-2|O15523|O15523-2|O15523-3|B4DLA0|J3QR02|X6RLV5|Q9NQI0|Q9NQI0-4|Q9NQI0-2|Q9NQI0-3	DDX3X	55.5	55.5|45.6|45.8|51.7|44.1|44.3|42.9|53|53|49.9|34.6|34.8|27.4|50.3|36.3|28.1|2.9|2.9|3|3.6	31	357.74
Other		Tubulin alpha-1B chain	TUBA1B	65	111000000000	22	99	299000000000	28	23	14500000000	12	96	166000000000	27	41	140000000000	15	72	195000000000	21	12	21600000000	6	35	80200000000	14	443	50835.4	P68363	P68363|Q71U36|Q71U36-2|F5H5D3|Q9BQE3|P68366|P68366-2|P68363-2|Q13748|Q13748-2|Q6PEY2|Q9NY65|Q9NY65-2|F8VS66|A6NHL2|A6NHL2-2|Q9H853|F8W0F6	TUBA1B	65.6	65.6|65.6|71.1|52.9|61.2|61.3|63.5|77|52|48.5|42.8|33.1|38.9|55.3|6.5|7.1|10.7|8.6	24	356.88
Other		Carnitine O-palmitoyltransferase 2, mitochondrial	CPT2	12	2300000000	11	33	25100000000	23	1	1740000	1	46	19300000000	27	0	0	0	0	0	0	0	0	0	0	0	0	92	74289.2	P23786	P23786	CPT2	56.2	56.2	30	354.48
Other		Matrin-3	MATR3	8	3790000000	7	39	40300000000	20	2	73000000	2	31	11000000000	19	5	546000000	4	12	3240000000	10	0	0	0	0	0	0	97	100479	A8MXP9	A8MXP9|P43243|D6REM6|P43243-2|B3KM87	MATR3	43.9	43.9|46.3|45.7|24.5|26.9	28	354.31
Other		Protein disulfide-isomerase A3	PDIA3	30	19000000000	18	27	21900000000	18	6	897000000	6	24	10900000000	20	12	4400000000	9	17	12200000000	12	9	2470000000	7	18	4780000000	14	143	57180.7	P30101	P30101	PDIA3	51.2	51.2	31	349.49
Other		Isoform B of Eukaryotic translation initiation factor 4 gamma 1	EIF4G1	24	6150000000	19	16	4690000000	14	2	301000000	2	15	5170000000	14	13	2530000000	10	11	1780000000	11	2	4090000000	2	6	3430000000	6	89	172252	Q04637-3	Q04637-3|E7EUU4|Q04637-9|Q04637|Q04637-4|Q04637-5|Q04637-8|E9PGM1|E7EX73|Q04637-6|Q04637-7|O43432-3|O43432|O43432-4|F8WCF2	EIF4G1	26.1	26.1|26.1|24.4|24.5|25.9|27.3|24.6|26|27.4|27.2|27.2|3.4|3.4|3.6|22	34	346.78
Other		Staphylococcal nuclease domain-containing protein 1	SND1	31	14500000000	18	27	14200000000	18	2	673000000	2	21	4890000000	18	14	4760000000	9	23	6450000000	17	1	39500000	1	4	271000000	4	123	102680	Q7KZF4	Q7KZF4	SND1	42.6	42.6	29	342.1
Other		E3 SUMO-protein ligase RanBP2	RANBP2	6	1410000000	6	13	1410000000	13	2	261000000	2	7	802000000	7	13	1550000000	12	16	4310000000	16	3	9830000	2	2	71800000	2	62	362586	P49792	P49792|J3KNE0|A6NKT7|Q7Z3J3|O14715|Q99666|J3KQ37|F8VYC4|P0DJD1|P0DJD0|F8W705|Q99666-2|F8WBP7	RANBP2	14.5	14.5|6.9|6.9|5.8|4.7|4.7|5.1|4.3|4.3|4.4|2.1|2.1|25.4	35	341.86
Other		Bile acyl-CoA synthetase	SLC27A5	24	9280000000	11	29	18100000000	17	8	2040000000	5	40	17600000000	24	0	0	0	0	0	0	0	0	0	0	0	0	101	76467.7	Q9Y2P5	Q9Y2P5|Q9Y2P5-2|M0R075	SLC27A5	50.7	50.7|52.4|67.3	27	338.42
Other		Protein transport protein Sec23A	SEC23A	21	5230000000	16	27	19000000000	22	5	317000000	5	38	20000000000	20	6	682000000	5	8	823000000	7	0	0	0	3	88800000	3	108	87072.1	Q15436	Q15436|F5H365|Q15436-2|Q15437|G3V1W4|G3V4Q2|G3V5X8	SEC23A	43.5	43.5|45.2|41.5|20.3|69.4|61.6|62.3	27	338.22
Other		Methylcrotonoyl-CoA carboxylase subunit alpha, mitochondrial	MCCC1	6	595000000	5	17	6990000000	14	1	80100000	1	41	17500000000	24	1	2830000	1	2	115000000	2	0	0	0	0	0	0	68	80985.1	Q96RQ3	Q96RQ3|E9PHF7|G5E9X5|F5GYT8|F8WDI3	MCCC1	49.2	49.2|55.5|56.4|58.2|13.3	26	336.05
Other		Eukaryotic initiation factor 4A-I	EIF4A1	23	9360000000	17	54	42500000000	33	4	485000000	4	53	26300000000	28	5	899000000	5	15	4530000000	13	1	309000000	1	6	644000000	6	161	46381.4	P60842	P60842|P60842-2|J3KT12|Q14240-2|Q14240|E7EQG2|P38919|F8WE11|E9PBH4|J3QQP0	EIF4A1	64.5	64.5|57|58|44.6|44.7|46.4|36.4|23.7|23.9|24.2	27	333.32
Other		Glycine dehydrogenase (decarboxylating), mitochondrial	GLDC	7	1100000000	6	19	3440000000	16	1	61900000	1	33	8260000000	23	0	0	0	0	0	0	0	0	0	0	0	0	60	114325	P23378	P23378	GLDC	37.7	37.7	28	332.08
Other		Dynamin-2	DNM2	16	3450000000	14	15	5540000000	14	2	156000000	2	18	4450000000	16	5	2240000000	5	17	6800000000	15	1	16400000	1	9	2510000000	9	83	98404.9	P50570	P50570|P50570-4|P50570-2|P50570-3|P50570-5|Q9UQ16-4|Q9UQ16|Q9UQ16-3|Q9UQ16-2|E5RHK8|Q05193|Q05193-2|Q05193-4|Q05193-3|Q05193-5|Q9UQ16-5	DNM2	40.8	40.8|40.6|39.6|39.4|39|9.8|9.8|9.9|10|13.4|7.9|7.9|8|8.1|8.1|13.8	30	330.26
Other		ATP synthase subunit alpha, mitochondrial	ATP5A1	14	12700000000	10	31	25900000000	19	10	3870000000	9	32	19400000000	22	22	11000000000	12	26	8900000000	13	6	913000000	6	9	2210000000	7	150	59863.7	P25705	P25705|P25705-2|P25705-3|K7ESA0	ATP5A1	53.1	53.1|55.8|48.7|36.3	28	328.86
Other		Bifunctional purine biosynthesis protein PURH	ATIC	22	6070000000	13	32	17700000000	21	0	0	0	4	216000000	4	1	119000000	1	7	817000000	6	0	0	0	2	92700000	2	68	65128.2	P31939	P31939|P31939-2|F8WEF0	ATIC	54.5	54.5|54.6|55.9	26	328.53
Other		Isocitrate dehydrogenase [NADP], mitochondrial	IDH2	28	13700000000	14	75	97800000000	30	4	659000000	3	42	29400000000	24	4	535000000	4	13	2350000000	10	0	0	0	3	186000000	2	169	51364.8	P48735	P48735|P48735-2|H0YL11|O75874	IDH2	59.9	59.9|64|47.1|27.7	25	328.17
Other		Very long-chain acyl-CoA synthetase	SLC27A2	19	5230000000	13	30	12600000000	17	6	1040000000	6	40	9940000000	22	0	0	0	0	0	0	0	0	0	0	0	0	95	71109.8	O14975	O14975|O14975-2|G3V1R7	SLC27A2	44.8	44.8|41.2|41	28	327.01
Other		Coatomer subunit gamma-1	COPG1	23	7740000000	16	31	12800000000	22	5	1180000000	4	34	12400000000	23	7	1020000000	6	14	3190000000	12	2	116000000	2	4	868000000	4	120	99028.8	Q9Y678	Q9Y678|Q9UBF2|Q9UBF2-2|H9KV41|D6RG17	COPG1	39.3	39.3|11|12.1|11.4|34.6	28	326.58
Other		Acetyl-CoA carboxylase 2	ACACB	23	4170000000	23	28	7620000000	25	0	0	0	18	2290000000	18	0	0	0	3	72500000	3	0	0	0	0	0	0	72	278533	O00763	O00763|O00763-2|F8W8T8|Q13085-4|Q13085|Q13085-2|Q13085-3|E9PEW7	ACACB	16.4	16.4|16.9|16.9|8.8|9|9.2|9.3|31.5	33	324.44
Other		Probable ATP-dependent RNA helicase DDX46	DDX46	21	6120000000	21	13	4080000000	13	2	728000000	2	18	2570000000	16	9	1750000000	9	15	1380000000	13	0	0	0	5	357000000	5	83	117874	Q7L014	Q7L014|D6RJA6	DDX46	29.1	29.1|27.6	31	324.3
Other		Isoform 2 of Heterogeneous nuclear ribonucleoprotein K	HNRNPK	39	33900000000	13	54	71400000000	18	11	16000000000	3	65	61800000000	21	32	17700000000	9	25	15400000000	10	7	1280000000	6	20	9150000000	8	253	51312.6	P61978-2	P61978-2|P61978|P61978-3|Q5T6W5|Q5T6W1|S4R457	HNRNPK	70	70|68.4|68.4|68.4|61.1|55.8	26	324.22
Other		Isoform D of Protein SON	SON	14	6260000000	14	21	14100000000	19	3	1190000000	3	23	4020000000	20	9	1380000000	6	5	505000000	5	0	0	0	0	0	0	75	267430	P18583-5	P18583-5|P18583-2|P18583-9|P18583|P18583-7|P18583-3|P18583-4|P18583-10|P18583-6|P18583-8|J3QSZ5	SON	18.5	18.5|20.7|17.1|17.4|17.7|18.2|17|17.3|16.2|26.3|33.4	32	322.94
Other		Haptoglobin	HP	21	9400000000	13	21	14900000000	13	8	3100000000	6	38	35500000000	23	5	759000000	4	13	2900000000	9	1	183000000	1	6	694000000	6	113	45889.1	P00738	P00738|H0Y300|P00738-2|P00739-2|P00739|J3KTC3|H3BMJ7|J3QQI8	HP	67.2	67.2|58.3|65.4|35|38.7|34.1|16.3|16.4	28	320.74
Other		ATP synthase subunit beta, mitochondrial	ATP5B	16	5620000000	9	26	13800000000	15	1	165000000	1	33	12100000000	19	6	829000000	5	17	5340000000	9	0	0	0	0	0	0	99	56558.9	P06576	P06576	ATP5B	58.4	58.4	22	320.52
Other		Trifunctional purine biosynthetic protein adenosine-3	GART	11	12900000000	10	22	5570000000	19	0	0	0	12	1600000000	12	6	1490000000	4	18	4950000000	10	2	29300000	2	6	376000000	6	77	109020	P22102	P22102|P22102-2|F8WD69	GART	37.3	37.3|51|47.7	27	318.32
Other		Isoform 2 of Extended synaptotagmin-1	ESYT1	16	5430000000	13	27	8180000000	18	0	0	0	25	4800000000	19	4	167000000	4	12	1770000000	10	0	0	0	3	91000000	2	87	124514	Q9BSJ8-2	Q9BSJ8-2|Q9BSJ8	ESYT1	30.8	30.8|31.1	27	314.41
Other		Coatomer subunit beta	COPB1	18	2800000000	12	22	6200000000	13	1	164000000	1	26	5120000000	18	3	362000000	3	7	1930000000	7	0	0	0	4	593000000	4	81	108281	P53618	P53618	COPB1	37.7	37.7	25	313.65
Other		WD repeat-containing protein 1	WDR1	27	13400000000	15	33	27300000000	20	2	800000000	2	16	6290000000	13	10	1920000000	8	19	7690000000	11	0	0	0	4	388000000	4	111	66876.9	O75083	O75083|O75083-3	WDR1	57.4	57.4|54.5	26	312.76
Other		Isoform 5 of Caldesmon	CALD1	14	6160000000	10	21	10800000000	15	12	2180000000	5	14	3530000000	13	9	1790000000	8	21	5450000000	14	3	103000000	3	6	820000000	6	100	61268.7	Q05682-5	Q05682-5|Q05682-3|E7EX44|E9PGZ1|Q05682-4|Q05682|Q05682-2|Q05682-6	CALD1	42.4	42.4|38.1|38.2|39.9|38.1|24.2|34|34.1	24	312.73
Other		Isoleucine--tRNA ligase, mitochondrial	IARS2	3	590000000	3	21	4480000000	17	0	0	0	19	3920000000	17	3	125000000	3	7	1010000000	7	1	23400000	1	3	221000000	3	57	114759	Q9NSE4	Q9NSE4|F6SBX2	IARS2	33.7	33.7|34.7	28	310.72
Other		Isoform 2 of Chromodomain-helicase-DNA-binding protein 4	CHD4	6	4070000000	6	16	1370000000	11	2	70600000	2	15	1500000000	14	5	805000000	5	11	2110000000	11	2	30700000	2	5	276000000	5	62	222442	Q14839-2	Q14839-2|Q14839|F5GWX5|Q8TDI0|Q12873-3|Q12873|Q12873-2|F2Z2R5	CHD4	22	22|22.3|22.4|6.3|3.5|3.7|3.7|3.5	31	307.79
Other		Protein disulfide-isomerase	P4HB	22	10700000000	14	27	20800000000	19	7	2970000000	4	29	16800000000	22	7	1430000000	6	17	5050000000	11	4	510000000	3	13	4770000000	8	126	57514.7	P07237	P07237|H7BZ94|F5H8J2|I3L514|I3L1Y5	P4HB	53.5	53.5|50|45.8|18.8|22.2	27	306.99
Other		Dihydropyrimidinase-related protein 2	DPYSL2	18	3120000000	13	32	8540000000	22	6	366000000	5	18	3990000000	14	22	5480000000	17	45	11700000000	23	14	4260000000	8	33	7330000000	17	188	62748.9	Q16555	Q16555|Q16555-2|Q14195-2|Q14195|Q14194-2|Q14194|E9PD68	DPYSL2	62.4	62.4|66.6|46.9|51.4|6.4|7.6|7.7	22	306.48
Other		Non-POU domain-containing octamer-binding protein	NONO	26	10500000000	16	31	20100000000	17	4	1310000000	4	22	11300000000	16	10	1600000000	7	25	11500000000	11	4	450000000	4	12	2450000000	10	134	54344.7	Q15233	Q15233|Q15233-2	NONO	57.1	57.1|66.2	25	304.16
Other		Isoform B of Bifunctional 3'-phosphoadenosine 5'-phosphosulfate synthase 2	PAPSS2	20	6890000000	14	34	15400000000	22	7	1700000000	5	44	25100000000	23	6	736000000	4	2	380000000	2	1	22300000	1	5	361000000	5	119	70539.6	O95340-2	O95340-2|O95340|O43252	PAPSS2	44.2	44.2|44.6|19.7	25	302.63
Other		Heterogeneous nuclear ribonucleoprotein A3	HNRNPA3	16	9770000000	8	36	44400000000	19	5	1100000000	2	36	16600000000	19	7	1750000000	5	13	6070000000	6	0	0	0	8	1790000000	4	121	39822.5	P51991	P51991|P51991-2	HNRNPA3	36.7	36.7|33.1	22	301.83
Other		Argininosuccinate synthase	ASS1	47	103000000000	19	48	113000000000	21	5	1180000000	5	10	1920000000	9	1	109000000	1	6	1300000000	6	0	0	0	0	0	0	117	46814.8	P00966	P00966	ASS1	55.3	55.3	23	300.56
Other		ATP-citrate synthase	ACLY	18	4100000000	16	26	7690000000	21	0	0	0	6	471000000	5	2	141000000	2	4	461000000	4	0	0	0	4	209000000	4	60	121750	P53396	P53396|P53396-2|B4E3P0	ACLY	30.4	30.4|30.7|31.8	29	300.54
Other		3-ketoacyl-CoA thiolase, peroxisomal	ACAA1	23	8120000000	13	42	16600000000	18	2	436000000	2	19	3630000000	13	0	0	0	0	0	0	0	0	0	0	0	0	86	44861.8	P09110	P09110|C9JDE9|P09110-2|B4DVF4|F2Z3P7|F2Z2Q6	ACAA1	64.3	64.3|56.6|51.3|44.4|17.3|18.5	19	300.1
Other		Heterogeneous nuclear ribonucleoproteins A2/B1	HNRNPA2B1	58	53000000000	24	71	128000000000	26	26	9530000000	12	74	80800000000	33	16	6950000000	13	38	20400000000	19	4	452000000	3	16	5060000000	12	303	37486.1	P22626	P22626|P22626-2|P09651|P09651-2|F8W6I7|P09651-3|Q32P51	HNRNPA2B1	76.7	76.7|76.8|49.4|57.5|59.9|65.1|34	23	297.76
Other		ATP-dependent 6-phosphofructokinase, liver type	PFKL	14	4520000000	12	24	12200000000	17	2	75700000	2	26	7740000000	16	25	3970000000	17	50	12000000000	33	1	43900000	1	23	2840000000	18	165	85815.7	P17858	P17858|P17858-2|Q01813|Q01813-2|P08237-3|P08237|P08237-2|B1APP8|F8VSF7	PFKL	39.2	39.2|33.8|30.4|26|12.8|13.9|12.1|30.1|18.6	23	297.69
Other		Serine--pyruvate aminotransferase	AGXT	47	74200000000	13	96	294000000000	19	12	7630000000	6	34	24100000000	15	0	0	0	0	0	0	0	0	0	0	0	0	189	43351.5	P21549	P21549	AGXT	66.3	66.3	21	297.06
Other		NAD(P) transhydrogenase, mitochondrial	NNT	25	11400000000	16	34	16000000000	22	5	800000000	4	11	2150000000	10	6	235000000	4	2	311000000	2	0	0	0	0	0	0	83	114635	Q13423	Q13423|E9PCX7	NNT	31.8	31.8|28	26	296.36
Other		Isoform 2 of E3 ubiquitin-protein ligase RNF213	RNF213	8	676000000	8	22	3080000000	20	0	0	0	11	629000000	11	3	251000000	3	2	76900000	2	0	0	0	0	0	0	46	604063	Q63HN8-4	Q63HN8-4|Q63HN8|Q63HN8-6|Q63HN8-5	RNF213	7.3	7.3|7.3|7.1|1.1	30	296.11
Other		Deoxynucleoside triphosphate triphosphohydrolase SAMHD1	SAMHD1	9	2150000000	8	19	6630000000	17	1	2870000000	1	9	925000000	7	2	36400000	2	10	1970000000	10	2	464000000	2	8	1500000000	8	60	72940.9	Q9Y3Z3	Q9Y3Z3|Q9Y3Z3-4|Q9Y3Z3-2|Q9Y3Z3-3	SAMHD1	44.7	44.7|43.8|40.3|39.9	26	293.12
Other		Serine hydroxymethyltransferase, mitochondrial	SHMT2	48	33900000000	27	51	50900000000	32	5	629000000	5	31	8670000000	24	2	1330000000	2	14	3560000000	10	1	236000000	1	5	636000000	4	157	56448.4	P34897	P34897|P34897-3|P34897-2|P34896|P34896-2|P34896-3|P34896-4|J3KRK5|G3V540|G3V2E4|G3V3C6|G3V2Y1|G3V2D2	SHMT2	58.1	58.1|60.6|56.4|53.8|58.5|54.8|43.4|57|56.2|42.6|24.4|32.3|26.9	25	290.44
Other		Interferon-induced GTP-binding protein Mx1	MX1	12	5930000000	11	16	10100000000	14	7	699000000	6	35	13300000000	22	0	0	0	0	0	0	0	0	0	0	0	0	70	75918.3	P20591	P20591|F8W8T1|P20591-2|P20592|P20592-2	MX1	46.6	46.6|42.5|46.2|10.4|24.3	24	289.6
Other		PDZ and LIM domain protein 5	PDLIM5	22	5630000000	13	17	10300000000	12	4	96200000	3	25	9650000000	17	11	2390000000	6	23	2890000000	12	0	0	0	2	121000000	2	104	65142.1	Q96HC4	Q96HC4|Q96HC4-4|Q96HC4-7|F5H7Y0|Q96HC4-6|Q96HC4-2|Q96HC4-3|Q96HC4-5|D6RGG6|D6RAA1	PDLIM5	66.4	66.4|55.6|56.1|61.6|40.1|49.5|54.2|11.7|34|42.1	24	288.79
Other		Betaine--homocysteine S-methyltransferase 1	BHMT	59	78200000000	25	48	53500000000	27	6	2290000000	4	28	12500000000	19	0	0	0	0	0	0	0	0	0	0	0	0	141	45454.1	Q93088	Q93088|Q9H2M3|E5RJH0|Q9H2M3-2	BHMT	66.5	66.5|51.7|51.7|50.1	21	288.52
Other		Splicing factor, proline- and glutamine-rich	SFPQ	15	7220000000	11	31	26300000000	17	4	1070000000	3	17	8710000000	14	5	1570000000	5	11	3570000000	9	3	567000000	3	9	1600000000	7	95	76262.2	P23246	P23246|P23246-2	SFPQ	46.3	46.3|43.3	25	286.99
Other		Hypoxia up-regulated protein 1	HYOU1	13	2580000000	11	18	2800000000	15	0	0	0	16	2370000000	14	3	335000000	3	11	1770000000	11	0	0	0	2	76400000	2	63	111562	Q9Y4L1	Q9Y4L1|Q9Y4L1-2	HYOU1	33.4	33.4|37.3	25	286.94
Other		General transcription factor II-I	GTF2I	7	764000000	7	19	5240000000	17	2	136000000	2	13	2180000000	13	3	492000000	3	16	2470000000	11	4	202000000	4	5	411000000	5	69	112928	P78347	P78347|P78347-3|P78347-4|P78347-2|P78347-5|Q6EKJ0|Q86UP8|Q86UP8-3	GTF2I	38.4	38.4|39.2|39.3|40.1|42.3|0.9|0.9|1.8	29	286.62
Other		Fructose-bisphosphate aldolase B	ALDOB	55	71900000000	15	42	52400000000	17	12	3390000000	7	16	6320000000	13	0	0	0	2	743000000	1	0	0	0	1	74900000	1	128	39985.8	P05062	P05062|Q5T7D5	ALDOB	82.4	82.4|70.8	23	285.82
Other		1,4-alpha-glucan-branching enzyme	GBE1	16	7030000000	10	33	22200000000	19	0	0	0	34	16600000000	21	0	0	0	4	270000000	4	0	0	0	0	0	0	87	80928.8	Q04446	Q04446|E9PGM4	GBE1	39	39|34.4	23	285.38
Other		Isoform 2 of Golgin subfamily B member 1	GOLGB1	17	8500000000	16	7	737000000	7	2	231000000	2	11	575000000	11	3	892000000	3	12	377000000	11	0	0	0	0	0	0	52	378557	Q14789-2	Q14789-2|Q14789	GOLGB1	14.3	14.3|14.4	33	284.63
Other		Histidine ammonia-lyase	HAL	12	2340000000	11	23	6970000000	17	2	42300000	2	24	5720000000	19	0	0	0	0	0	0	0	0	0	0	0	0	61	73380.9	P42357	P42357|P42357-2|P42357-3|Q4VB95	HAL	51.2	51.2|50.9|54.7|28.7	26	283.72
Other		Polypyrimidine tract-binding protein 1	PTBP1	19	9130000000	13	57	40000000000	18	1	470000000	1	42	16500000000	16	9	1480000000	7	14	3570000000	8	0	0	0	5	1480000000	4	147	57391.5	P26599	P26599|P26599-3|P26599-2|A6NLN1	PTBP1	63.2	63.2|50.9|51.6|50.2	20	282.45
Other		Splicing factor 3B subunit 1	SF3B1	13	1840000000	9	15	4340000000	13	2	125000000	2	13	2180000000	13	5	9490000000	5	12	1120000000	8	0	0	0	3	90700000	3	63	146570	O75533	O75533	SF3B1	24.9	24.9	24	281.52
Other		Exportin-2	CSE1L	8	5030000000	7	20	18800000000	17	3	165000000	3	10	1030000000	10	9	4570000000	7	14	7920000000	10	3	73900000	3	4	1590000000	4	71	111213	P55060	P55060|P55060-3|P55060-4|P55060-2	CSE1L	28.3	28.3|26|28.1|33.8	24	281.37
Other		Coatomer subunit beta'	COPB2	16	5590000000	12	19	6000000000	18	3	24100000	3	22	4720000000	17	7	931000000	6	11	1870000000	9	0	0	0	10	621000000	9	88	103341	P35606	P35606|P35606-2	COPB2	34.6	34.6|35.8	25	279.52
Other		Acyl-coenzyme A synthetase ACSM5, mitochondrial	ACSM5	3	132000000	3	17	3660000000	15	2	49500000	2	38	17500000000	22	0	0	0	0	0	0	0	0	0	0	0	0	60	65443.5	Q6NUN0	Q6NUN0|Q6NUN0-2	ACSM5	53.3	53.3|51.9	24	278.06
Other		Isoform 4 of Double-stranded RNA-specific adenosine deaminase	ADAR	9	3680000000	9	20	6990000000	17	0	0	0	15	2820000000	14	5	306000000	5	7	2190000000	7	0	0	0	8	1760000000	7	64	142148	P55265-4	P55265-4|P55265|P55265-2|P55265-3|P55265-5	ADAR	23.9	23.9|24.7|24|24.4|30.7	27	276.68
Other		Ubiquitin carboxyl-terminal hydrolase 5	USP5	13	2520000000	9	19	11000000000	14	2	176000000	2	19	5560000000	14	11	3320000000	5	18	6160000000	11	1	3020000	1	8	1690000000	7	91	96697.4	P45974	P45974|P45974-2|Q92995|Q92995-2	USP5	35.8	35.8|36.8|1.1|1.2	21	276.54
Other		Src substrate cortactin	CTTN	14	4170000000	11	10	5490000000	9	5	766000000	4	15	5450000000	14	10	1390000000	9	11	2070000000	9	0	0	0	6	512000000	6	71	61756.2	Q14247	Q14247|Q14247-3|Q14247-2	CTTN	41.4	41.4|40.9|31.2	23	275.27
Other		Apoptotic chromatin condensation inducer in the nucleus	ACIN1	11	1740000000	9	15	4680000000	13	3	919000000	2	18	4830000000	14	6	1140000000	4	6	338000000	5	0	0	0	0	0	0	59	145839	S4R3H4	S4R3H4|Q9UKV3|E7EQT4|Q9UKV3-5|Q9UKV3-2|Q9UKV3-3|G3V3B0	ACIN1	24.7	24.7|22.3|23|21.9|28.8|30.3|29	23	272.99
Other		Isoform 2 of NADH-ubiquinone oxidoreductase 75 kDa subunit, mitochondrial	NDUFS1	5	1270000000	4	25	12700000000	20	0	0	0	22	7800000000	17	0	0	0	0	0	0	0	0	0	0	0	0	52	82022.9	P28331-2	P28331-2|P28331|P28331-4|P28331-5|P28331-3|B4DJ81	NDUFS1	40.7	40.7|41.5|44|41.5|46.5|46.9	22	272.97
Other		Isoform 2 of Alcohol dehydrogenase 4	ADH4	80	74000000000	32	52	41800000000	32	15	4930000000	11	44	16000000000	28	0	0	0	0	0	0	11	3600000000	5	9	1650000000	6	211	43576.6	P08319-2	P08319-2|P08319|P00325|P00325-2|P00326|P07327	ADH4	72.6	72.6|76.3|55.4|55.2|40.8|35.4	20	272.87
Other		Calreticulin	CALR	19	16000000000	10	38	43100000000	13	1	123000000	1	32	16300000000	17	3	621000000	3	11	4790000000	8	1	1130000000	1	4	881000000	4	109	48311.8	P27797	P27797	CALR	55.1	55.1	19	272.42
Other		Protein transport protein Sec24C	SEC24C	20	5560000000	13	13	3200000000	10	3	465000000	3	21	3000000000	16	3	109000000	2	5	423000000	5	0	0	0	0	0	0	65	119863	P53992	P53992|G5EA31|P53992-2	SEC24C	29	29|29.8|26.6	24	271.27
Other		Protein scribble homolog	SCRIB	7	527000000	7	12	1250000000	11	2	36600000	2	11	1070000000	11	5	270000000	5	5	249000000	5	0	0	0	0	0	0	42	175852	Q14160	Q14160|Q14160-2|Q14160-3	SCRIB	23.2	23.2|24.4|22.2	25	270.16
Other		Isoform 2 of AP-2 complex subunit beta	AP2B1	20	5560000000	15	25	5420000000	23	2	83800000	1	20	4400000000	19	6	690000000	6	6	1240000000	6	3	193000000	3	2	137000000	2	84	106603	P63010-2	P63010-2|P63010|P63010-3|Q10567|Q10567-2|Q10567-3|Q10567-4|K7EKZ5	AP2B1	31.4	31.4|31.9|32|25.9|26.1|25.8|25.5|26.9	26	270.12
Other		Vesicle-fusing ATPase	NSF	15	3370000000	13	13	4810000000	12	0	0	0	18	4840000000	16	6	377000000	5	10	802000000	7	1	19300000	1	1	6470000	1	64	83106.4	P46459	P46459|I3L0N3|P46459-2|I3L4Q9	NSF	35.8	35.8|36.1|34.4|34.5	23	268.48
Other		Trifunctional enzyme subunit beta, mitochondrial	HADHB	14	5690000000	11	26	16000000000	16	1	651000000	1	27	14200000000	15	5	625000000	4	12	4270000000	7	3	250000000	2	5	487000000	5	93	51578.8	P55084	P55084|P55084-2|F5GZQ3|B5MD38	HADHB	55.2	55.2|57.9|50.7|54.7	22	266.83
Other		Pleckstrin homology domain-containing family A member 7	PLEKHA7	2	349000000	2	7	483000000	6	4	198000000	3	31	5740000000	24	0	0	0	0	0	0	0	0	0	0	0	0	44	144992	E9PKC0	E9PKC0|Q6IQ23-2|Q6IQ23|Q6IQ23-3	PLEKHA7	28.3	28.3|32.1|29.5|34.6	26	264.47
Other		Aldehyde dehydrogenase family 8 member A1	ALDH8A1	12	2200000000	10	27	15200000000	15	4	600000000	4	28	16600000000	16	0	0	0	0	0	0	0	0	0	0	0	0	71	54199.2	Q9H2A2	Q9H2A2|Q9H2A2-4|Q9H2A2-2|Q9H2A2-3	ALDH8A1	52.9	52.9|51.9|50.1|51.2	19	264.32
Other		Isoform 2 of Neutral alpha-glucosidase AB	GANAB	9	2740000000	9	18	4620000000	13	1	3660000	1	8	582000000	8	5	564000000	5	8	2310000000	8	0	0	0	3	383000000	3	52	109892	Q14697-2	Q14697-2|Q14697|F5H6X6|E9PKU7|Q14697-3	GANAB	32.6	32.6|33.3|34.8|31.8|17.3	25	263.64
Other		Isoform 2 of Clusterin	CLU	16	7600000000	10	14	10200000000	8	9	4630000000	6	24	12200000000	13	14	4800000000	8	30	20000000000	11	18	8050000000	9	22	12100000000	12	147	58573.3	P10909-2	P10909-2|P10909-5|P10909|P10909-4|P10909-3	CLU	49.5	49.5|47.6|48.7|52.6|55.4	22	263.16
Other		APOBEC1 complementation factor	A1CF	11	8180000000	10	19	10500000000	14	1	66000000	1	23	11800000000	17	0	0	0	0	0	0	0	0	0	0	0	0	54	65486.6	Q9NQ94	Q9NQ94|Q9NQ94-2|Q9NQ94-4|F8W9F8|Q9NQ94-3|Q9NQ94-6|Q9NQ94-5	A1CF	52.8	52.8|53.5|50.8|51.4|53|53.6|53.5	22	262.66
Other		Cullin-associated NEDD8-dissociated protein 1	CAND1	8	1470000000	7	3	227000000	2	1	84000000	1	5	341000000	4	24	8560000000	15	25	9080000000	17	2	518000000	1	11	2760000000	10	79	138085	Q86VP6	Q86VP6|Q86VP6-2|Q86VP6-3|O75155|O75155-2	CAND1	21.7	21.7|23.1|10.6|1.5|1.6	23	262.04
Other		LIM domain only protein 7	LMO7	9	983000000	9	13	1660000000	13	2	63200000	2	20	3530000000	19	1	5430000	1	3	67900000	3	0	0	0	0	0	0	48	146105	E9PMS6	E9PMS6|Q8WWI1-3|Q8WWI1|Q8WWI1-2|J3KP06|Q8WWI1-4|F8WD26|E9PMT2|Q8WWI1-5	LMO7	27.3	27.3|25.2|20.9|21.1|21.1|21.8|21.8|24.2|24.4	27	261.53
Other		General vesicular transport factor p115	USO1	12	4490000000	10	22	7370000000	19	7	629000000	5	17	3860000000	15	6	508000000	6	7	1320000000	7	1	41300000	1	4	296000000	4	76	108806	O60763	O60763|O60763-2|F5H4X1	USO1	32.4	32.4|29.2|31.7	25	261.47
Other		Isoform 2 of Peroxisomal acyl-coenzyme A oxidase 1	ACOX1	12	2650000000	9	33	21300000000	18	0	0	0	20	4520000000	14	0	0	0	0	0	0	0	0	0	0	0	0	65	75179.9	Q15067-2	Q15067-2|Q15067|Q15067-3|I3L0T4|I3L2U4	ACOX1	46.9	46.9|46.9|42.7|29.1|30.9	21	260.95
Other		Putative pre-mRNA-splicing factor ATP-dependent RNA helicase DHX15	DHX15	17	4970000000	14	19	12200000000	16	2	142000000	2	11	3430000000	9	13	2560000000	9	22	5690000000	17	3	415000000	2	10	1360000000	9	97	91730	O43143	O43143	DHX15	33	33	25	259.73
Other		Isoform 2 of Galactokinase	GALK1	14	6380000000	11	19	15900000000	14	7	3710000000	6	42	43800000000	21	3	185000000	3	5	803000000	4	0	0	0	0	0	0	90	45984.6	P51570-2	P51570-2|P51570|K7ERJ9	GALK1	54.7	54.7|58.9|56.6	21	259.69
Other		Glutamate dehydrogenase 1, mitochondrial	GLUD1	16	4330000000	14	14	7370000000	10	0	0	0	19	3280000000	13	1	97200000	1	7	1360000000	7	1	21400000	1	1	19500000	1	59	61739.1	P00367	P00367|P00367-3|P00367-2|P49448	GLUD1	45.3	45.3|54.8|54.4|27.7	22	259.37
Other		Acetyl-CoA acetyltransferase, mitochondrial	ACAT1	30	14200000000	16	25	10500000000	14	3	465000000	2	29	10600000000	17	0	0	0	0	0	0	2	113000000	2	2	124000000	2	91	45484	P24752	P24752|G3XAB4|E9PRQ6	ACAT1	66.9	66.9|46.2|39.7	21	259.21
Other		Isoform 2 of Acyl-CoA synthetase family member 2, mitochondrial	ACSF2	6	927000000	4	16	3490000000	12	0	0	0	38	11600000000	18	0	0	0	0	0	0	0	0	0	0	0	0	60	71534.2	Q96CM8-2	Q96CM8-2|Q96CM8|Q96CM8-3|E9PF16|Q96CM8-4	ACSF2	45.6	45.6|47.4|48.5|48|50.1	20	258.08
Other		Kinesin-1 heavy chain	KIF5B	10	1640000000	10	7	1140000000	7	1	68000000	1	4	304000000	4	9	746000000	8	13	1530000000	11	2	22100000	2	7	269000000	6	53	110425	P33176	P33176|O60282|Q12840|J3KNA1|O60282-2	KIF5B	28.9	28.9|8.2|6.2|6.8|6.6	25	257.2
Other		Cell cycle and apoptosis regulator protein 2	CCAR2	6	946000000	6	18	3740000000	17	0	0	0	15	1520000000	14	1	18000000	1	3	185000000	3	0	0	0	2	72900000	2	45	103527	Q8N163	Q8N163|Q8N163-2|G3V119|E5RHH8	CCAR2	38.7	38.7|37.2|35.4|48.1	21	256.62
Other		Nucleolar protein 56	NOP56	14	3730000000	11	30	13800000000	15	1	51200000	1	21	8150000000	17	6	596000000	4	13	3150000000	10	1	56800000	1	8	860000000	5	94	66448.1	O00567	O00567	NOP56	51.8	51.8	23	255.8
Other		Lon protease homolog 2, peroxisomal	LONP2	7	1190000000	5	27	10200000000	20	0	0	0	14	1230000000	11	0	0	0	0	0	0	0	0	0	0	0	0	48	95128.4	Q86WA8	Q86WA8|Q86WA8-2|E7EN44|H3BUW8	LONP2	33.5	33.5|31.5|36.8|45.6	22	255.74
Other		Polyadenylate-binding protein 1	PABPC1	31	8390000000	20	22	14500000000	14	1	293000000	1	25	10100000000	14	7	752000000	5	19	4480000000	14	0	0	0	8	968000000	6	113	70897.8	P11940	P11940|P11940-2|E7EQV3|E7ERJ7|Q13310-3|Q13310-2|Q13310|B1ANR0|Q9H361|Q4VXU2|Q4VY17|Q5JQF8|Q96DU9|Q96DU9-2	PABPC1	31.7	31.7|36.9|32.3|29.1|21.8|22.8|21.1|22.1|14.2|7.3|9|10|2.6|2.8	19	255.69
Other		Microtubule-associated protein	MAP4	20	3350000000	17	14	3650000000	14	4	886000000	3	6	559000000	6	3	190000000	3	3	89900000	3	0	0	0	0	0	0	50	246695	E7EVA0	E7EVA0|P27816|P27816-6|P27816-2|P27816-5|P27816-4|F8W9U4|P27816-7	MAP4	14.2	14.2|28.4|28.8|27.3|22.2|19.2|14.1|34.3	25	255.67
Other		Aldo-keto reductase family 1 member C3	AKR1C3	57	73000000000	23	118	163000000000	38	13	10100000000	6	123	115000000000	43	0	0	0	0	0	0	0	0	0	0	0	0	311	37251.9	P42330	P42330|P17516|S4R3Z2|Q04828|P52895|B4DK69|P42330-2|P51857|P51857-2|A6NHU4|P51857-3|P52895-2	AKR1C3	61.9	61.9|60.6|59.3|49.2|46.1|50.1|65.6|44.1|45.8|28.2|35.7|34.5	19	254.91
Other		Phenylalanine-4-hydroxylase	PAH	14	6090000000	12	20	10800000000	17	3	118000000	3	30	12000000000	19	0	0	0	0	0	0	0	0	0	0	0	0	67	52374.6	P00439	P00439|J3KND8	PAH	53	53|51	22	253.93
Other		Protease 1		27	31700000000	8	38	41600000000	13	14	31300000000	5	44	26600000000	12	11	12600000000	4	27	22100000000	7	7	7870000000	4	34	35000000000	9	202	68580.4	P15636	P15636		25.1	25.1	14	253.78
Other		Heterogeneous nuclear ribonucleoprotein U-like protein 2	HNRNPUL2	6	3170000000	6	15	8430000000	12	1	9500000	1	15	3280000000	14	4	556000000	3	11	2180000000	10	0	0	0	0	0	0	52	85673.7	Q1KMD3	Q1KMD3|H3BQZ7	HNRNPUL2	29.1	29.1|28	24	253.7
Other		Aldehyde dehydrogenase, mitochondrial	ALDH2	13	3620000000	11	19	6970000000	13	1	123000000	1	13	2910000000	12	0	0	0	0	0	0	0	0	0	0	0	0	46	56893.8	P05091	P05091|P05091-2	ALDH2	53.3	53.3|49.3	22	253.37
Other		Sickle tail protein homolog	KIAA1217	8	356000000	7	1	15300000	1	0	0	0	13	1630000000	11	10	415000000	8	10	628000000	8	0	0	0	0	0	0	42	214740	Q5T5P2	Q5T5P2|Q5T5P2-3|Q5T5P2-2|Q5T5P2-9|Q5T5P2-6|Q5T5P2-10|Q5T5P2-7|Q5T5P2-8|Q5T5P2-4|F5H1Q3	KIAA1217	17.1	17.1|21.7|18.3|19.4|25.8|15.8|17.1|25.4|26.6|14.7	26	252.55
Other		Rab GDP dissociation inhibitor beta	GDI2	19	5960000000	14	26	8370000000	20	2	459000000	2	5	357000000	4	7	1490000000	6	10	1930000000	9	3	133000000	3	8	985000000	7	80	51118.8	P50395	P50395|P50395-2|P31150|G5E9U5	GDI2	62.4	62.4|57.7|29.5|48.2	22	250.92
Other		Delta-1-pyrroline-5-carboxylate synthase	ALDH18A1	4	478000000	3	19	16400000000	13	0	0	0	17	5200000000	16	5	525000000	5	12	1260000000	8	0	0	0	5	2140000000	4	62	88042.4	P54886	P54886|P54886-2	ALDH18A1	37.3	37.3|33.4	23	250.38
Other		Isoform 2 of Nesprin-2	SYNE2	8	406000000	8	14	1810000000	13	1	2960000	1	11	757000000	11	1	8490000	1	2	64100000	2	0	0	0	0	0	0	37	804724	Q8WXH0-2	Q8WXH0-2|Q8WXH0|G3V5X4|Q8WXH0-7|G3V4T3|Q8WXH0-3|G3V3D4|Q8WXH0-4|Q86YP9|Q8WXH0-5|Q8WXH0-6	SYNE2	5.3	5.3|5.4|5.2|10.4|13|10.1|7.3|8.6|8.5|10.2|13.2	26	248.86
Other		Isoform 2 of Cystathionine beta-synthase	CBS	19	11700000000	12	29	16800000000	17	2	938000000	2	23	10200000000	16	0	0	0	0	0	0	0	0	0	0	0	0	73	62489.3	P35520-2	P35520-2|P35520	CBS	46.5	46.5|47.7	20	247.62
Other		Heterogeneous nuclear ribonucleoprotein H	HNRNPH1	34	17600000000	18	65	67200000000	30	9	2540000000	8	62	35700000000	29	25	4870000000	17	34	11200000000	21	0	0	0	9	1520000000	7	238	51514.2	G8JLB6	G8JLB6|P31943|E9PCY7|P52597|P55795|D6RIH9|D6R9D3	HNRNPH1	51.2	51.2|53.8|51.7|52|53.8|49.4|65	19	246.6
Other		Alcohol dehydrogenase [NADP(+)]	AKR1A1	22	8840000000	12	31	28300000000	18	1	273000000	1	14	4550000000	11	2	110000000	1	3	241000000	2	0	0	0	0	0	0	73	36914.7	P14550	P14550|V9GYG2|P15121|E9PCX2|E9PEF9	AKR1A1	65.2	65.2|63.8|3.1|3.8|9.8	19	246.59
Other		Cytosolic non-specific dipeptidase	CNDP2	27	20100000000	11	39	40300000000	15	2	472000000	2	25	8550000000	16	0	0	0	0	0	0	1	10900000	1	1	10900000	1	95	53219.8	Q96KP4	Q96KP4|Q96KP4-2	CNDP2	49.4	49.4|47.5	17	245.71
Other		T-complex protein 1 subunit gamma	CCT3	20	4380000000	13	15	7720000000	12	2	324000000	2	16	40700000000	11	6	1490000000	5	15	4680000000	12	0	0	0	7	1420000000	4	81	61103.4	P49368	P49368|P49368-2|B4DUR8	CCT3	45.3	45.3|47.3|48	23	244.24
Other		T-complex protein 1 subunit theta	CCT8	13	3930000000	12	10	4530000000	10	0	0	0	4	625000000	4	10	1550000000	8	26	7220000000	17	4	343000000	4	11	1200000000	10	78	60190.1	P50990	P50990|P50990-2|P50990-3	CCT8	45	45|44.9|45.4	21	244.24
Other		Sterol 26-hydroxylase, mitochondrial	CYP27A1	19	9000000000	12	21	23800000000	13	2	625000000	2	41	44600000000	21	0	0	0	3	63000000	3	0	0	0	0	0	0	86	60633	Q02318	Q02318|F8WD90	CYP27A1	38.2	38.2|26	22	243.16
Other		Dimethylaniline monooxygenase [N-oxide-forming] 3	FMO3	7	2190000000	6	18	11100000000	12	0	0	0	26	8140000000	18	0	0	0	0	0	0	0	0	0	0	0	0	51	60659.9	P31513	P31513|V9GYP3|P31512	FMO3	46.8	46.8|79.1|3.4	20	242.14
Other		Protein flightless-1 homolog	FLII	12	1600000000	11	17	3640000000	16	0	0	0	14	875000000	12	2	72200000	2	4	273000000	4	0	0	0	2	56600000	2	51	146232	Q13045	Q13045|Q13045-2|Q13045-3|J3KS54|J3KS39	FLII	22	22|23|19.9|23.2|39.2	22	241.45
Other		Archain 1, isoform CRA_a	ARCN1	12	3760000000	10	21	9890000000	15	3	1100000000	3	21	5240000000	16	3	823000000	2	4	755000000	4	0	0	0	0	0	0	64	62195.8	B0YIW6	B0YIW6|P48444|P48444-2|E9PK34	ARCN1	41.3	41.3|44.6|43.7|14.4	22	241.43
Other		UTP--glucose-1-phosphate uridylyltransferase	UGP2	30	21200000000	18	21	13100000000	14	7	1920000000	5	22	6290000000	15	1	6350000	1	4	252000000	3	1	39900000	1	3	114000000	3	89	57110.4	Q16851	Q16851|Q16851-2|E7EUC7|C9JQU9|F2Z3H1|F8WC70|F2Z3P4	UGP2	45.8	45.8|45|43.7|51.4|48.6|42.3|45.8	22	239.82
Other		Ig gamma-1 chain C region	IGHG1	68	152000000000	24	79	202000000000	29	7	1660000000	5	34	24800000000	22	45	122000000000	15	59	148000000000	15	37	80200000000	16	44	124000000000	15	373	36618.7	P01857	P01857|P01860|P01861|P01859	IGHG1	60	60|44.2|49.8|28.5	16	239.69
Other		Glutamine--fructose-6-phosphate aminotransferase [isomerizing] 1	GFPT1	14	3220000000	10	15	5800000000	12	2	148000000	2	16	3030000000	15	5	692000000	5	15	2690000000	10	2	124000000	2	7	561000000	6	76	79603.8	Q06210	Q06210|Q06210-2|O94808	GFPT1	40.6	40.6|41.7|5.5	23	239.39
Other		FACT complex subunit SPT16	SUPT16H	7	787000000	6	10	3070000000	8	0	0	0	10	1280000000	10	9	1170000000	9	12	2600000000	9	0	0	0	5	694000000	5	53	120482	Q9Y5B9	Q9Y5B9|G3V2X0|G3V401|G3V5A4	SUPT16H	23.3	23.3|13.2|13.5|16.6	21	239.24
Other		Poly(rC)-binding protein 1	PCBP1	32	26500000000	16	41	42200000000	18	18	7660000000	10	38	24600000000	20	25	11000000000	13	32	16400000000	14	11	1300000000	7	19	5520000000	13	216	38010.7	Q15365	Q15365|Q15366-2|Q15366|Q15366-3|Q15366-6|Q15366-5|Q15366-4|B4DXP5|Q15366-7|F8VZX2|P57721|P57721-4|E9PFP8|P57721-5|P57721-3|P57721-2	PCBP1	73.8	73.8|59.2|59.4|59.9|60.1|55.5|56.1|57.7|58.4|46.1|16.4|16.4|16.8|17.3|17.6|17.6	16	239.23
Other		Keratin, type I cytoskeletal 10	KRT10	9	20500000000	6	17	14300000000	13	7	4920000000	5	5	10800000000	3	11	2930000000	8	16	14600000000	10	10	1600000000	7	16	2030000000	12	91	59054.3	P13645	P13645|O77727|Q7Z3Y7|Q7Z3Y8|Q7Z3Z0|Q9BGM5|Q7Z3Y9	KRT10	48.8	48.8|14.1|5.3|3.9|4|4|1.9	21	239.14
Other		Succinyl-CoA ligase [GDP-forming] subunit beta, mitochondrial	SUCLG2	14	4890000000	12	25	17600000000	15	0	0	0	24	14000000000	16	1	219000000	1	5	184000000	3	0	0	0	0	0	0	69	46852.1	Q96I99	Q96I99|Q96I99-2|E9PDQ8	SUCLG2	53	53|44.7|49	20	237.58
Other		Bifunctional glutamate/proline--tRNA ligase	EPRS	11	2340000000	10	11	3070000000	10	0	0	0	3	358000000	3	9	470000000	8	16	2690000000	14	2	75500000	2	6	438000000	6	58	172185	P07814	P07814|V9GZ76	EPRS	18.7	18.7|15.9	23	235.39
Other		Formimidoyltransferase-cyclodeaminase	FTCD	12	4380000000	12	18	7690000000	15	0	0	0	6	319000000	5	0	0	0	0	0	0	0	0	0	0	0	0	36	59610.2	O95954	O95954|O95954-2|B7WPK3|O95954-3|O95954-4	FTCD	53.7	53.7|46.1|50.1|50.1|50	20	232.74
Other		Palladin	PALLD	1	80100000	1	7	1590000000	6	0	0	0	8	892000000	7	6	1120000000	5	14	3140000000	12	4	162000000	4	6	557000000	6	46	151930	Q8WX93	Q8WX93|Q8WX93-3|Q8WX93-4|Q8WX93-5|Q8WX93-8|Q8WX93-2|Q8WX93-7|Q8WX93-9|F5GWA6|Q86TC9|Q86TC9-2	PALLD	21.1	21.1|29.2|43.6|21.4|32|19.8|53.5|17.2|0.8|0.8|1	21	232.67
Other		D-3-phosphoglycerate dehydrogenase	PHGDH	11	4550000000	8	12	7940000000	10	0	0	0	11	3570000000	9	12	4200000000	7	19	10800000000	11	4	1050000000	3	11	6140000000	7	80	57391.2	O43175	O43175|Q5SZU1	PHGDH	42.7	42.7|41.8	19	232.42
Other		T-complex protein 1 subunit alpha	TCP1	17	4950000000	13	18	5560000000	13	4	366000000	3	15	2770000000	10	15	4100000000	9	16	4900000000	10	5	787000000	4	9	2270000000	7	99	60856	P17987	P17987|E7ERF2|E7EQR6|F5H282|F5GZI8|F5GYL4	TCP1	41.9	41.9|34.1|33.4|37.3|65|53.8	20	231.99
Other		Valine--tRNA ligase	VARS	16	2260000000	11	14	4330000000	13	0	0	0	4	319000000	4	5	964000000	4	6	1200000000	5	2	70100000	1	3	385000000	3	50	141729	P26640	P26640|P26640-2	VARS	22.2	22.2|17.8	22	231.79
Other		3-hydroxyacyl-CoA dehydrogenase type-2	HSD17B10	19	9100000000	12	43	31500000000	15	2	19500000	1	18	6740000000	9	4	417000000	3	9	2400000000	5	1	38800000	1	1	16200000	1	97	27150.8	Q99714	Q99714|Q99714-2|Q5H928	HSD17B10	73.9	73.9|65.4|67.4	16	231.58
Other		Exportin-1	XPO1	4	273000000	3	17	4940000000	15	0	0	0	13	1060000000	11	4	348000000	4	7	1560000000	5	2	43300000	2	1	55200000	1	48	124525	O14980	O14980|C9IZS4|F8WF71	XPO1	23.9	23.9|55.3|48.7	21	231.19
Other		Glucose-6-phosphate isomerase	GPI	21	11700000000	12	36	24900000000	16	0	0	0	0	0	0	0	0	0	0	0	0	0	0	0	0	0	0	57	63374.2	P06744	P06744|P06744-2|K7EQ48	GPI	44.2	44.2|35.6|43.2	19	230.68
Other		Peptidyl-prolyl cis-trans isomerase FKBP4	FKBP4	16	3710000000	10	20	7870000000	12	0	0	0	8	833000000	6	18	7420000000	8	23	7630000000	14	4	903000000	4	12	2680000000	9	101	52088.9	Q02790	Q02790|F5H120	FKBP4	50.9	50.9|41.1	20	230.64
Other		Heterogeneous nuclear ribonucleoprotein L	HNRNPL	12	3880000000	7	18	10100000000	12	1	53000000	1	14	4790000000	9	3	569000000	2	15	4470000000	11	2	303000000	2	4	578000000	4	69	64759.2	P14866	P14866|P14866-2|B4DVF8	HNRNPL	42.7	42.7|50.8|29.6	19	230.38
Other		Phosphoglycerate mutase 1	PGAM1	21	12400000000	10	38	37500000000	12	0	0	0	16	4660000000	10	0	0	0	3	901000000	3	0	0	0	0	0	0	78	28917.5	P18669	P18669|P15259|Q8N0Y7	PGAM1	70	70|18.1|17.7	15	229.68
Other		60S ribosomal protein L4	RPL4	15	6210000000	9	17	6380000000	12	2	186000000	2	25	9080000000	16	1	216000000	1	15	3170000000	11	0	0	0	4	245000000	4	79	47981.8	P36578	P36578|H3BM89	RPL4	47	47|39	20	228.53
Other		Probable ubiquitin carboxyl-terminal hydrolase FAF-X	USP9X	14	1520000000	12	11	2810000000	9	0	0	0	11	1710000000	11	0	0	0	5	542000000	5	0	0	0	2	31300000	2	43	295698	Q93008	Q93008|Q93008-1|O00507|O00507-2	USP9X	10.4	10.4|10.4|4.1|4.3	24	228.38
Other		Unconventional myosin-VI	MYO6	9	1690000000	9	12	1550000000	11	4	454000000	2	13	2140000000	12	4	359000000	3	3	265000000	2	0	0	0	0	0	0	45	150203	E7EW20	E7EW20|Q9UM54-6|Q9UM54|Q9UM54-1|Q9UM54-4|Q9UM54-2|Q9UM54-5	MYO6	24	24|24|22.5|22.7|22.7|23.1|23.3	23	226.72
Other		Acyl-CoA synthetase short-chain family member 3, mitochondrial	ACSS3	11	1640000000	8	23	24100000000	16	1	45500000	1	11	1890000000	10	0	0	0	0	0	0	0	0	0	0	0	0	46	75404.4	Q9H6R3	Q9H6R3|Q9H6R3-2	ACSS3	32.6	32.6|37.2	19	226.17
Other		Glyceraldehyde-3-phosphate dehydrogenase	GAPDH	30	24800000000	10	27	20700000000	11	6	1890000000	3	12	2310000000	7	56	77000000000	9	82	108000000000	15	17	5350000000	5	42	39000000000	7	272	36223.7	P04406	P04406|P04406-2|E7EUT5|P10096	GAPDH	59.7	59.7|65.5|66.9|32.4	17	225.57
Other		ATP-dependent RNA helicase DDX1	DDX1	10	5380000000	10	29	14400000000	17	0	0	0	8	1440000000	7	2	188000000	2	6	1480000000	6	0	0	0	3	393000000	3	58	83400.6	Q92499	Q92499|Q92499-2|Q92499-3	DDX1	35.9	35.9|39.8|39.3	20	225.1
Other		Calmin	CLMN	8	1630000000	8	8	2260000000	8	2	26800000	2	12	1480000000	10	0	0	0	0	0	0	2	3130000000	1	0	0	0	32	112105	Q96JQ2	Q96JQ2|G3V3D8	CLMN	26.6	26.6|38.1	19	225.09
Other		Phosphoglycerate kinase 1	PGK1	11	2210000000	8	11	3760000000	10	0	0	0	0	0	0	7	603000000	7	21	9300000000	12	3	944000000	3	4	880000000	4	57	45013.3	P00558	P00558|P00558-2|P07205	PGK1	54.6	54.6|56.5|9.8	18	224.06
Other		Cytochrome P450 2E1	CYP2E1	9	2270000000	7	31	21500000000	14	1	116000000	1	25	12900000000	11	0	0	0	0	0	0	0	0	0	0	0	0	66	57304.3	P05181	P05181	CYP2E1	42.3	42.3	18	223.8
Other		Isoform F of Constitutive coactivator of PPAR-gamma-like protein 1	FAM120A	7	35700000000	6	9	1740000000	9	3	451000000	3	13	1610000000	10	2	186000000	2	1	174000000	1	1	55800000	1	1	158000000	1	37	126525	Q9NZB2-6	Q9NZB2-6|Q9NZB2|Q9NZB2-4|Q9NZB2-5|Q9NZB2-2	FAM120A	20.1	20.1|20.6|21.5|17.2|14	19	223.61
Other		T-complex protein 1 subunit eta	CCT7	15	3770000000	12	13	2930000000	12	1	40900000	1	4	320000000	3	7	1180000000	6	14	3910000000	9	1	14300000	1	5	368000000	5	60	59879.1	Q99832	Q99832|Q99832-3|Q99832-4|Q99832-2|F8WBP8	CCT7	52.4	52.4|49.8|43.4|47.7|43.3	21	222.85
Other		Nucleoprotein TPR	TPR	10	1520000000	10	12	1360000000	11	0	0	0	9	1320000000	8	4	48000000	3	4	243000000	4	1	4450000	1	3	72900000	3	43	267687	P12270	P12270	TPR	12.3	12.3	22	222.07
Other		Guanine nucleotide-binding protein subunit beta-2-like 1	GNB2L1	12	4930000000	6	11	3480000000	9	3	564000000	3	15	5080000000	12	8	3230000000	6	19	9350000000	9	0	0	0	4	1210000000	4	72	35532.5	P63244	P63244|J3KPE3|D6RAC2|D6RHH4|E9PD14|D6RAU2|D6RF23|D6RHJ5|D6R909|D6RGK8|D6RDI0	GNB2L1	67.5	67.5|73.6|61.7|59.2|45|46.9|71.2|70.9|31.8|52.1|61.5	16	221.64
Other		Isoform 2 of Ig mu chain C region	IGHM	13	3940000000	11	14	7740000000	11	0	0	0	5	683000000	4	10	5160000000	8	13	4020000000	8	5	615000000	5	8	2690000000	4	68	52417	P01871-2	P01871-2|P01871|P04220	IGHM	53.2	53.2|55.7|30.4	20	221.38
Other		Epidermal growth factor receptor kinase substrate 8-like protein 2	EPS8L2	12	1660000000	8	18	4980000000	15	2	99900000	2	10	646000000	9	0	0	0	0	0	0	0	0	0	0	0	0	42	81246.7	Q9H6S3	Q9H6S3|Q9H6S3-3|Q9H6S3-2	EPS8L2	33.1	33.1|29.6|35.7	19	221.23
Other		Sulfotransferase 1A1	SULT1A1	18	19700000000	10	30	27600000000	11	5	480000000	4	42	28800000000	21	0	0	0	0	0	0	0	0	0	0	0	0	95	34278.8	P50225	P50225|P0DMM9-3|P0DMM9|P50226|P0DMM9-2|E9PKW4|P50225-2|H3BNY7|E9PM76|O75897|O75897-2	SULT1A1	63	63|58.4|59.6|36.2|59.3|33.5|36.8|71.2|24.4|3.6|4.8	19	220.27
Other		2',3'-cyclic-nucleotide 3'-phosphodiesterase	CNP	8	1250000000	8	14	6280000000	11	1	237000000	1	9	2860000000	9	3	70800000	3	3	264000000	3	0	0	0	0	0	0	38	47977.1	P09543	P09543|P09543-2	CNP	45.6	45.6|47.8	20	219.74
Other		Carbonyl reductase [NADPH] 1	CBR1	18	8560000000	11	31	28100000000	15	0	0	0	8	2510000000	6	1	47100000	1	4	328000000	4	0	0	0	0	0	0	62	30659.7	P16152	P16152|A8MTM1|E9PQ63|P16152-2|O75828	CBR1	75	75|43.2|53.9|55.4|13.3	16	219.64
Other		Isoform 2 of Bifunctional UDP-N-acetylglucosamine 2-epimerase/N-acetylmannosamine kinase	GNE	5	813000000	5	15	5310000000	13	2	400000000	2	25	6890000000	16	0	0	0	0	0	0	0	0	0	0	0	0	47	84091.5	Q9Y223-2	Q9Y223-2|Q9Y223|Q9Y223-3|Q9Y223-4|Q9Y223-5	GNE	34.9	34.9|36.4|35.4|33.6|36.4	20	219.47
Other		Pyruvate kinase PKM	PKM	12	2060000000	11	10	1660000000	9	0	0	0	0	0	0	27	10900000000	12	51	38600000000	19	7	2390000000	5	11	2180000000	6	118	58506.4	P14618	P14618|P14618-2|P14618-3|H3BQ34|Q504U3|P30613|P30613-2|H3BQZ3	PKM	39.5	39.5|33.3|34.6|38.7|25.6|13|13.8|15.9	19	218.48
Other		Succinate dehydrogenase [ubiquinone] flavoprotein subunit, mitochondrial	SDHA	12	5530000000	11	17	6090000000	11	2	160000000	2	16	3980000000	12	0	0	0	2	111000000	2	0	0	0	0	0	0	49	73717.2	P31040	P31040|P31040-2|P31040-3|D6RFM5	SDHA	37.3	37.3|40.2|41.6|38.9	17	218.21
Other		Pyridoxal-dependent decarboxylase domain-containing protein 1	PDXDC1	4	485000000	3	13	3270000000	11	2	362000000	2	21	2520000000	15	3	95000000	3	1	124000000	1	0	0	0	0	0	0	44	89787.6	H3BND4	H3BND4|Q6P996|J3KNK7|Q6P996-5|Q6P996-4|Q6P996-3|Q86XE2|Q6P996-2|Q6P474	PDXDC1	36.1	36.1|36.9|37.6|38.2|38.2|41.7|18|14.4|10.4	19	218.18
Other		Heat shock 70 kDa protein 4	HSPA4	29	5780000000	24	29	5000000000	24	3	3950000	3	14	653000000	12	5	411000000	5	13	1630000000	11	0	0	0	4	274000000	4	97	95185.1	P34932	P34932|O95757|E9PDE8|Q92598|Q92598-3|Q92598-2|Q92598-4|R4GN69	HSPA4	28.6	28.6|24.3|25|22.7|23.8|23.9|17.6|56.5	17	218.09
Other		Dolichyl-diphosphooligosaccharide--protein glycosyltransferase subunit 1	RPN1	10	3920000000	8	9	1850000000	8	0	0	0	15	3470000000	14	13	2170000000	6	7	1350000000	5	1	221000000	1	2	234000000	2	57	68682.2	P04843	P04843|B7Z4L4|F8WF32	RPN1	35.9	35.9|36|42.1	20	216.76
Other		Aspartate--tRNA ligase, cytoplasmic	DARS	9	3560000000	9	13	6960000000	12	0	0	0	6	1310000000	5	5	367000000	5	7	953000000	7	0	0	0	0	0	0	40	57534.6	P14868	P14868|P14868-2	DARS	45.1	45.1|46.1	20	216.11
Other		Choline dehydrogenase, mitochondrial	CHDH	2	36200000	2	4	794000000	4	1	49100000	1	24	10400000000	17	0	0	0	0	0	0	0	0	0	0	0	0	31	66099	Q8NE62	Q8NE62	CHDH	45.9	45.9	17	215.17
Other		Isoform 2 of Tropomyosin alpha-3 chain	TPM3	16	7920000000	12	29	32700000000	24	3	335000000	2	36	21900000000	31	3	1650000000	3	30	9920000000	20	4	1420000000	2	7	854000000	7	128	29260.4	P06753-2	P06753-2|Q5VU59|P06753-5|P06753-3|P06753-6|P06753-4|P67936|P09493-3|P09493-10|P09493-4|Q6ZN40|P07951-2|P09493-9|P09493|J3KN67|Q5VU61|P09493-8|P07951-3|Q5TCU3|P06753|P09493-7|P09493-6|B7Z596|H7BYY1|F5H7S3|D6R904|P67936-2|P09493-2|H0YKP3|H0YK48|P09493-5|Q5TCU8|P07951|P06753-7|D6RFM2|H0YK20|H0YKZ6|H0YN06	TPM3	56.4	56.4|57.3|53.6|49.3|49.1|46.5|56|45.4|45.4|45.4|35.5|50|37.3|37.3|42.4|50.6|40.8|51.2|37.6|33.6|32.7|32.7|38.9|43.1|43.6|63.1|39.4|39.4|42|33.8|34.2|22.9|26|46.2|53|54.3|15.7|20.4	20	215.12
Other		Voltage-dependent anion-selective channel protein 1	VDAC1	33	23800000000	17	22	11200000000	15	2	363000000	2	22	9060000000	17	13	3230000000	10	12	1900000000	11	0	0	0	0	0	0	104	30886.1	P21796	P21796|Q9Y277-2|Q9Y277|E5RFP6|E5RHE1	VDAC1	72.7	72.7|37.6|37.8|36.5|35	16	214.98
Other		E3 ubiquitin/ISG15 ligase TRIM25	TRIM25	10	2890000000	8	17	8640000000	12	0	0	0	14	11700000000	11	4	386000000	3	8	2150000000	6	0	0	0	3	244000000	3	56	72626.7	Q14258	Q14258	TRIM25	34.1	34.1	18	214.45
Other		T-complex protein 1 subunit delta	CCT4	10	2410000000	6	8	2950000000	7	1	108000000	1	10	1440000000	9	11	2180000000	7	12	3250000000	8	5	344000000	4	7	3810000000	6	64	58436.7	P50991	P50991|P50991-2	CCT4	42.1	42.1|40.6	18	214.02
Other		4-aminobutyrate aminotransferase, mitochondrial	ABAT	10	3220000000	7	24	9620000000	16	3	500000000	2	15	3070000000	12	0	0	0	0	0	0	0	0	0	0	0	0	52	58824.5	H3BRN4	H3BRN4|P80404|H3BNQ7|H3BPW8	ABAT	49.7	49.7|51.2|46.2|26.4	20	213.99
Other		Isoform 2 of Poly [ADP-ribose] polymerase 9	PARP9	9	772000000	8	7	758000000	7	0	0	0	14	2590000000	12	0	0	0	0	0	0	0	0	0	0	0	0	30	93182.7	Q8IXQ6-2	Q8IXQ6-2|Q8IXQ6-3|Q8IXQ6|G5E9U8	PARP9	29.6	29.6|34.2|25.8|22.3	19	213.73
Other		14-3-3 protein theta	YWHAQ	63	31700000000	39	89	104000000000	44	0	0	0	46	15200000000	29	28	13700000000	19	49	37400000000	31	11	1170000000	9	23	12000000000	13	309	28049	P27348	P27348|P63104|P31946|P31946-2|P61981|B0AZS6|P62258|Q04917|P62258-2|P63104-2|B7Z2E6|I3L3T1|B4DJF2|P31947|P31947-2|I3L0W5|A2IDB1|F8WEB6	YWHAQ	66.1	66.1|60.4|56.9|57.3|54.6|73.2|52.1|55.6|52.3|65.2|78.4|37.3|42.5|13.3|15.2|28.9|12.5|23	18	213.23
Other		ELKS/Rab6-interacting/CAST family member 1	ERC1	7	1040000000	7	8	1200000000	6	1	30000000	1	7	973000000	7	13	1480000000	9	14	2550000000	11	0	0	0	8	362000000	7	58	128701	X6RLX0	X6RLX0|Q8IUD2|G8JLD3|X6RM00|Q8IUD2-3|Q8IUD2-2|Q8IUD2-4|Q8IUD2-5|O15083	ERC1	18	18|18.1|18.6|20.6|17.4|19.1|20|15.4|6	19	213.13
Other		Peroxiredoxin-1	PRDX1	50	69000000000	21	37	55900000000	18	15	9910000000	8	24	12700000000	15	50	49500000000	16	43	38000000000	17	21	19200000000	10	39	38200000000	14	279	22338.2	Q06830	Q06830|P32119|A6NIW5|P32119-2	PRDX1	76.8	76.8|42.4|36.7|15.4	16	212.33
Other		Eukaryotic translation initiation factor 3 subunit A	EIF3A	9	2040000000	8	20	7680000000	18	2	85800000	2	11	1210000000	11	0	0	0	5	384000000	5	0	0	0	0	0	0	47	166966	Q14152	Q14152|Q14152-2	EIF3A	17.1	17.1|16.9	24	211.69
Other		Heterogeneous nuclear ribonucleoprotein R	HNRNPR	19	6140000000	13	28	20600000000	19	1	67400000	1	19	5840000000	16	8	2090000000	6	10	7120000000	8	1	235000000	1	8	3320000000	7	94	71227	O43390	O43390|O43390-2|O60506-3|O60506|O60506-4|O43390-4|O60506-2|O43390-3|B4DT28|O60506-5	HNRNPR	27.4	27.4|24.6|37|31.7|34.9|22.9|29.5|22.8|20.6|35.6	16	211.39
Other		Importin subunit beta-1	KPNB1	6	724000000	5	22	5210000000	14	1	50400000	1	11	1190000000	8	8	1690000000	7	8	1960000000	8	0	0	0	3	193000000	3	59	98480.7	Q14974	Q14974|Q14974-2	KPNB1	29.4	29.4|25.9	20	211.29
Other		T-complex protein 1 subunit beta	CCT2	7	1320000000	6	7	3270000000	6	0	0	0	2	192000000	2	7	1010000000	7	18	4700000000	14	2	36500000	2	6	444000000	6	49	57829.5	P78371	P78371|P78371-2|F5GWF6|F8VQ14	CCT2	48.4	48.4|48.1|43.2|47.3	20	211.22
Other		Lipoma-preferred partner	LPP	10	11200000000	8	14	7720000000	9	2	12800000	2	10	5050000000	9	11	2110000000	7	15	4300000000	10	0	0	0	6	308000000	6	68	67171.5	Q93052	Q93052|C9JUT4	LPP	46.8	46.8|61.6	17	210.9
Other		Triosephosphate isomerase	TPI1	17	7480000000	9	27	26100000000	15	0	0	0	8	937000000	6	2	156000000	2	6	878000000	5	0	0	0	0	0	0	60	31075.7	P60174	P60174|P60174-1|P60174-4	TPI1	66.4	66.4|76.3|72.4	15	210
Other		Heat shock protein beta-1	HSPB1	24	20900000000	11	30	30500000000	14	2	351000000	1	20	8950000000	12	8	2960000000	5	17	8650000000	12	4	220000000	3	7	1390000000	6	112	22839.1	P04792	P04792|F8WE04|C9J3N8	HSPB1	74.1	74.1|37.6|72.9	15	209.99
Other		Proteasome-associated protein ECM29 homolog	ECM29	5	1180000000	5	13	1670000000	12	0	0	0	0	0	0	7	454000000	7	5	360000000	5	1	35600000	1	1	1250000	1	32	206113	Q5VYK3	Q5VYK3|J3KN16	ECM29	14.5	14.5|12.4	21	209.71
Other		Thyroid hormone receptor-associated protein 3	THRAP3	13	4760000000	12	23	7350000000	20	4	1110000000	4	22	5530000000	17	10	2670000000	7	11	1390000000	11	1	29800000	1	5	522000000	5	89	108721	Q9Y2W1	Q9Y2W1|Q9NYF8|Q9NYF8-2|E9PK91|Q9NYF8-3|E9PKI6|E9PQN2|Q9NYF8-4|E9PJA7	THRAP3	18.4	18.4|17.6|17.6|17.3|17.3|19|19|15.9|17.1	19	209.59
Other		Microsomal triglyceride transfer protein large subunit	MTTP	13	3930000000	10	19	8650000000	17	2	83700000	1	11	1380000000	10	0	0	0	0	0	0	0	0	0	0	0	0	45	103325	E9PBP6	E9PBP6|P55157|P55157-2	MTTP	30	30|30.9|24.5	22	209.3
Other		Elongation factor 1-gamma	EEF1G	16	12800000000	10	11	15300000000	9	6	1290000000	3	7	2440000000	7	24	16000000000	10	21	14600000000	10	2	888000000	1	9	7050000000	5	96	50460.2	P26641	P26641|P26641-2	EEF1G	34.3	34.3|28.1	17	209.25
Other		Malate dehydrogenase, mitochondrial	MDH2	20	16900000000	13	12	5610000000	9	2	50100000	2	9	771000000	7	9	1310000000	6	12	4420000000	8	3	1130000000	3	5	828000000	5	72	35959.1	P40926	P40926|P40926-2|G3XAL0	MDH2	65.6	65.6|65.5|64	18	208.82
Other		Threonine synthase-like 1	THNSL1	1	236000000	1	6	702000000	6	0	0	0	18	4770000000	16	0	0	0	0	0	0	0	0	0	0	0	0	25	84152.8	Q8IYQ7	Q8IYQ7	THNSL1	33.2	33.2	17	208.39
Other		Integrin alpha-1	ITGA1	11	1680000000	11	9	914000000	7	1	324000000	1	15	2080000000	12	3	79500000	3	1	43700000	1	3	343000000	3	3	41000000	3	46	132386	P56199	P56199	ITGA1	22.2	22.2	21	208.2
Other		Homogentisate 1,2-dioxygenase	HGD	18	7860000000	11	25	10800000000	15	0	0	0	5	461000000	4	0	0	0	0	0	0	0	0	0	0	0	0	48	50647.5	Q93099	Q93099	HGD	55.9	55.9	17	208.01
Other		RNA-binding protein 14	RBM14	12	3090000000	10	22	7980000000	19	4	515000000	4	17	6180000000	15	5	509000000	5	13	1950000000	13	0	0	0	5	290000000	5	78	69661.6	Q96PK6	Q96PK6|Q96PK6-5|Q9BWF3|Q96PK6-2|B8ZZ74|F8WDX3|Q96PK6-4|Q96PK6-3|Q9BQ04|Q9BWF3-2|Q9BWF3-4|J3QRR5|D6R9K7|U3KQD5|E9PM61|E9PLB0|Q9BWF3-3	RBM14	32.1	32.1|33.6|28.5|35.2|23.8|29.4|31.9|32.2|7.7|15.8|16.1|18|18.6|18.5|19|19.5|19.5	19	207.85
Other		Isoform 4 of Sodium/potassium-transporting ATPase subunit alpha-1	ATP1A1	12	2940000000	11	6	947000000	6	0	0	0	9	830000000	8	8	400000000	7	11	553000000	9	1	8930000	1	7	260000000	7	54	114310	P05023-4	P05023-4|P05023|P05023-3|P13637-2|P13637-3|P13637|M0R116|P05023-2|P50993|B1AKY9|Q13733|E9PRA5|P20648|P54707-2|P54707	ATP1A1	21	21|21|21.6|12.7|12.7|12.9|13.3|20.2|10.1|10.3|4|5.6|2.7|1.9|1.9	17	207.72
Other		Isoform 2 of Ankyrin repeat and FYVE domain-containing protein 1	ANKFY1	3	428000000	3	5	920000000	5	0	0	0	14	2410000000	13	3	447000000	3	6	819000000	5	0	0	0	3	75800000	3	34	130082	Q9P2R3-2	Q9P2R3-2|Q9P2R3|Q9P2R3-4|I3L3P8	ANKFY1	20.5	20.5|20.5|18.9|28.9	16	207.05
Other		Splicing factor 3B subunit 2	SF3B2	6	1120000000	6	15	5770000000	12	1	8980000	1	6	1230000000	6	1	34900000	1	4	378000000	4	0	0	0	2	116000000	2	35	100340	Q13435	Q13435|E9PPJ0	SF3B2	25.6	25.6|25.1	18	206.44
Other		5-oxoprolinase	OPLAH	11	1070000000	9	16	2970000000	15	3	59400000	3	12	2440000000	12	0	0	0	0	0	0	0	0	0	0	0	0	42	138824	O14841	O14841	OPLAH	20.2	20.2	19	206.19
Other		Apoptosis-inducing factor 1, mitochondrial	AIFM1	12	2700000000	9	12	4400000000	10	0	0	0	11	1440000000	9	1	2510000	1	2	50200000	2	0	0	0	0	0	0	38	67184.7	O95831	O95831|O95831-3|O95831-2|E9PMA0|O95831-5|O95831-4|O95831-6	AIFM1	31.9	31.9|32.1|40.4|43.4|40.6|19.7|27	18	205.59
Other		L-xylulose reductase	DCXR	38	42400000000	14	30	46300000000	14	11	3230000000	7	24	15100000000	13	0	0	0	0	0	0	0	0	0	0	0	0	103	26197.9	Q7Z4W1	Q7Z4W1	DCXR	78.2	78.2	15	205.23
Other		Peptidyl-prolyl cis-trans isomerase FKBP5	FKBP5	12	4050000000	9	17	11800000000	12	0	0	0	8	3430000000	6	0	0	0	3	166000000	3	0	0	0	0	0	0	40	51724.7	Q13451	Q13451|Q13451-2	FKBP5	40.7	40.7|36.9	17	203.96
Other		C4b-binding protein alpha chain	C4BPA	8	1460000000	8	12	2930000000	11	4	534000000	3	10	2080000000	9	0	0	0	3	176000000	3	0	0	0	0	0	0	37	69085.9	P04003	P04003|F2Z2V7	C4BPA	44.5	44.5|7.6	17	202.07
Other		Isoform 2 of Calcium-binding mitochondrial carrier protein Aralar2	SLC25A13	11	2740000000	10	9	2600000000	8	2	262000000	2	14	2320000000	13	1	10600000	1	1	48100000	1	0	0	0	0	0	0	38	74701.7	Q9UJS0-2	Q9UJS0-2|Q9UJS0|O75746|O75746-2|R4GN64	SLC25A13	38.3	38.3|38.3|6.9|8.2|35.6	18	201.83
Other		Replication protein A 70 kDa DNA-binding subunit	RPA1	4	448000000	4	15	3190000000	15	0	0	0	12	2070000000	11	0	0	0	0	0	0	0	0	0	0	0	0	31	68764.6	P27694	P27694	RPA1	40.5	40.5	18	201.74
Other		Methylmalonyl-CoA mutase, mitochondrial	MUT	7	882000000	6	19	9210000000	15	2	70200000	2	13	3390000000	12	0	0	0	0	0	0	0	0	0	0	0	0	41	83589.4	P22033	P22033	MUT	32.4	32.4	18	201.59
Other		Protein diaphanous homolog 1	DIAPH1	6	1360000000	6	15	4170000000	13	0	0	0	11	892000000	9	0	0	0	0	0	0	0	0	0	0	0	0	32	142253	H9KV28	H9KV28|O60610|E9PEZ3|O60610-3|E9PHQ0|O60610-2|E7ERW8|E7EMV0	DIAPH1	17.8	17.8|17.8|17.8|17.9|18|18.1|18.6|18.1	18	201.47
Other		Cold shock domain-containing protein E1	CSDE1	5	765000000	5	11	1890000000	10	0	0	0	17	2410000000	15	1	68800000	1	2	215000000	2	0	0	0	0	0	0	36	89738.9	O75534	O75534|O75534-2|O75534-4|O75534-3|E9PLT0	CSDE1	29.1	29.1|30.3|24.7|25.7|27.2	20	201.38
Other		Bifunctional ATP-dependent dihydroxyacetone kinase/FAD-AMP lyase (cyclizing)	DAK	15	4220000000	10	18	8610000000	13	1	111000000	1	13	2640000000	10	0	0	0	0	0	0	0	0	0	0	0	0	47	59288.4	Q3LXA3	Q3LXA3	DAK	40.8	40.8	15	200.66
Other		Hydroxyacid oxidase 1	HAO1	28	13100000000	13	21	9720000000	14	3	253000000	2	5	531000000	3	0	0	0	0	0	0	0	0	0	0	0	0	57	41151.8	Q9UJM8	Q9UJM8	HAO1	54.8	54.8	16	200.44
Other		LIM and SH3 domain protein 1	LASP1	23	13100000000	11	10	7280000000	7	10	4630000000	4	24	13100000000	15	9	1700000000	4	13	3090000000	8	4	208000000	4	10	1020000000	5	103	30116	Q14847	Q14847|Q14847-2|Q14847-3|F6S2S5|K7ESD6|O76041-2	LASP1	65.9	65.9|48.6|54.1|53.8|35.2|3.7	16	200.43
Other		Ubiquitin-like modifier-activating enzyme 6	UBA6	7	1350000000	6	13	3650000000	11	0	0	0	12	1010000000	9	4	442000000	4	10	875000000	9	0	0	0	0	0	0	46	119280	A0AVT1	A0AVT1|A0AVT1-2|A0AVT1-3|A0AVT1-4	UBA6	24.4	24.4|28.3|23.9|22.9	20	199.58
Other		Nucleolar RNA helicase 2	DDX21	6	203000000	5	8	2470000000	8	0	0	0	10	1720000000	10	3	224000000	3	7	675000000	6	0	0	0	0	0	0	34	87856.3	Q9NR30	Q9NR30|Q9NR30-2|Q9BQ39	DDX21	31.5	31.5|34.5|5.1	18	199.51
Other		S-adenosylmethionine synthase isoform type-1	MAT1A	30	23900000000	11	35	52300000000	13	14	7180000000	6	34	32000000000	14	0	0	0	2	12500000	1	0	0	0	0	0	0	115	44217.7	Q00266	Q00266|P31153|P31153-2	MAT1A	41.7	41.7|22.2|26	13	198.64
Other		Tyrosine aminotransferase	TAT	6	1830000000	5	16	6650000000	14	2	226000000	2	17	6050000000	16	0	0	0	0	0	0	0	0	0	0	0	0	41	51368.4	P17735	P17735	TAT	57.2	57.2	20	198.05
Other		Regulator of nonsense transcripts 1	UPF1	5	736000000	5	14	3840000000	13	0	0	0	9	871000000	8	3	870000000	3	5	811000000	4	0	0	0	0	0	0	36	125655	Q92900	Q92900|Q92900-2	UPF1	26.2	26.2|26.4	21	197.99
Other		Protein PML	PML	3	400000000	3	1	17300000	1	1	15200000	1	11	1520000000	10	6	449000000	6	8	1080000000	7	1	5840000	1	5	672000000	4	36	99203.4	P29590	P29590|P29590-8|P29590-3|P29590-9|P29590-5|P29590-2|P29590-4|P29590-11|P29590-13|P29590-12|H3BT57|P29590-10|P29590-14	PML	28.2	28.2|27.2|27.4|35.2|35.7|36.9|40.1|23|21.6|28.8|29.5|28.5|29.3	20	197
Other		Far upstream element-binding protein 3	FUBP3	9	1010000000	7	15	4360000000	12	1	3550000	1	11	2010000000	10	4	259000000	3	5	245000000	5	0	0	0	0	0	0	45	61981.6	Q96I24	Q96I24|Q96I24-2	FUBP3	48.9	48.9|42.9	18	196.41
Other		Echinoderm microtubule-associated protein-like 4	EML4	17	4160000000	12	10	3550000000	9	2	16800000	2	2	199000000	2	9	462000000	4	3	226000000	3	1	26100000	1	3	278000000	3	47	109998	Q9HC35	Q9HC35|Q9HC35-2|B5MBZ0	EML4	21.5	21.5|22.8|20	17	196.25
Other		Isoform 3 of Basic leucine zipper and W2 domain-containing protein 1	BZW1	12	3500000000	11	13	4650000000	11	7	1560000000	4	17	6020000000	15	2	450000000	2	11	2900000000	11	0	0	0	5	413000000	5	67	51452.2	Q7L1Q6-3	Q7L1Q6-3|Q7L1Q6-4|Q7L1Q6|Q7L1Q6-2|Q9Y6E2|B5MCH7|B5MCE7|Q9Y6E2-2|F8WDX8|E9PFD4	BZW1	37.4	37.4|39.9|40.3|38.5|19.8|16|20.8|17.9|21.1|22.3	17	195.64
Other		Pre-mRNA-processing factor 19	PRPF19	5	1100000000	4	20	2420000000	13	0	0	0	3	164000000	2	1	53800000	1	4	444000000	4	1	51000000	1	1	9070000	1	35	55636.2	Q9UMS4	Q9UMS4	PRPF19	53.3	53.3	15	195.62
Other		Isoform 2 of Myb-binding protein 1A	MYBBP1A	1	55500000	1	7	1460000000	6	0	0	0	12	1490000000	11	4	187000000	3	7	700000000	7	0	0	0	0	0	0	31	150334	Q9BQG0-2	Q9BQG0-2|Q9BQG0	MYBBP1A	16.6	16.6|16.7	20	194.82
Other		Arginine--tRNA ligase, cytoplasmic	RARS	10	2640000000	9	13	5140000000	11	0	0	0	4	205000000	4	5	463000000	4	5	476000000	4	1	40000000	1	3	96500000	3	41	76176.4	P54136	P54136|P54136-2|E5RJM9|E5RH09|E5RI24	RARS	36.6	36.6|34.5|53.4|43.3|17.2	19	194.74
Other		Serine-threonine kinase receptor-associated protein	STRAP	12	1960000000	8	13	4280000000	10	1	77500000	1	9	1300000000	8	7	9060000000	4	14	1440000000	9	0	0	0	4	134000000	4	60	40119.4	B4DNJ6	B4DNJ6|Q9Y3F4	STRAP	51.2	51.2|53.1	15	194.71
Other		Inverted formin-2	INF2	7	939000000	7	14	4040000000	12	1	31000000	1	8	332000000	7	1	18300000	1	2	112000000	2	0	0	0	0	0	0	33	136934	Q27J81	Q27J81|Q27J81-2|Q27J81-3	INF2	17.4	17.4|17.5|37.6	18	193.92
Other		Leucine--tRNA ligase, cytoplasmic	LARS	9	982000000	8	7	4440000000	6	0	0	0	3	72400000	3	8	1210000000	8	10	2610000000	8	0	0	0	2	207000000	2	39	135662	Q9P2J5	Q9P2J5|B4DJ10|B4DER1	LARS	17.6	17.6|17.4|16.8	18	193.67
Other		Isoform 6 of Poly(U)-binding-splicing factor PUF60	PUF60	10	1040000000	9	11	3450000000	8	0	0	0	9	1560000000	7	2	178000000	2	9	592000000	7	0	0	0	0	0	0	41	55569.6	Q9UHX1-6	Q9UHX1-6|Q9UHX1-2|Q9UHX1-5|Q9UHX1-4|Q9UHX1|Q9UHX1-3	PUF60	40.9	40.9|42|36|39.4|37.3|34.4	15	192.82
Other		ATP-dependent RNA helicase DDX42	DDX42	5	494000000	4	14	3170000000	12	1	19900000	1	10	1550000000	9	1	63900000	1	5	543000000	5	0	0	0	2	27800000	2	38	103259	Q86XP3	Q86XP3|Q86XP3-2|J3KTK9	DDX42	23.6	23.6|24.1|15	16	192.78
Other		Transcription elongation factor SPT5	SUPT5H	3	589000000	3	9	1420000000	8	0	0	0	12	839000000	12	2	7940000	2	3	182000000	3	0	0	0	0	0	0	29	121397	O00267	O00267|O00267-2	SUPT5H	24.3	24.3|24.4	18	192.39
Other		Protein transport protein Sec24A	SEC24A	14	2720000000	13	21	7330000000	18	2	253000000	2	17	3210000000	16	2	174000000	2	7	490000000	6	0	0	0	0	0	0	63	120546	O95486	O95486|O95487-3|O95487|O95487-2|O95486-2	SEC24A	19.5	19.5|20.1|20.6|21.2|12.8	18	191.49
Other		SUMO-activating enzyme subunit 2	UBA2	2	582000000	2	11	1430000000	9	1	47300000	1	9	1410000000	9	2	153000000	2	4	272000000	4	0	0	0	0	0	0	29	71792.9	Q9UBT2	Q9UBT2|Q9UBT2-2|K7ES38|U3KQ55|U3KQ93	UBA2	34.2	34.2|34|33.7|46.2|15	16	191.27
Other		Serrate RNA effector molecule homolog	SRRT	4	727000000	4	16	6410000000	14	0	0	0	7	738000000	6	2	317000000	2	8	2650000000	8	0	0	0	4	1500000000	4	41	101121	Q9BXP5	Q9BXP5|Q9BXP5-3|Q9BXP5-2|Q9BXP5-4|Q9BXP5-5	SRRT	25.7	25.7|25.8|25.9|25.9|25.6	18	190.44
Other		Protein RRP5 homolog	PDCD11	3	305000000	3	10	1450000000	10	1	64100000	1	14	2850000000	13	2	211000000	2	5	669000000	4	0	0	0	2	77300000	2	37	210066	Q14690	Q14690|S4R3Q4	PDCD11	13.4	13.4|23.6	19	189.84
Other		E3 UFM1-protein ligase 1	UFL1	11	1420000000	10	11	2580000000	10	0	0	0	9	1360000000	8	5	268000000	5	6	536000000	6	0	0	0	2	72900000	2	44	90050.1	O94874	O94874|O94874-2|O94874-3	UFL1	29.2	29.2|27|30.4	21	189.28
Other		Cytoplasmic FMR1-interacting protein 1	CYFIP1	8	1570000000	8	11	1710000000	10	0	0	0	3	1100000000	3	8	1320000000	7	8	1330000000	8	0	0	0	8	1080000000	7	46	146834	Q7L576	Q7L576|Q7L576-2|Q96F07-2|E7EVJ5|F5H583|Q96F07|E7EW33|Q7L576-3|H7C229	CYFIP1	15.3	15.3|16|8.2|8.3|7.9|7|8.7|20.3|7.3	19	189.14
Other		Beta-1-syntrophin	SNTB1	4	3040000000	4	11	4600000000	10	3	371000000	3	9	2860000000	8	1	117000000	1	3	2320000000	3	0	0	0	0	0	0	31	58402.4	Q13884	Q13884|Q13884-2	SNTB1	47.3	47.3|40	17	189.11
Other		Nucleolar protein 58	NOP58	7	951000000	6	14	9530000000	9	3	34600000	2	18	18200000000	14	4	385000000	3	6	1090000000	6	0	0	0	3	251000000	3	55	60090.6	Q9Y2X3	Q9Y2X3|F8WED0	NOP58	33.4	33.4|14.7	14	188.38
Other		Acyl-coenzyme A synthetase ACSM3, mitochondrial	ACSM3	1	71000000	1	4	223000000	4	0	0	0	24	8120000000	17	0	0	0	0	0	0	0	0	0	0	0	0	29	66722	Q53FZ2	Q53FZ2|Q53FZ2-2|P0C7M7	ACSM3	32.7	32.7|26.9|1.8	17	188.22
Other		E3 ubiquitin-protein ligase DTX3L	DTX3L	6	1310000000	6	4	454000000	4	1	7080000	1	14	2540000000	12	0	0	0	0	0	0	0	0	0	0	0	0	25	84636.9	Q8TDB6	Q8TDB6|Q8TDB6-2	DTX3L	26.2	26.2|23.2	17	188.03
Other		Heterogeneous nuclear ribonucleoprotein U-like protein 1	HNRNPUL1	8	1270000000	8	10	4660000000	9	2	421000000	2	13	3390000000	11	2	204000000	1	11	1440000000	6	0	0	0	4	300000000	4	50	96307.3	Q9BUJ2	Q9BUJ2|Q9BUJ2-2|B7Z4B8|Q9BUJ2-4|Q9BUJ2-3|Q9BUJ2-5	HNRNPUL1	26.6	26.6|28.3|29.7|30.1|24|2.5	17	187.87
Other		Isoform 2 of Protein disulfide-isomerase A6	PDIA6	13	4410000000	8	16	8940000000	10	2	525000000	2	8	2880000000	6	9	3040000000	5	21	11100000000	8	2	105000000	2	9	2710000000	4	80	54413.4	Q15084-2	Q15084-2|Q15084-5|Q15084-4|Q15084|Q15084-3	PDIA6	38.2	38.2|38.5|42.2|42.7|43	14	187.7
Other		Eukaryotic translation initiation factor 5B	EIF5B	7	627000000	7	9	1860000000	8	0	0	0	4	857000000	4	3	344000000	3	6	958000000	6	0	0	0	0	0	0	29	139281	O60841	O60841	EIF5B	20.1	20.1	17	186.33
Other		Short/branched chain specific acyl-CoA dehydrogenase, mitochondrial	ACADSB	7	2020000000	7	11	4470000000	10	3	339000000	2	16	6280000000	13	0	0	0	0	0	0	0	0	0	0	0	0	37	47826.9	P45954	P45954|P45954-2	ACADSB	45.1	45.1|53.6	15	186.14
Other		Apolipoprotein E	APOE	8	1580000000	6	10	2380000000	8	10	1790000000	5	7	1700000000	6	2	43100000	2	18	4150000000	11	4	637000000	3	9	861000000	6	68	36267.6	P02649	P02649	APOE	52.3	52.3	14	186.13
Other		Complement component C9	C9	8	1880000000	7	6	1610000000	5	1	330000000	1	13	3590000000	10	5	1090000000	4	10	1560000000	7	5	1580000000	3	7	1320000000	6	55	64655.7	P02748	P02748	C9	36.6	36.6	15	184.77
Other		Isoform 2 of FERM, RhoGEF and pleckstrin domain-containing protein 1	FARP1	8	2710000000	8	7	2020000000	6	1	143000000	1	14	3690000000	12	2	227000000	2	3	184000000	3	0	0	0	0	0	0	35	122910	Q9Y4F1-2	Q9Y4F1-2|C9JME2|Q9Y4F1|Q9Y4F1-3	FARP1	16.2	16.2|16.2|16.7|26.3	15	183.08
Other		Peptidyl-prolyl cis-trans isomerase B	PPIB	36	34500000000	12	21	35000000000	12	17	20100000000	6	24	29200000000	12	18	12300000000	5	19	15900000000	6	6	1670000000	4	14	9200000000	5	155	23799.1	P23284	P23284	PPIB	54.1	54.1	14	182.91
Other		Zinc finger CCCH-type antiviral protein 1	ZC3HAV1	10	946000000	7	6	2070000000	6	3	180000000	3	9	1220000000	8	5	277000000	5	11	940000000	8	1	21700000	1	1	49200000	1	46	103198	Q7Z2W4	Q7Z2W4|Q7Z2W4-2|C9J6P4|Q7Z2W4-3|Q7Z2W4-4|Q7Z2W4-5	ZC3HAV1	24.2	24.2|29.1|19.6|24.8|12.6|19.3	14	182.82
Other		Isoform 2 of Bifunctional coenzyme A synthase	COASY	5	861000000	5	17	7160000000	9	0	0	0	17	5330000000	13	0	0	0	0	0	0	0	0	0	0	0	0	39	65680.5	Q13057-2	Q13057-2|Q13057	COASY	42.6	42.6|44.8	15	182.81
Other		Zyxin	ZYX	10	2670000000	10	7	1880000000	7	0	0	0	4	515000000	4	6	1220000000	4	9	1850000000	8	7	1690000000	5	7	1310000000	6	50	62474.4	Q15942	Q15942|B4DQX7	ZYX	31.6	31.6|31.8	15	182.79
Other		Tubulin--tyrosine ligase-like protein 12	TTLL12	10	2570000000	7	14	7480000000	11	2	262000000	2	14	4780000000	10	4	135000000	4	5	1030000000	5	0	0	0	0	0	0	49	75201	Q14166	Q14166	TTLL12	31.5	31.5	14	182.21
Other		Putative RNA-binding protein Luc7-like 2	LUC7L2	11	3060000000	10	10	3310000000	8	3	973000000	3	8	1410000000	8	9	2890000000	6	7	1500000000	6	1	310000000	1	5	1150000000	5	54	46969.6	Q9Y383	Q9Y383|Q96HJ9-2|Q9Y383-2|Q9Y383-3|Q9NQ29|Q9NQ29-2|Q9NQ29-3|A8MYV2|F2Z322|F8WBC1|Q96HJ9|F8WEU3|V9GZ75	LUC7L2	41	41|33.6|36.5|36.7|19.4|22.1|15.2|19.8|32.7|42.8|20.3|21.6|33.3	16	181.71
Other		Plakophilin-1	PKP1	0	0	0	0	0	0	0	0	0	0	0	0	18	4060000000	12	18	2500000000	14	0	0	0	10	3150000000	9	46	84171.4	Q13835	Q13835|Q13835-2	PKP1	29.8	29.8|30.7	19	181.71
Other		26S protease regulatory subunit 7	PSMC2	11	2740000000	10	13	3010000000	11	0	0	0	3	218000000	3	2	79300000	2	6	763000000	6	0	0	0	0	0	0	35	49032.4	P35998	P35998|P35998-2	PSMC2	42.9	42.9|41.5	19	181.16
Other		Peptidyl-prolyl cis-trans isomerase A	PPIA	21	29000000000	10	28	60400000000	10	4	735000000	3	17	12900000000	10	5	1690000000	4	17	7910000000	8	3	531000000	3	5	1210000000	5	100	18240.4	P62937	P62937|C9J5S7|F8WE65|P62937-2|A0A075B759|Q9Y536|F5H284|E5RIZ5|A2BFH1	PPIA	78.7	78.7|81.8|82.5|69.5|20.7|20.7|20.7|31|12.1	13	181.16
Other		Unconventional myosin-Ie	MYO1E	6	779000000	6	6	1030000000	5	1	49800000	1	15	2570000000	14	1	70400000	1	7	445000000	7	0	0	0	0	0	0	36	127630	Q12965	Q12965|O00160|H0YN00	MYO1E	16.6	16.6|7|16.9	16	181.1
Other		Cell division cycle 5-like protein	CDC5L	11	706000000	11	12	2420000000	10	0	0	0	9	834000000	8	2	99200000	2	4	482000000	4	0	0	0	0	0	0	38	92477.2	Q99459	Q99459	CDC5L	28.8	28.8	16	180.78
Other		E3 ubiquitin-protein ligase HUWE1	HUWE1	5	434000000	5	9	995000000	9	0	0	0	4	2210000000	4	2	84100000	2	4	637000000	4	0	0	0	0	0	0	24	485819	Q7Z6Z7	Q7Z6Z7|Q7Z6Z7-3|Q7Z6Z7-2	HUWE1	5.7	5.7|5.7|5.7	19	180.76
Other		Isoform 2 of Transketolase	TKT	19	6920000000	12	10	4650000000	8	0	0	0	7	606000000	6	7	1910000000	4	8	1200000000	4	5	455000000	4	6	382000000	3	62	69497	P29401-2	P29401-2|P29401|B4E022|E9PFF2|F8W888|F8WAX4	TKT	32.3	32.3|32.7|33.6|29.9|23.5|12.3	16	180.37
Other		Hemoglobin subunit beta	HBB	25	38000000000	6	33	45600000000	13	10	9380000000	4	25	30800000000	12	20	61700000000	6	30	76400000000	7	12	19900000000	6	35	92500000000	10	190	16112.2	P68871	P68871|P02042|E9PFT6|P02070|P02100|P69891|P69892|E9PBW4	HBB	84.3	84.3|67.3|60.2|13.7|6.8|6.8|6.8|7.2	12	180.31
Other		Aconitate hydratase, mitochondrial	ACO2	10	2510000000	9	9	1250000000	8	0	0	0	3	76600000	2	2	183000000	2	4	260000000	4	0	0	0	0	0	0	28	88617.1	A2A274	A2A274|Q99798	ACO2	27.5	27.5|28.4	15	179.33
Other		T-complex protein 1 subunit zeta	CCT6A	10	2170000000	9	8	1700000000	7	2	123000000	2	6	508000000	5	7	903000000	4	19	4310000000	9	1	62800000	1	5	794000000	5	58	58479.6	P40227	P40227|P40227-2|Q92526|Q92526-3|Q92526-2	CCT6A	34.6	34.6|25.7|12.8|11.7|11.3	16	178.97
Other		Actin-related protein 3	ACTR3	7	903000000	6	9	3130000000	7	1	1330000	1	3	257000000	3	8	1050000000	7	9	2350000000	8	3	420000000	3	1	90800000	1	41	47826.7	P61158	P61158|B4DXW1|Q9P1U1|F8WE84|F8WEW2|Q9P1U1-2|Q9P1U1-3	ACTR3	47.1	47.1|43.5|10|41.4|50|7.5|9.4	15	178.54
Other		Epoxide hydrolase 1	EPHX1	10	4540000000	7	7	1330000000	6	2	152000000	1	16	7080000000	14	0	0	0	0	0	0	0	0	0	0	0	0	35	53176.1	P07099	P07099	EPHX1	40.4	40.4	17	177.83
Other		Glutamine--tRNA ligase	QARS	9	1600000000	8	18	5430000000	16	0	0	0	4	275000000	4	1	13500000	1	2	334000000	2	0	0	0	0	0	0	34	88710	P47897	P47897|P47897-2|F2Z2V6	QARS	29.5	29.5|29.9|46	17	177.76
Other		Methylcrotonoyl-CoA carboxylase beta chain, mitochondrial	MCCC2	2	124000000	2	10	2060000000	8	0	0	0	24	4880000000	14	0	0	0	0	0	0	0	0	0	0	0	0	36	61845.6	Q9HCC0	Q9HCC0|Q9HCC0-2|D6RDF7|D6R9R1	MCCC2	41	41|41.3|34.9|34.3	16	177.3
Other		Rho guanine nucleotide exchange factor 2	ARHGEF2	0	0	0	3	1160000000	3	0	0	0	0	0	0	14	1740000000	12	14	1900000000	11	0	0	0	8	1020000000	6	39	117096	V9GYM8	V9GYM8|Q5VY93|Q92974|Q92974-2|Q92974-3	ARHGEF2	18.8	18.8|19.6|19.6|19.6|20.2	17	177.18
Other		L-serine dehydratase/L-threonine deaminase	SDS	14	6260000000	8	30	24100000000	10	3	977000000	2	27	12900000000	10	0	0	0	0	0	0	0	0	0	0	0	0	74	34967.1	P20132	P20132	SDS	57.9	57.9	13	176.76
Other		Dihydropyrimidinase	DPYS	9	1450000000	8	12	2910000000	9	0	0	0	15	4650000000	12	1	81800000	1	3	554000000	1	0	0	0	0	0	0	40	57142.3	Q14117	Q14117	DPYS	41	41	15	176.14
Other		Enhancer of mRNA-decapping protein 4	EDC4	5	187000000	5	8	1820000000	8	0	0	0	4	347000000	4	5	281000000	5	5	1320000000	5	0	0	0	0	0	0	27	153085	Q6P2E9	Q6P2E9|Q6P2E9-2	EDC4	17.3	17.3|20.2	15	175.72
Other		Kinectin	KTN1	10	1190000000	10	8	638000000	8	1	37000000	1	3	143000000	3	0	0	0	3	55200000	3	0	0	0	0	0	0	25	156558	Q86UP2	Q86UP2|Q86UP2-4|Q86UP2-2|Q86UP2-3|G3V4Y7|B7Z6P3	KTN1	17.3	17.3|17.6|18|17.3|15.1|12.2	18	175.22
Other		Complement C5	C5	6	999000000	6	9	1320000000	8	0	0	0	7	496000000	7	5	392000000	5	11	1150000000	10	1	11100000	1	2	49900000	2	41	190013	P01031	P01031	C5	13.1	13.1	17	174.87
Other		Methionine--tRNA ligase, cytoplasmic	MARS	5	798000000	5	11	4160000000	10	0	0	0	11	1830000000	11	3	318000000	2	8	901000000	7	0	0	0	2	22100000	2	40	102312	P56192	P56192|P56192-2|F5H2V6|F8W0S4|F8VZZ9|F8W0M7|F8VS26|F8VPL7	MARS	22.5	22.5|30.4|20.7|17.2|16.6|20|26.7|31.6	15	174.5
Other		Cytoplasmic aconitate hydratase	ACO1	5	694000000	5	15	2250000000	13	0	0	0	0	0	0	0	0	0	0	0	0	0	0	0	0	0	0	20	98910.6	P21399	P21399|Q9HBB2|Q5VZA6	ACO1	24.4	24.4|21.3|17.5	15	174.41
Other		Transitional endoplasmic reticulum ATPase	VCP	7	932000000	7	10	1640000000	9	0	0	0	3	642000000	3	4	336000000	3	8	1130000000	6	1	9330000	1	5	479000000	5	38	90004.9	P55072	P55072	VCP	24.5	24.5	14	174.28
Other		Isoform 2 of Spliceosome RNA helicase DDX39B	DDX39B	6	2270000000	4	15	9190000000	13	2	517000000	1	13	6090000000	9	9	1370000000	6	9	3420000000	3	2	284000000	2	5	1790000000	2	61	51134.9	Q13838-2	Q13838-2|Q13838|Q5STU3|O00148|O00148-2|B1Q2N1	DDX39B	40.1	40.1|41.5|36.7|26.2|24.8|25.4	16	174.21
Other		T-complex protein 1 subunit epsilon	CCT5	8	1030000000	7	6	1010000000	6	0	0	0	2	14500000	2	8	746000000	6	12	2070000000	10	1	10200000	1	4	341000000	4	41	60126.4	P48643	P48643|E9PCA1|B7ZAR1|E7ENZ3|P48643-2	CCT5	30.4	30.4|28.8|29.8|30.4|29.6	16	174.03
Other		Isoform H7 of Myeloperoxidase	MPO	6	494000000	6	5	513000000	5	2	99000000	1	19	22300000000	13	1	184000000	1	3	95700000	3	2	97500000	2	5	384000000	4	43	88388.1	P05164-3	P05164-3|P05164|P05164-2|P11678	MPO	27.5	27.5|28.7|32.9|5.1	17	173.98
Other		Aminopeptidase B	RNPEP	7	2320000000	6	13	3310000000	12	0	0	0	0	0	0	0	0	0	5	456000000	5	0	0	0	0	0	0	25	73279.1	Q9H4A4	Q9H4A4|A6NKB8	RNPEP	31.2	31.2|31.7	15	173.78
Other		7-alpha-hydroxycholest-4-en-3-one 12-alpha-hydroxylase	CYP8B1	3	482000000	3	14	6530000000	11	1	198000000	1	23	39700000000	14	0	0	0	0	0	0	0	0	0	0	0	0	41	58295.6	Q9UNU6	Q9UNU6|C9JFR9	CYP8B1	36.3	36.3|32.4	18	173.08
Other		rRNA 2'-O-methyltransferase fibrillarin	FBL	10	3400000000	8	20	14500000000	10	4	643000000	4	24	16400000000	12	7	1280000000	6	9	2660000000	9	0	0	0	2	366000000	2	76	33897.7	P22087	P22087|R4GMW7|A6NHQ2	FBL	47.9	47.9|6.5|6.6	14	172.96
Other		Nucleophosmin	NPM1	19	25900000000	7	46	61000000000	11	9	6340000000	4	38	26300000000	11	9	5980000000	4	10	8060000000	6	4	2290000000	3	8	4160000000	5	143	32745.6	P06748	P06748|P06748-2|P06748-3	NPM1	48.2	48.2|53.5|49.4	13	172.89
Other		40S ribosomal protein S3	RPS3	15	6210000000	11	13	7100000000	10	2	290000000	2	12	4590000000	11	9	1690000000	8	19	8150000000	10	3	361000000	3	7	766000000	7	80	26859	P23396	P23396|P23396-2|E9PL09|E9PPU1|F2Z2S8|E9PSF4|E9PJH4|E9PQ96|E9PQX2	RPS3	69.9	69.9|60.2|62.3|70.8|68.3|71.8|40|50.5|38.6	15	172.43
Other		Enoyl-CoA hydratase, mitochondrial	ECHS1	19	6940000000	10	14	9220000000	8	2	356000000	1	19	4810000000	9	1	30700000	1	3	1060000000	2	0	0	0	0	0	0	58	31843.3	P30084	P30084	ECHS1	51.7	51.7	13	171.87
Other		Rab3 GTPase-activating protein non-catalytic subunit	RAB3GAP2	8	758000000	8	8	598000000	7	0	0	0	3	467000000	3	4	749000000	4	10	1070000000	9	0	0	0	0	0	0	33	157579	Q9H2M9	Q9H2M9|Q9H2M9-2|F8WDJ2	RAB3GAP2	15.5	15.5|7.7|10.9	19	171.11
Other		Glucokinase regulatory protein	GCKR	2	404000000	2	5	907000000	5	1	25700000	1	20	4000000000	15	0	0	0	0	0	0	0	0	0	0	0	0	28	69197.5	Q14397	Q14397|Q14397-2	GCKR	35.5	35.5|56	15	170.91
Other		Far upstream element-binding protein 2	KHSRP	12	4250000000	9	10	4250000000	8	6	717000000	4	7	2040000000	6	7	1620000000	6	3	574000000	3	2	211000000	2	3	345000000	3	50	73399.3	Q92945	Q92945	KHSRP	32.9	32.9	16	170.76
Other		Isoform 7 of Interleukin enhancer-binding factor 3	ILF3	7	1100000000	7	11	3400000000	10	0	0	0	2	8230000	2	3	266000000	2	9	1080000000	7	0	0	0	3	96100000	3	35	96205.6	Q12906-7	Q12906-7|Q12906|Q12906-3|Q12906-6|Q12906-2|Q12906-4|Q12906-5|K7ENK6|Q96SI9|Q96SI9-2	ILF3	23.6	23.6|23.7|27.7|30|30.1|30.3|30.7|43|1.6|1.6	16	170.63
Other		FACT complex subunit SSRP1	SSRP1	2	586000000	2	8	1450000000	8	2	11900000	1	9	1970000000	9	4	783000000	4	8	2060000000	5	0	0	0	0	0	0	33	81415.7	Q08945	Q08945	SSRP1	23.4	23.4	14	170.12
Other		Signal transducer and activator of transcription 2	STAT2	3	2700000000	3	5	1620000000	5	0	0	0	16	4110000000	14	0	0	0	4	924000000	4	0	0	0	0	0	0	28	98656.1	P52630	P52630|P52630-4|B4DLC8	STAT2	25.6	25.6|25.7|21.7	17	169.7
Other		Phosphoinositide 3-kinase adapter protein 1	PIK3AP1	8	1350000000	7	8	5020000000	6	5	250000000	4	20	5560000000	15	0	0	0	0	0	0	0	0	0	0	0	0	41	91194.9	Q6ZUJ8	Q6ZUJ8|Q6ZUJ8-2|Q6ZUJ8-3	PIK3AP1	24.5	24.5|31.5|30.1	15	169.66
Other		Sarcoplasmic/endoplasmic reticulum calcium ATPase 2	ATP2A2	9	1650000000	7	10	886000000	8	1	133000000	1	6	636000000	6	6	393000000	5	7	1120000000	5	1	19100000	1	3	116000000	3	43	116409	P16615	P16615|P16615-3|P16615-5|P16615-2|P16615-4|O14983|O14983-2|O14983-3|Q93084-5|Q93084-6|Q93084|Q93084-7|Q93084-3|Q93084-2|Q93084-4|J3QSY6	ATP2A2	21.4	21.4|22.4|22.4|22.4|18.3|10.5|10.6|10.1|3.1|3.1|3.1|3.1|3.2|3.3|3.3|46	16	169.61
Other		RNA-binding motif protein, X chromosome	RBMX	11	4450000000	10	11	6830000000	9	1	458000000	1	16	4430000000	15	6	1850000000	5	8	1090000000	7	0	0	0	0	0	0	53	42331.1	P38159	P38159|P38159-2|H3BT71|Q96E39|H3BUY5|P38159-3|H3BR27|H3BNC1|O75526|Q8N7X1	RBMX	44.2	44.2|42|49.3|42|26.6|26|65.3|78.3|7.6|1.3	17	169.5
Other		Isoform 3 of Fermitin family homolog 2	FERMT2	4	312000000	4	8	1030000000	6	0	0	0	8	511000000	7	2	105000000	2	3	437000000	2	1	16600000	1	5	548000000	5	31	79301.6	Q96AC1-3	Q96AC1-3|Q96AC1|Q96AC1-2|Q9BQL6|Q9BQL6-2|Q9BQL6-4|G3V1L6|G3V379	FERMT2	31.4	31.4|31.7|28.5|1.4|1.8|2|2.3|20	16	169.48
Other		Proliferation-associated protein 2G4	PA2G4	9	2110000000	7	6	1340000000	5	1	59100000	1	5	1160000000	5	8	1680000000	7	13	4870000000	10	0	0	0	10	1470000000	8	52	44128.4	Q9UQ80	Q9UQ80|F8VR77	PA2G4	46.4	46.4|42.2	16	169.33
Other		Isoform C1 of Heterogeneous nuclear ribonucleoproteins C1/C2	HNRNPC	28	27900000000	10	27	48200000000	13	6	1830000000	3	21	21400000000	10	6	2750000000	2	12	4220000000	9	0	0	0	3	895000000	3	103	32394	P07910-2	P07910-2|G3V4C1|B4DY08|P07910|G3V2Q1|G3V576|P07910-4|B4DSU6|P07910-3|O60812	HNRNPC	39.9	39.9|40|40.6|32.3|32.4|42.8|42.4|40.8|22.5|15	14	169.27
Other		PDZ and LIM domain protein 1	PDLIM1	8	13500000000	7	16	5610000000	11	2	129000000	2	14	4170000000	10	1	2490000	1	3	86900000	3	0	0	0	2	11800000	2	46	36527.5	O00151	O00151	PDLIM1	61.3	61.3	13	168.92
Other		Serine/arginine-rich-splicing factor 1	SRSF1	19	23700000000	9	22	37600000000	12	14	11000000000	6	19	22200000000	10	18	14700000000	6	22	20700000000	8	4	1050000000	2	13	7830000000	7	131	28442.8	J3KTL2	J3KTL2|Q07955|Q07955-2|Q07955-3|J3KSW7|J3QQV5	SRSF1	43.4	43.4|44.3|34.2|49.7|47.9|53.8	12	168.85
Other		Arginyl-tRNA--protein transferase 1	ATE1	12	2610000000	8	24	12800000000	15	0	0	0	0	0	0	0	0	0	0	0	0	0	0	0	0	0	0	36	60002	O95260	O95260|B4DK25|O95260-2|F5GXE4|B4E107	ATE1	33.5	33.5|43.1|28.1|28.5|34.5	14	168.57
Other		Paralemmin-3	PALM3	10	2140000000	9	6	1760000000	6	2	135000000	2	13	2270000000	11	0	0	0	0	0	0	0	0	0	0	0	0	31	72036.5	A6NDB9	A6NDB9	PALM3	28.2	28.2	13	167.7
Other		Isoform 2 of DNA repair protein RAD50	RAD50	2	787000000	2	7	1200000000	5	2	24400000	2	12	1500000000	11	0	0	0	5	194000000	5	0	0	0	0	0	0	28	155611	Q92878-2	Q92878-2|Q92878|Q92878-3|E7ESD9|E9PM98	RAD50	16.4	16.4|16.5|15.1|16.5|30.3	19	167.51
Other		Eukaryotic translation initiation factor 5A-1	EIF5A	17	6420000000	7	15	10600000000	8	1	95600000	1	16	5980000000	10	1	293000000	1	7	2160000000	4	0	0	0	0	0	0	57	20959.8	I3L504	I3L504|P63241|P63241-2|Q6IS14|Q9GZV4|C9J7B5|F8WCJ1	EIF5A	60.2	60.2|72.7|47.2|49.3|30|42.2|43.8	12	167.49
Other		Succinyl-CoA ligase [ADP-forming] subunit beta, mitochondrial	SUCLA2	1	106000000	1	12	3950000000	8	0	0	0	20	7330000000	11	2	109000000	2	4	239000000	4	0	0	0	0	0	0	39	50658.7	Q9P2R7	Q9P2R7|Q9P2R7-2	SUCLA2	42.5	42.5|44.6	15	167.34
Other		2-oxoglutarate dehydrogenase, mitochondrial	OGDH	3	763000000	2	20	4750000000	15	0	0	0	13	1180000000	12	0	0	0	0	0	0	0	0	0	0	0	0	36	118861	E9PCR7	E9PCR7|Q02218|E9PDF2|Q02218-2|Q9ULD0|E9PFG7|Q02218-3|Q9ULD0-2|Q9ULD0-3	OGDH	20.2	20.2|20.5|17.3|17.5|13.8|14.4|29.9|10.1|12.1	15	167
Other		Amine oxidase [flavin-containing] A	MAOA	22	5950000000	15	14	10300000000	14	4	1230000000	3	21	4760000000	19	0	0	0	0	0	0	0	0	0	0	0	0	61	60194.1	P21397	P21397|P27338|P21397-2	MAOA	34.5	34.5|35|39	16	166.48
Other		Isoform 2 of E3 ubiquitin-protein ligase UBR4	UBR4	5	1430000000	5	8	1920000000	7	0	0	0	3	64900000	3	4	141000000	4	3	175000000	3	0	0	0	0	0	0	23	583137	Q5T4S7-2	Q5T4S7-2|Q5T4S7|Q5T4S7-4|Q5T4S7-3|Q5T4S7-5|X6R960|Q5TBN9	UBR4	5	5|5|5|5|4.9|3.9|3.8	17	166.23
Other		ATP-binding cassette sub-family D member 3	ABCD3	11	3530000000	9	12	7540000000	9	1	9550000	1	13	3050000000	7	0	0	0	4	306000000	4	0	0	0	0	0	0	41	75988	P28288	P28288|P28288-2|P28288-3	ABCD3	26.4	26.4|22.2|5.9	15	166.08
Other		Gelsolin	GSN	10	1790000000	7	10	2070000000	8	0	0	0	2	13300000	2	13	1520000000	6	12	2920000000	9	2	234000000	2	4	519000000	3	53	86095.3	P06396	P06396|P06396-3|P06396-4|P06396-2|Q5T0H9|Q5T0H8|Q5T0H7	GSN	24	24|25.3|25.4|25.7|31.1|37.6|41.4	15	166.07
Other		Lamina-associated polypeptide 2, isoform alpha	TMPO	6	809000000	6	13	1840000000	10	0	0	0	2	389000000	2	2	111000000	2	0	0	0	0	0	0	0	0	0	23	76061.2	P42166	P42166|P42167|G5E972|P42167-2|P42167-3	TMPO	32.7	32.7|19.6|21.4|21.1|20.9	14	166.07
Other		Multidrug resistance-associated protein 6	ABCC6	3	240000000	3	7	780000000	7	0	0	0	16	2400000000	13	0	0	0	0	0	0	0	0	0	0	0	0	26	166501	O95255	O95255|E7ESW8	ABCC6	11.7	11.7|7.6	14	166.06
Other		All-trans-retinol 13,14-reductase	RETSAT	11	1170000000	8	12	4070000000	10	0	0	0	4	760000000	3	0	0	0	0	0	0	0	0	0	0	0	0	27	67502.9	Q6NUM9	Q6NUM9|Q6NUM9-2	RETSAT	27.5	27.5|27.6	15	166.02
Other		Catechol O-methyltransferase	COMT	2	1350000000	2	16	6280000000	9	2	233000000	2	16	3470000000	9	0	0	0	5	2430000000	5	0	0	0	0	0	0	41	30492.9	P21964	P21964|P21964-2|E7EUU8|F8WBW9	COMT	56	56|68.7|36.1|33.6	12	165.64
Other		Calcium/calmodulin-dependent protein kinase type II subunit delta	CAMK2D	14	3870000000	8	19	8600000000	11	2	302000000	2	16	3430000000	13	10	3040000000	8	11	2770000000	8	2	37100000	2	7	884000000	6	81	60631.1	E9PF82	E9PF82|Q13557-11|Q13557-6|E9PBG7|Q13557|D6R938|Q13557-10|Q13557-8|Q13557-4|Q13557-3|Q13557-5|Q13557-9|Q13557-12|Q13555-3|Q13555-6|Q13555|Q13555-8|Q13555-2|Q13555-9|Q13555-7|Q13555-4|Q13555-5|Q5SWX3|Q13555-10|Q13554|Q13554-2|Q13554-5|Q13554-8|Q13554-3|Q13554-6|Q13554-4|Q13554-7|H7BXS4|Q9UQM7-2|Q9UQM7	CAMK2D	34.7	34.7|35.3|36|36.1|37|37.1|37.6|38.7|32.5|33.1|33.9|34.5|36.8|25.3|15.8|16.6|16.7|17|17.1|17.4|17.5|17.6|18|18.7|11.4|14|14.6|14.7|15.1|12.1|12.5|13.3|16.5|9.6|9.8	15	165.31
Other		Bile salt sulfotransferase	SULT2A1	15	12000000000	7	31	45300000000	10	2	300000000	1	26	19200000000	11	0	0	0	0	0	0	0	0	0	0	0	0	74	33950.4	Q06520	Q06520	SULT2A1	44.2	44.2	12	165.26
Other		60S ribosomal protein L6	RPL6	11	10400000000	6	12	10500000000	8	1	299000000	1	14	7950000000	9	6	1340000000	6	11	5180000000	8	5	439000000	3	4	649000000	4	64	32784.4	Q02878	Q02878	RPL6	36.4	36.4	13	164.92
Other		Unconventional myosin-Id	MYO1D	2	265000000	2	3	134000000	3	0	0	0	13	1330000000	13	4	134000000	4	7	683000000	7	1	37900000	1	2	37600000	2	32	116999	O94832	O94832|J3QRN6|K7EIG7|J3KRL0	MYO1D	19.9	19.9|18.8|20|19.4	19	164.88
Other		N-acetyltransferase 10	NAT10	2	1460000000	2	10	1560000000	10	0	0	0	11	1100000000	10	1	21500000	1	2	49800000	2	0	0	0	0	0	0	26	116641	Q9H0A0	Q9H0A0|Q9H0A0-2|E9PMU0	NAT10	20.3	20.3|20.9|9	16	164.51
Other		RNA-binding protein 39	RBM39	5	1070000000	4	12	5840000000	9	1	1860000	1	9	3380000000	8	7	1760000000	4	5	1680000000	5	0	0	0	0	0	0	39	59663.8	Q14498	Q14498|Q14498-2|Q14498-3|G3XAC6|Q86U06|Q86U06-2|Q86U06-5|Q86U06-4|G3XAP0|G3V5Z6|A8MYG5|F8WF73|F2Z2Z5|F2Z3E6|F8WF24|Q86U06-3	RBM39	33.9	33.9|34.3|35.4|33|5.2|5.4|5.5|5.6|4.8|6.8|15.7|24.1|31.9|37.5|38.4|3.1	14	164.27
Other		Villin-1	VIL1	10	2560000000	9	11	2530000000	11	0	0	0	0	0	0	0	0	0	0	0	0	0	0	0	0	0	0	21	93149.8	P09327	P09327|B4DV78|P09327-2|O75366|O75366-2	VIL1	25.8	25.8|29.4|20.9|1.2|1.2	15	164.2
Other		Isoleucine--tRNA ligase, cytoplasmic	IARS	6	695000000	6	8	2310000000	8	0	0	0	2	134000000	2	8	778000000	7	8	1240000000	8	1	52000000	1	3	165000000	3	36	145808	P41252	P41252|J3KR24|Q5TCC6	IARS	15.2	15.2|15.3|13.2	16	162.51
Other		Epidermal growth factor receptor substrate 15	EPS15	4	791000000	4	12	1330000000	10	2	14900000	2	7	430000000	5	0	0	0	0	0	0	0	0	0	0	0	0	25	99281.5	P42566	P42566|B1AUU8|P42566-2	EPS15	26.1	26.1|24.5|21.3	15	162.5
Other		Vacuolar protein sorting-associated protein 35	VPS35	9	2510000000	7	13	5420000000	9	0	0	0	7	940000000	6	6	1850000000	5	9	2920000000	6	2	48600000	2	4	634000000	3	50	92504.1	Q96QK1	Q96QK1|I3L4P4|I3L4S0|Q5MY95|Q5MY95-2	VPS35	19	19|21.2|24.3|1.8|1.9	13	162.01
Other		AP-2 complex subunit mu	AP2M1	4	1460000000	4	10	1610000000	9	1	4020000	1	6	224000000	6	4	620000000	4	2	140000000	2	0	0	0	0	0	0	27	52644.9	E9PFW3	E9PFW3|Q96CW1|Q96CW1-2	AP2M1	37.8	37.8|40|40.1	15	161.84
Other		Acyl-coenzyme A thioesterase 1	ACOT1	6	1310000000	6	10	3840000000	7	0	0	0	17	6250000000	12	0	0	0	0	0	0	0	0	0	0	0	0	33	46675.9	Q86TX2	Q86TX2|P49753|G3V4F2|P49753-2|B3KSA0	ACOT1	41.5	41.5|31.2|38.2|29.9|31.4	15	161.83
Other		Isoform 2 of Arginase-1	ARG1	25	20300000000	11	11	5120000000	9	2	760000000	2	7	910000000	6	0	0	0	0	0	0	0	0	0	0	0	0	45	35834.6	P05089-2	P05089-2|P05089|P05089-3	ARG1	43.3	43.3|44.4|39.4	12	161.59
Other		Isoform 6 of Dynamin-1-like protein	DNM1L	4	223000000	4	10	1490000000	10	0	0	0	6	654000000	6	3	180000000	3	9	2400000000	7	0	0	0	2	93200000	2	34	83910.8	O00429-6	O00429-6|O00429-8|O00429|O00429-2|G8JLD5|O00429-3|O00429-5|O00429-4|O00429-7|B4DPZ9|B4DDQ3|F8VYL3|F8VR28	DNM1L	32	32|32.5|32.6|33.1|33.7|33.8|33.8|34.3|22.8|48.7|40.5|40.1|48.4	16	161.34
Other		N-terminal kinase-like protein	SCYL1	6	839000000	5	9	1920000000	8	1	152000000	1	9	883000000	7	1	39400000	1	4	127000000	3	0	0	0	0	0	0	30	90257.3	Q96KG9	Q96KG9|Q96KG9-2|E9PS17|Q96KG9-3|Q96KG9-4|E9PK59|E9PPN3|Q96KG9-6|Q96KG9-5	SCYL1	25.2	25.2|25.7|26.3|28.8|23.1|23.2|26.9|19.8|24.9	15	161.07
Other		Serine/threonine-protein phosphatase 2A 65 kDa regulatory subunit A alpha isoform	PPP2R1A	6	1390000000	5	18	6020000000	11	0	0	0	9	1180000000	8	5	318000000	4	3	988000000	3	1	13000000	1	4	187000000	4	46	66106.2	P30153	P30153|B3KQV6|P30154-2|P30154|P30154-4|P30154-3|P30154-5|E9PHZ6|E9PPI5	PPP2R1A	31.7	31.7|30.4|13.3|14.8|16|11.6|12|14|22.8	14	161.01
Other		Isoform 2 of Protein transport protein Sec24D	SEC24D	5	3370000000	5	9	1740000000	8	2	291000000	2	12	3150000000	10	0	0	0	0	0	0	0	0	0	0	0	0	28	114619	O94855-2	O94855-2|O94855|E9PDM8|E9PC44	SEC24D	21.2	21.2|21.2|20.2|21.6	16	160.85
Other		Probable ATP-dependent RNA helicase DDX58	DDX58	3	285000000	3	9	1660000000	8	0	0	0	15	2250000000	12	0	0	0	0	0	0	0	0	0	0	0	0	27	108081	O95786	O95786|O95786-2|A2A376	DDX58	21.7	21.7|22.8|26.5	14	160.77
Other		Isoform 2 of Calnexin	CANX	15	4530000000	8	12	5680000000	9	2	305000000	2	12	3330000000	9	2	640000000	2	8	1270000000	7	0	0	0	0	0	0	51	72015	P27824-2	P27824-2|P27824|P27824-3|D6RD16	CANX	22.1	22.1|23.4|23.3|16.6	12	160.19
Other		Carnitine O-acetyltransferase	CRAT	7	1940000000	6	14	7370000000	10	1	17900000	1	11	2630000000	8	0	0	0	0	0	0	0	0	0	0	0	0	33	71312.8	P43155	P43155|P43155-2|P43155-3|A6PVN3	CRAT	27.4	27.4|28.4|29|27.9	14	159.41
Other		Leucine-rich repeat-containing protein 47	LRRC47	6	4610000000	6	13	12700000000	10	0	0	0	8	1280000000	8	3	149000000	3	7	1620000000	4	0	0	0	0	0	0	37	64042.3	Q8N1G4	Q8N1G4	LRRC47	31	31	13	159.2
Other		60S ribosomal protein L7a	RPL7A	10	4930000000	10	6	2030000000	6	1	243000000	1	6	2390000000	6	4	1270000000	3	9	2270000000	6	0	0	0	4	457000000	4	40	30166.2	P62424	P62424|Q5T8U2	RPL7A	40.9	40.9|36.4	14	158.21
Other		Isoform 3 of Actin-binding LIM protein 3	ABLIM3	11	1470000000	9	10	2220000000	9	1	2190000	1	17	4200000000	15	0	0	0	0	0	0	0	0	0	0	0	0	39	68726	O94929-3	O94929-3|O94929-2|O94929|D6RHE7|O94929-4	ABLIM3	32.3	32.3|33.2|25.7|32.4|19.5	15	157.9
Other		Isoform 2 of Septin-2	SEPT2	6	2330000000	5	13	5180000000	8	1	140000000	1	12	1550000000	9	5	968000000	4	5	724000000	4	1	63700000	1	5	1360000000	4	48	45745.4	Q15019-2	Q15019-2|Q15019-3|Q15019|B5MCX3|F8WB65	SEPT2	40.9	40.9|43.6|44.8|42.3|52.5	12	157.42
Other		Serotransferrin	TF	6	1590000000	6	7	1350000000	7	0	0	0	4	237000000	4	0	0	0	6	609000000	6	1	38900000	1	3	103000000	3	27	79344.7	P02787	P02787|F8WCI6|F8WEK9	TF	24.7	24.7|11.6|12.1	15	157.08
Other		Uncharacterized protein		10	1080000000	8	8	2530000000	7	0	0	0	0	0	0	1	49600000	1	3	520000000	3	2	75900000	2	0	0	0	24	143279	B4E1Z4	B4E1Z4|P00751|E7ETN3|P00751-2|P06681|P06681-3|P06681-2|B4DQI1		14.2	14.2|21.7|13.9|12|1.8|2.2|2.6|2.7	14	157
Other		Isoform C of Ketohexokinase	KHK	10	5980000000	8	5	8900000000	4	0	0	0	16	12700000000	11	0	0	0	0	0	0	0	0	0	0	0	0	31	33035.9	P50053-2	P50053-2|P50053	KHK	51.6	51.6|35.2	13	156.88
Other		Rho GTPase-activating protein 1	ARHGAP1	7	1860000000	5	12	4750000000	6	1	133000000	1	15	1960000000	9	2	231000000	2	7	1260000000	6	1	40800000	1	3	121000000	3	48	50491.8	Q07960	Q07960	ARHGAP1	39.6	39.6	13	156.63
Other		SEC14-like protein 2	SEC14L2	15	7680000000	7	18	9150000000	12	0	0	0	9	2170000000	7	0	0	0	0	0	0	0	0	0	0	0	0	42	46657.9	O76054	O76054|O76054-5|O76054-4|F8WEE7|Q9UDX4	SEC14L2	35.9	35.9|42.8|28.3|34.5|5.5	12	156.56
Other		Eukaryotic translation initiation factor 2 subunit 3	EIF2S3	7	2070000000	5	11	2890000000	9	2	97600000	2	6	556000000	6	11	1060000000	6	5	1980000000	5	2	59800000	2	6	460000000	4	50	51679.1	P41091	P41091|Q2VIR3|Q2VIR3-2|F8W810	EIF2S3	37.9	37.9|28.3|21.6|21.6	14	156.27
Other		Phospholipase A-2-activating protein	PLAA	7	542000000	6	6	254000000	6	2	4240000	2	1	105000000	1	5	426000000	4	11	618000000	8	1	8560000	1	2	15500000	2	35	88696	Q9Y263	Q9Y263|E5RIM3	PLAA	23.6	23.6|26.6	14	156.27
Other		Isoform 2 of AP-2 complex subunit alpha-2	AP2A2	8	455000000	8	13	2650000000	13	0	0	0	9	674000000	9	2	127000000	2	7	6050000000	7	0	0	0	2	37800000	2	41	105000	O94973-2	O94973-2|O94973|O95782|O95782-2|O94973-3|E9PR62	AP2A2	22.5	22.5|22.5|16|16.4|23.4|20.8	15	156.26
Other		Cadherin-2	CDH2	1	64500000	1	13	2340000000	9	3	267000000	2	17	3020000000	11	0	0	0	0	0	0	0	0	0	0	0	0	34	100264	P19022	P19022|P19022-2|P55283|P55283-2	CDH2	23.7	23.7|24.5|1.7|1.9	12	155.82
Other		Succinyl-CoA ligase [ADP/GDP-forming] subunit alpha, mitochondrial	SUCLG1	8	2700000000	6	22	19500000000	10	0	0	0	23	13700000000	10	2	206000000	1	2	45500000	2	0	0	0	0	0	0	57	36648.5	P53597	P53597	SUCLG1	41.9	41.9	12	155.62
Other		Isoform 2 of Ankycorbin	RAI14	6	670000000	5	6	1040000000	6	0	0	0	11	1720000000	11	1	44100000	1	3	188000000	3	0	0	0	3	62100000	3	30	111048	Q9P0K7-2	Q9P0K7-2|Q9P0K7|Q9P0K7-3|Q9P0K7-4|D6REL2	RAI14	17.7	17.7|17.7|17.9|18.2|7.2	14	154.88
Other		Exosome complex exonuclease RRP44	DIS3	3	95500000	3	7	1240000000	7	0	0	0	12	1940000000	12	0	0	0	0	0	0	0	0	0	0	0	0	22	110085	Q9Y2L1	Q9Y2L1|Q9Y2L1-2|G3V1J5|F2Z2C0	DIS3	21.3	21.3|20.6|24.1|22.7	15	154.59
Other		Isoform 2 of Liver carboxylesterase 1	CES1	9	2090000000	9	3	593000000	3	2	177000000	2	8	731000000	7	0	0	0	0	0	0	0	0	0	0	0	0	22	62876.3	P23141-2	P23141-2|P23141|P23141-3|Q9UKY3|Q9UKY3-2	CES1	30.6	30.6|30.6|30.7|18.1|9.9	14	154.37
Other		ADP-ribosylation factor GTPase-activating protein 2	ARFGAP2	13	1330000000	12	12	3940000000	11	7	1030000000	6	20	3170000000	16	1	12700000	1	4	323000000	4	0	0	0	0	0	0	57	57061.7	Q8N6H7	Q8N6H7|Q9NP61|Q9NP61-2|G5E9L0|Q8N6H7-2|Q8N6H7-3|E9PNY8|E9PM63|E9PMR9|E9PM18	ARFGAP2	39.3	39.3|29.8|32.6|50.9|43.7|63.8|21.8|25.5|26.9|20	15	154.31
Other		Eukaryotic translation initiation factor 3 subunit C-like protein	EIF3CL	7	1770000000	6	12	4550000000	11	1	14800000	1	7	1520000000	7	3	348000000	2	4	239000000	4	0	0	0	2	166000000	1	36	106156	B5ME19	B5ME19|Q99613|Q99613-2	EIF3CL	16.8	16.8|16.8|17	15	154.03
Other		Isoform 2 of Eukaryotic translation initiation factor 3 subunit B	EIF3B	8	1390000000	7	6	1510000000	6	0	0	0	7	898000000	7	1	8550000	1	2	106000000	2	0	0	0	0	0	0	24	99769.3	P55884-2	P55884-2|P55884	EIF3B	22.2	22.2|23.8	13	153.91
Other		Aspartate aminotransferase, mitochondrial	GOT2	21	9430000000	11	8	2310000000	7	1	417000000	1	7	1880000000	6	0	0	0	0	0	0	0	0	0	0	0	0	37	47916.2	P00505	P00505|P00505-2	GOT2	36.5	36.5|32.2	14	153.75
Other		KN motif and ankyrin repeat domain-containing protein 1	KANK1	9	658000000	8	15	8010000000	13	3	101000000	3	13	1180000000	13	4	481000000	4	8	423000000	7	0	0	0	3	75600000	3	55	149112	Q14678	Q14678|Q14678-2|Q5W0W1|Q63ZY3-2|Q63ZY3|Q63ZY3-3	KANK1	16.8	16.8|19|20.1|17.1|17.2|17.4	15	153.58
Other		Beta-2-glycoprotein 1	APOH	10	4570000000	7	14	5060000000	9	0	0	0	3	386000000	3	0	0	0	0	0	0	0	0	0	0	0	0	27	39609.7	P02749	P02749	APOH	46.6	46.6	11	153.16
Other		Cytochrome b-c1 complex subunit 2, mitochondrial	UQCRC2	7	707000000	7	6	1190000000	6	1	1420000	1	15	2440000000	10	0	0	0	0	0	0	0	0	0	0	0	0	29	48613.3	P22695	P22695|H3BRG4|H3BSJ9|H3BUI9|H3BUE4	UQCRC2	35.7	35.7|39.3|43.4|38.6|43.9	12	152.6
Other		Serine/threonine-protein kinase MRCK beta	CDC42BPB	5	2340000000	4	6	787000000	6	3	21800000	2	9	1720000000	9	6	118000000	5	7	280000000	7	1	8730000	1	4	57500000	3	41	196309	Q9Y5S2	Q9Y5S2|Q5VT25-6|Q5VT25-2|Q5VT25|Q5VT25-5|Q5VT25-4|Q5VT25-3|Q6DT37	CDC42BPB	14.4	14.4|3.5|3.5|3.6|3.6|3.7|3.8|0.7	16	151.84
Other		pre-rRNA processing protein FTSJ3	FTSJ3	4	631000000	4	9	1760000000	6	0	0	0	14	2810000000	11	1	61200000	1	2	88600000	2	0	0	0	0	0	0	30	96956.1	Q8IY81	Q8IY81	FTSJ3	21	21	13	151.48
Other		Profilin-1	PFN1	29	27600000000	10	23	37400000000	8	3	355000000	2	10	5100000000	7	15	12900000000	4	33	31900000000	8	3	1250000000	2	8	2050000000	4	124	15225.1	P07737	P07737|K7EJ44	PFN1	87.8	87.8|67.3	10	151.14
Other		Putative hexokinase HKDC1	HKDC1	13	2590000000	12	11	1680000000	11	0	0	0	0	0	0	7	409000000	7	15	1630000000	15	1	23000000	1	5	279000000	5	52	103855	Q2TB90	Q2TB90|E7ENR4|P19367-3|P19367|P19367-2|P19367-4|Q2TB90-2|Q2TB90-3|P52789|E9PB90	HKDC1	20.5	20.5|19.5|20.1|20.2|20.3|20.5|16|14.8|7.1|7.4	18	151.13
Other		Alpha-enolase	ENO1	18	7220000000	9	13	2640000000	8	3	131000000	3	4	331000000	3	5	724000000	5	11	3710000000	7	3	626000000	2	1	116000000	1	58	47510.4	P06733	P06733|P06733-2|P13929|P13929-3|P13929-2|P09104|P09104-2|F5H0C8	ENO1	37.3	37.3|35.7|17|18.9|10.8|4.1|4.6|5.7	11	151.04
Other		Isoform 2 of Nuclear factor NF-kappa-B p105 subunit	NFKB1	3	2630000000	3	4	443000000	4	0	0	0	9	798000000	9	1	8850000	1	3	69300000	2	0	0	0	0	0	0	20	106053	P19838-2	P19838-2|P19838|P19838-3	NFKB1	19.1	19.1|19.2|19.6	14	150.8
Other		Glycine N-acyltransferase	GLYAT	10	8340000000	10	12	6290000000	7	0	0	0	10	2050000000	8	0	0	0	0	0	0	0	0	0	0	0	0	32	34322.9	Q6IB77	Q6IB77|Q6IB77-2	GLYAT	58.7	58.7|63.1	12	149.96
Other		Long-chain-fatty-acid--CoA ligase 3	ACSL3	5	924000000	5	8	2490000000	7	0	0	0	6	474000000	5	1	16800000	1	10	1240000000	8	0	0	0	2	140000000	2	32	81388.6	O95573	O95573|O60488|O60488-2	ACSL3	23.3	23.3|8.2|8.8	15	149.59
Other		Isoform 2 of ELAV-like protein 1	ELAVL1	1	14800000	1	10	3410000000	9	0	0	0	7	1940000000	7	1	505000000	1	12	3620000000	10	2	83500000	1	6	1260000000	5	39	39223.8	Q15717-2	Q15717-2|Q15717|M0QZR9|B1AM49|P26378-3|B1APY8|P26378|B1APY9|P26378-5|P26378-4|P26378-2|Q12926|Q12926-2	ELAVL1	46.7	46.7|50.6|57.5|2.3|2.3|2.3|2.3|2.4|2.4|2.4|2.4|2.5|2.6	14	149.56
Other		Pleckstrin homology domain-containing family A member 1	PLEKHA1	10	1740000000	7	15	11400000000	11	0	0	0	0	0	0	0	0	0	0	0	0	0	0	0	0	0	0	25	45952.1	Q9HB21	Q9HB21|Q5RGS4|Q9HB21-2	PLEKHA1	42	42|30.5|35	12	149.24
Other		Electron transfer flavoprotein subunit alpha, mitochondrial	ETFA	15	5390000000	11	13	4270000000	8	0	0	0	6	717000000	5	0	0	0	0	0	0	0	0	0	0	0	0	34	35421.3	P13804	P13804|P13804-2|H0YK49|J3KN60|H0YL83	ETFA	49.5	49.5|53.5|55|20.3|13.6	13	149.08
Other		PDZ and LIM domain protein 2	PDLIM2	6	610000000	4	4	740000000	4	4	1200000000	4	9	1390000000	8	0	0	0	0	0	0	0	0	0	0	0	0	23	37857.6	Q96JY6	Q96JY6|Q96JY6-5|Q96JY6-3|Q96JY6-4|Q96JY6-2|E5RGS7|F8WFB8	PDLIM2	53.4	53.4|28.7|45|51.7|34.8|24.2|65.7	12	149.01
Other		Nuclear autoantigen Sp-100	SP100	7	1170000000	6	7	4810000000	7	2	576000000	2	9	2040000000	8	0	0	0	4	1050000000	4	0	0	0	0	0	0	29	101556	P23497	P23497|P23497-4|P23497-3|P23497-2|P23497-5|E9PHV6|P23497-6|P23497-7|Q9H930|Q9H930-2|Q9H930-1|H7BYP4|Q9H930-3	SP100	18.2	18.2|16.2|20.9|30|30.5|31.6|31.8|27.6|4.8|5.1|6.3|6.9|13.9	15	148.95
Other		Elongator complex protein 1	IKBKAP	4	214000000	4	6	580000000	5	1	375000	1	5	117000000	5	0	0	0	2	12000000	2	0	0	0	0	0	0	18	151906	O95163	O95163|F5H2T0	IKBKAP	14.7	14.7|15	13	148.15
Other		Elongation factor Ts, mitochondrial	TSFM	1	10500000	1	7	2000000000	5	0	0	0	17	5200000000	12	0	0	0	2	75500000	2	0	0	0	0	0	0	27	35732.3	P43897	P43897|P43897-2|F8VS27|P43897-4|F8VPA7|P43897-3|F8WCK2	TSFM	51.3	51.3|43.3|19.1|20.4|22|16.1|21.3	12	148.02
Other		Isoform 2 of Far upstream element-binding protein 1	FUBP1	12	3340000000	10	11	4110000000	10	6	1420000000	4	8	2740000000	8	7	1160000000	4	5	1200000000	5	2	17400000	2	9	3810000000	6	60	68831.7	Q96AE4-2	Q96AE4-2|E9PEB5|Q96AE4	FUBP1	34.9	34.9|30.3|30.9	15	147.57
Other		Isoform 2 of F-actin-capping protein subunit beta	CAPZB	7	1490000000	6	10	2600000000	8	2	405000000	2	9	2070000000	9	4	674000000	3	6	1480000000	4	2	1230000000	2	5	2240000000	4	45	30970.5	P47756-2	P47756-2|B1AK88|B1AK87|P47756|B1AK85	CAPZB	62.8	62.8|52.4|60.7|55.9|53	13	147.08
Other		Cysteine and glycine-rich protein 1	CSRP1	3	530000000	3	10	4100000000	7	0	0	0	9	2390000000	8	1	340000000	1	17	5090000000	7	0	0	0	3	415000000	3	43	21422.8	P21291	P21291|E9PP21|E9PS42	CSRP1	67.3	67.3|60|56.2	9	147.03
Other		Dimethylaniline monooxygenase [N-oxide-forming] 5	FMO5	6	1090000000	6	10	4780000000	10	3	251000000	3	12	6090000000	10	0	0	0	0	0	0	0	0	0	0	0	0	31	60675.8	P49326	P49326|P49326-3|P49326-2|E9PJF3	FMO5	31.1	31.1|33.8|35|35.9	15	146.98
Other		Nucleolar GTP-binding protein 1	GTPBP4	5	423000000	4	6	881000000	6	0	0	0	7	939000000	7	1	237000000	1	4	306000000	4	0	0	0	0	0	0	23	74362.6	Q9BZE4	Q9BZE4|Q9BZE4-2|Q9BZE4-3	GTPBP4	25.8	25.8|26.4|22.7	15	146.42
Other		Receptor-type tyrosine-protein phosphatase F	PTPRF	1	56700000	1	3	516000000	3	0	0	0	0	0	0	6	412000000	6	9	4000000000	8	1	8380000	1	3	13600000	2	23	214073	P10586	P10586|P10586-2|P23468|P23468-2|P23468-6|P23468-5|F5GWY7|P23468-4|F5GWR7|P23468-7|P23468-3|Q13332|Q13332-2|Q13332-4|Q13332-3|G8JL96|Q13332-6|Q13332-5|Q13332-7	PTPRF	15.9	15.9|16|1.6|1.6|2|2|2|2|2|2|2.2|0.8|0.8|0.8|0.8|0.8|0.8|1.1|1.1	16	146.39
Other		40S ribosomal protein SA	RPSA	8	4040000000	5	17	12600000000	8	1	112000000	1	18	6240000000	11	8	913000000	5	14	4630000000	7	0	0	0	0	0	0	66	32967.6	P08865	P08865|A6NE09	RPSA	48.8	48.8|34.9	11	146.23
Other		2-oxoisovalerate dehydrogenase subunit alpha, mitochondrial	BCKDHA	3	701000000	3	10	2950000000	7	1	8200000	1	12	2940000000	10	0	0	0	2	74700000	2	0	0	0	0	0	0	28	54544.3	F5H5P2	F5H5P2|P12694|P12694-2	BCKDHA	38.8	38.8|41.7|37.9	12	146.07
Other		Ceruloplasmin	CP	8	1820000000	7	11	3210000000	9	1	2670000	1	10	871000000	9	3	287000000	3	6	929000000	5	1	69000000	1	2	45800000	2	42	123059	P00450	P00450|E9PFZ2	CP	16.7	16.7|18.8	11	145.83
Other		Isoform 3 of Scaffold attachment factor B1	SAFB	8	1100000000	8	12	3160000000	12	0	0	0	5	396000000	5	3	109000000	3	11	1600000000	10	2	160000000	2	5	235000000	5	46	103310	Q15424-3	Q15424-3|Q15424-4|Q15424|Q15424-2|Q14151|K7ES42|Q14151-2	SAFB	21.7	21.7|21.7|21.7|23.4|18.8|46.2|23.4	13	145.7
Other		Thioredoxin domain-containing protein 5	TXNDC5	8	2470000000	7	8	3210000000	6	3	311000000	3	12	3740000000	9	2	212000000	2	9	2150000000	7	0	0	0	3	317000000	3	45	48312.6	Q8NBS9	Q8NBS9|Q86UY0|Q8NBS9-2	TXNDC5	29.3	29.3|35.2|39.1	12	145.62
Other		Serine dehydratase-like	SDSL	7	2890000000	7	17	14900000000	10	0	0	0	9	2090000000	7	0	0	0	0	0	0	0	0	0	0	0	0	33	35244.2	Q96GA7	Q96GA7	SDSL	41	41	11	145.33
Other		Acyl-CoA dehydrogenase family member 11	ACAD11	13	3080000000	11	9	4800000000	8	1	14200000	1	6	725000000	6	0	0	0	0	0	0	0	0	0	0	0	0	29	88080.6	Q709F0	Q709F0|Q709F0-2|D6RDI8|F8WEV0|Q709F0-3	ACAD11	21	21|21.3|25.8|28.4|19	15	144.89
Other		Isoform 3 of Eukaryotic peptide chain release factor GTP-binding subunit ERF3A	GSPT1	5	1220000000	5	8	2640000000	8	0	0	0	5	339000000	5	2	446000000	2	7	771000000	6	1	61600000	1	2	218000000	2	30	69497.2	P15170-3	P15170-3|P15170-2|P15170|Q8IYD1	GSPT1	24.1	24.1|24.2|25.6|22.7	12	144.82
Other		Histone H1.2	HIST1H1C	33	57500000000	16	10	11500000000	9	7	2180000000	5	14	25700000000	10	34	30200000000	15	9	3630000000	7	10	2070000000	5	4	730000000	4	121	21364.4	P16403	P16403|P16402|P10412|P16401|Q02539|P22492	HIST1H1C	31.4	31.4|30.3|31.9|26.1|19|12	10	144.68
Other		Serine/arginine-rich splicing factor 6	SRSF6	17	9020000000	13	19	12500000000	13	16	16100000000	8	27	12500000000	16	22	11700000000	11	19	7140000000	8	2	221000000	1	6	2780000000	4	128	39700.2	Q13247	Q13247|Q13247-3|Q08170|Q13247-2|Q13243|Q13243-3|B4DUA4|B4DJK0|Q13243-2|G3V5K8	SRSF6	34.3	34.3|35.2|20|45.1|20.9|21.1|15.2|16.9|11.2|12.1	13	144.38
Other		Serine/threonine-protein phosphatase PP1-beta catalytic subunit	PPP1CB	5	775000000	5	17	4930000000	13	1	22500000	1	14	2220000000	12	2	1190000000	2	6	914000000	5	1	226000000	1	3	401000000	3	49	37984.9	P62140	P62140|P62136|P36873-2|P36873|P62136-2|F8VYE8|P62136-3|F8W0W8|F8VR82|F8WE71	PPP1CB	44.9	44.9|41.8|36.2|37.7|37.2|35.8|38.4|32.5|35.1|26.5	11	144.21
Other		Epidermal growth factor receptor	EGFR	5	835000000	5	7	1860000000	6	0	0	0	11	2190000000	10	1	2740000	1	8	1900000000	8	0	0	0	0	0	0	32	137698	P00533	P00533|E9PFD7|Q504U8|P00533-3|P00533-4|P04626|P04626-4|P04626-5|P00533-2|B4DTR1|P04626-2|P04626-3|J3QLU9|P04626-6|Q15303|Q15303-2|Q15303-3|Q15303-4|F5H1T4	EGFR	15.9	15.9|16.6|13.8|16.1|18.1|6.5|6.6|6.6|21.7|6.3|8.5|9.6|5.2|4.3|1.5|1.5|1.5|1.5|4.4	14	144.05
Other		Bile acid-CoA:amino acid N-acyltransferase	BAAT	19	16700000000	8	21	29600000000	9	1	133000000	1	8	2610000000	6	0	0	0	0	0	0	0	0	0	0	0	0	49	46469.5	Q14032	Q14032	BAAT	25.1	25.1	11	143.94
Other		60S ribosomal protein L7	RPL7	12	7170000000	7	12	9060000000	9	1	452000000	1	12	9460000000	9	12	5150000000	6	15	12000000000	8	0	0	0	5	2120000000	5	69	29282.3	P18124	P18124|A8MUD9	RPL7	44.3	44.3|47.5	13	143.55
Other		Golgi resident protein GCP60	ACBD3	4	954000000	4	7	1470000000	6	3	51300000	3	6	1480000000	5	4	747000000	4	6	1190000000	5	0	0	0	0	0	0	30	60877.6	Q9H3P7	Q9H3P7	ACBD3	36.3	36.3	13	143.34
Other		Cytoskeleton-associated protein 4	CKAP4	7	1230000000	7	0	0	0	0	0	0	5	684000000	5	9	864000000	8	9	867000000	9	1	63500000	1	2	61200000	2	33	66135.4	Q07065	Q07065	CKAP4	31	31	16	143.23
Other		Complement component C7	C7	7	760000000	6	10	1760000000	9	0	0	0	0	0	0	4	62200000	3	3	92900000	3	0	0	0	0	0	0	24	96711.6	P10643	P10643	C7	23.3	23.3	13	143.18
Other		Isoform 3 of Coronin-7	CORO7	1	55900000	1	4	501000000	3	0	0	0	5	372000000	5	2	70400000	2	7	6600000000	7	0	0	0	0	0	0	19	115248	P57737-3	P57737-3|P57737|P57737-4|P57737-2|I3L167|E7EP81|I3L3T0|I3L0X9|I3L1U7|Q9Y3D7|I3L1G9|I3L359	CORO7	22.1	22.1|22.5|23|24.8|13.8|12.5|15.8|16.7|17.8|18.4|12.7|24.5	15	143.12
Other		Ribonuclease inhibitor	RNH1	8	2370000000	5	10	3680000000	9	0	0	0	2	85100000	2	2	142000000	2	3	262000000	3	1	41200000	1	1	60400000	1	27	51798.3	P13489	P13489|E9PMN0|E9PMA9|E9PR82	RNH1	32.1	32.1|23.2|50.6|51.4	11	142.96
Other		2,4-dienoyl-CoA reductase, mitochondrial	DECR1	12	9320000000	7	12	5540000000	8	3	1110000000	3	9	3750000000	9	0	0	0	4	499000000	4	0	0	0	0	0	0	40	36352.3	Q16698	Q16698|Q16698-2|E5RID6	DECR1	42	42|43.2|40	11	142.74
Other		Probable ATP-dependent RNA helicase DDX23	DDX23	5	1220000000	5	9	1990000000	7	0	0	0	5	639000000	5	2	268000000	2	5	652000000	5	0	0	0	2	418000000	2	28	95923.1	Q9BUQ8	Q9BUQ8	DDX23	18.6	18.6	13	142.67
Other		Isoform 2 of Drebrin-like protein	DBNL	7	825000000	6	5	809000000	4	1	7960000	1	16	2750000000	9	3	179000000	3	4	222000000	4	0	0	0	0	0	0	36	48578.8	Q9UJU6-2	Q9UJU6-2|Q9UJU6|B4DDD6|Q9UJU6-3|B4DDP6|Q9UJU6-4|Q9UJU6-5|F8WBG8|F8WFE1|F8WBB2|F8WC20|F2Z3E3|F8WCK3|F8WB73|F2Z2V3	DBNL	34.8	34.8|34.8|36.9|31.4|32.4|25|25.6|51.5|33.3|46.7|58|22.9|27.5|35.4|40.7	12	142.63
Other		Enoyl-CoA delta isomerase 2, mitochondrial	ECI2	7	1070000000	6	12	2620000000	8	0	0	0	5	1030000000	5	0	0	0	0	0	0	0	0	0	0	0	0	24	43983.7	O75521	O75521|O75521-2|F1LLU7|F8WAW4|F8W6J1	ECI2	30.4	30.4|33.4|32.9|46.4|13.8	11	142.27
Other		Eukaryotic translation initiation factor 3 subunit L	EIF3L	7	1710000000	5	7	1190000000	7	0	0	0	5	268000000	5	2	26100000	2	4	287000000	3	0	0	0	1	19200000	1	26	71128.7	B0QY89	B0QY89|Q9Y262|Q9Y262-2|B0QY90	EIF3L	25.3	25.3|27.3|27.9|26.1	12	142.25
Other		Ig alpha-1 chain C region	IGHA1	17	14400000000	7	14	12800000000	9	0	0	0	0	0	0	9	2120000000	5	9	3250000000	6	8	2820000000	6	12	2360000000	8	69	38509.8	P01876	P01876|P01877	IGHA1	45	45|27.3	11	142.09
Other		Septin-11	SEPT11	26	5830000000	20	19	8010000000	14	3	187000000	3	17	2760000000	13	11	1540000000	10	17	1890000000	15	5	476000000	5	12	1190000000	12	110	50150.2	D6RER5	D6RER5|Q9NVA2|D6RGI3|Q16181|E7ES33|Q16181-2|E7EPK1|Q9NVA2-2|G3V1Q4|Q14141|B1AMS2|Q14141-4|Q14141-2|Q92599|F8W8I8|Q92599-4|A6NFQ9|A6NMH6|Q92599-2|Q14141-3|Q92599-3|B5ME97|Q9P0V9-2|E7EX04|Q9P0V9|E7EW69|Q9P0V9-3|Q6ZU15|Q5JXL7	SEPT11	38.1	38.1|38.4|38.8|24.2|24.3|24.3|24.3|34.6|23.1|25.5|25.7|25.8|25.9|20.4|21.5|22.3|22.5|23|23|28.4|18.9|9.7|10.5|11.2|11.6|11.7|12.2|2|10.2	12	142.06
Other		Sec1 family domain-containing protein 1	SCFD1	4	1230000000	2	8	2190000000	7	0	0	0	3	61700000	3	2	380000000	2	1	30300000	1	0	0	0	0	0	0	18	72720.9	Q8WVM8	Q8WVM8|Q8WVM8-3|Q8WVM8-2|J3KNG4|G3V5F3|G3V4I1|G3V3K9|G3V363	SCFD1	28	28|26.9|28.1|28.2|20.6|33.3|52|9.7	12	141.13
Other		Catalase	CAT	6	1110000000	6	13	3050000000	12	0	0	0	8	1270000000	8	0	0	0	0	0	0	0	0	0	0	0	0	27	59983.3	P04040	P04040	CAT	30.5	30.5	15	140.87
Other		Ubiquitin carboxyl-terminal hydrolase 7	USP7	4	329000000	4	12	2450000000	10	0	0	0	5	549000000	5	1	7500000	1	2	40400000	2	0	0	0	0	0	0	24	129384	Q93009	Q93009|Q93009-3|F5H2X1|H3BMF6	USP7	15.8	15.8|16.1|17.4|12	13	140.75
Other		Delta(3,5)-Delta(2,4)-dienoyl-CoA isomerase, mitochondrial	ECH1	11	6670000000	7	14	15900000000	7	7	4140000000	5	23	18900000000	11	0	0	0	0	0	0	0	0	0	0	0	0	55	36157.9	Q13011	Q13011	ECH1	47.5	47.5	12	140.72
Other		Lamin-B1	LMNB1	10	1760000000	9	6	578000000	5	0	0	0	9	1470000000	8	4	261000000	4	2	100000000	2	1	27200000	1	0	0	0	32	66692.5	P20700	P20700|E9PBF6	LMNB1	27.9	27.9|40	15	140.2
Other		Ubiquitin carboxyl-terminal hydrolase 47	USP47	5	995000000	5	7	558000000	7	0	0	0	7	797000000	7	0	0	0	0	0	0	0	0	0	0	0	0	19	158678	Q96K76	Q96K76|Q96K76-4|Q96K76-2|Q96K76-3	USP47	13.6	13.6|13.8|14.6|31.2	14	140.17
Other		Nuclear pore complex protein Nup205	NUP205	0	0	0	6	631000000	6	0	0	0	0	0	0	3	424000000	3	11	1170000000	10	0	0	0	0	0	0	20	230314	Q92621	Q92621	NUP205	7.8	7.8	15	140.02
Other		Isoform 2 of A-kinase anchor protein 2	AKAP2	11	1020000000	9	8	950000000	8	2	24900000	2	8	706000000	6	2	167000000	2	4	111000000	3	0	0	0	0	0	0	35	122582	Q9Y2D5-4	Q9Y2D5-4|Q9Y2D5-6|Q9Y2D5-7|Q9Y2D5-5|Q9Y2D5|Q8IXS6-2|Q8IXS6|C9JA33	AKAP2	17.2	17.2|17.4|16.1|16.3|15.3|18.4|20|20.1	10	139.89
Other		Polyribonucleotide nucleotidyltransferase 1, mitochondrial	PNPT1	1	99400000	1	5	1520000000	5	0	0	0	10	1350000000	10	4	118000000	4	2	206000000	2	0	0	0	0	0	0	22	86576.7	Q8TCS8	Q8TCS8|H7BXF6	PNPT1	20.5	20.5|8.9	13	139.87
Other		Plastin-2	LCP1	15	1770000000	12	12	2080000000	11	1	1680000	1	12	764000000	11	0	0	0	5	517000000	5	1	12400000	1	6	524000000	5	52	70857.7	P13796	P13796|P13797|P13797-2|F8W8D8|P13797-3|Q14651|P13796-2	LCP1	30.6	30.6|26.3|26.9|27.9|28.3|9|37.2	16	139.78
Other		Isoform Mitochondrial of Lysine--tRNA ligase	KARS	8	1240000000	7	10	2370000000	9	0	0	0	5	1320000000	5	2	12300000	2	2	238000000	2	0	0	0	0	0	0	27	71952.2	Q15046-2	Q15046-2|Q15046	KARS	29.1	29.1|30.4	14	139.67
Other		Keratin, type I cytoskeletal 9	KRT9	3	187000000	3	4	761000000	4	2	437000000	2	2	18300000	2	2	1060000000	2	5	3500000000	4	6	370000000	6	8	628000000	7	32	62291.5	P35527	P35527|K7EQQ3	KRT9	37.5	37.5|37.6	14	139.66
Other		Cordon-bleu protein-like 1	COBLL1	3	450000000	3	3	165000000	3	0	0	0	11	1040000000	10	0	0	0	0	0	0	0	0	0	0	0	0	17	132526	Q53SF7	Q53SF7|Q53SF7-3|Q53SF7-2|Q53SF7-4|Q53SF7-5	COBLL1	16	16|16.5|16.5|17.1|28.3	13	139.64
Other		40S ribosomal protein S9	RPS9	8	2680000000	7	11	7650000000	7	1	591000000	1	17	10400000000	11	5	14700000000	4	11	5950000000	9	2	507000000	2	4	1080000000	3	59	22648.1	P46781	P46781|C9JM19|B5MCT8|A8MXK4|F2Z3C0	RPS9	46.9	46.9|39.7|44.6|24|24.6	14	139.43
Other		Phosphoglucomutase-1	PGM1	7	1260000000	7	11	1430000000	10	0	0	0	3	96600000	3	0	0	0	3	173000000	3	0	0	0	0	0	0	24	61733.3	P36871	P36871|P36871-2|P36871-3	PGM1	32	32|22.7|30.6	14	139.22
Other		Ras-related protein Rab-1A	RAB1A	33	7680000000	24	26	11200000000	22	2	146000000	2	18	4800000000	14	17	4760000000	16	32	11100000000	22	3	56700000	3	10	2430000000	9	141	22905.6	P62820	P62820|Q9H0U4|E7END7|E9PLD0|P62820-2|Q86YS6|P61106|P62820-3|P61006|P61026|Q92928|Q92930|P61006-2|P51153|P20340-2|H0YMN7|O95716|P20340|Q86YS6-2|P20336|P20340-4|Q6IQ22|Q9NRW1|Q96E17|P20337|P59190|P59190-2|Q15286|Q15286-2|P20340-3|F5GX61|Q9H082|P61018|Q6PIK3|H0YL94|H0YLJ8|Q9NRW1-2|Q9H0N0|P61018-2|Q96AX2-3|Q14964|Q96AX2|Q96DA2|P20338|Q96AX2-2|Q15771|B7Z3L0|A8MZI4|Q96AX2-4|A8MTC6|A8MSP2|G3V196|Q15771-…	RAB1A	63.4	63.4|60.1|53.7|60.3|60.2|51.8|41.8|60.4|31.8|27|31.3|25.1|25.1|30|30.7|47.8|22.8|20.1|32.2|17.2|23.4|12.2|14.4|13.2|13.6|10.3|10.5|10.9|14.4|22.1|26.4|10|9.3|16.5|37.5|38.2|9.7|8.6|4.4|4.8|5|4.9|5.1|5|5|5.4|5.6|5.7|5.9|5.8|6|6.6|6.7|9|15.4	12	139.13
Other		Glycogen [starch] synthase, liver	GYS2	2	66900000	2	4	199000000	4	1	508000000	1	16	5400000000	12	1	25300000	1	2	69400000	2	0	0	0	0	0	0	26	81615.2	P54840	P54840|P13807|P13807-2	GYS2	22.7	22.7|6.3|6.9	12	138.94
Other		Eukaryotic translation initiation factor 5	EIF5	3	1200000000	3	8	1930000000	8	0	0	0	7	1200000000	7	2	191000000	2	2	266000000	1	0	0	0	0	0	0	22	49678.3	P55010	P55010	EIF5	34.1	34.1	13	138.22
Other		U1 small nuclear ribonucleoprotein 70 kDa	SNRNP70	10	3870000000	7	10	2440000000	8	1	219000000	1	9	2210000000	5	4	378000000	4	3	945000000	3	0	0	0	0	0	0	37	51612.9	P08621	P08621|P08621-2|P08621-3|P08621-4	SNRNP70	38.4	38.4|36.2|51.2|24.3	14	138.15
Other		Ig kappa chain C region	IGKC	32	44300000000	7	24	74600000000	7	3	1400000000	2	10	3720000000	7	23	42500000000	6	26	33100000000	6	11	9300000000	5	16	13100000000	6	145	11779.8	P01834	P01834	IGKC	87.7	87.7	8	138
Other		Sulfide:quinone oxidoreductase, mitochondrial	SQRDL	7	2200000000	5	7	2850000000	6	0	0	0	10	2450000000	10	1	34900000	1	1	26000000	1	0	0	0	0	0	0	26	50245.1	Q9Y6N5	Q9Y6N5	SQRDL	30.6	30.6	12	137.81
Other		26S protease regulatory subunit 6A	PSMC3	3	941000000	3	10	1210000000	8	0	0	0	0	0	0	1	20600000	1	3	339000000	3	0	0	0	0	0	0	17	47636.8	R4GNH3	R4GNH3|P17980|E9PM69	PSMC3	37.5	37.5|32.1|35.5	12	137.2
Other		DNA replication licensing factor MCM3	MCM3	2	217000000	2	10	1950000000	10	0	0	0	3	168000000	3	1	12100000	1	4	166000000	4	0	0	0	0	0	0	20	91606.8	P25205	P25205|B4DWW4|J3KQ69	MCM3	20.2	20.2|17.8|17.5	12	137.15
Other		Probable D-lactate dehydrogenase, mitochondrial	LDHD	3	1900000000	3	7	1780000000	5	0	0	0	12	1580000000	9	0	0	0	0	0	0	0	0	0	0	0	0	22	55725.4	Q86WU2	Q86WU2|Q86WU2-2	LDHD	31.9	31.9|33.4	10	137.08
Other		Calpain-1 catalytic subunit	CAPN1	4	994000000	4	11	3770000000	10	1	3520000	1	3	384000000	3	0	0	0	5	677000000	5	1	132000000	1	3	597000000	3	28	82516.1	P07384	P07384|E9PRM1	CAPN1	19.7	19.7|11.9	12	136.79
Other		Nuclear pore membrane glycoprotein 210	NUP210	3	314000000	3	4	371000000	4	0	0	0	2	101000000	2	7	681000000	7	9	789000000	8	0	0	0	0	0	0	25	206020	Q8TEM1	Q8TEM1|Q8TEM1-2	NUP210	9.6	9.6|5	15	136.56
Other		Peroxisomal 2,4-dienoyl-CoA reductase	DECR2	4	544000000	4	9	2240000000	9	1	560000	1	9	2810000000	9	0	0	0	0	0	0	0	0	0	0	0	0	23	31119.3	Q9NUI1	Q9NUI1|Q4VXZ8|Q9NUI1-3|Q9NUI1-2|G3V0I9	DECR2	45.2	45.2|43.5|38.5|27|59.2	12	136.35
Other		4-hydroxyphenylpyruvate dioxygenase	HPD	17	8710000000	11	9	4930000000	9	0	0	0	0	0	0	0	0	0	0	0	0	0	0	0	0	0	0	26	45104.7	P32754	P32754|P32754-2	HPD	28.2	28.2|31	11	136.32
Other		Calcyclin-binding protein	CACYBP	9	2330000000	6	16	8170000000	7	1	143000000	1	4	414000000	3	6	2250000000	5	10	3260000000	7	0	0	0	0	0	0	46	26323.6	Q9HB71	Q9HB71|Q9HB71-3|Q9HB71-2	CACYBP	59.2	59.2|56.7|37.5	12	136.29
Other		Serine/threonine-protein kinase Nek9	NEK9	2	348000000	2	5	634000000	5	0	0	0	11	1630000000	11	2	11900000	2	3	159000000	3	0	0	0	0	0	0	23	108935	Q8TD19	Q8TD19|G3V459	NEK9	16.9	16.9|33.6	16	136
Other		RNA-binding protein FUS	FUS	9	5600000000	7	19	10400000000	11	3	768000000	3	28	5390000000	13	12	9960000000	7	12	2920000000	6	2	74400000	2	6	1880000000	5	91	53653.1	P35637	P35637|P35637-2|Q92804|Q92804-2|A0A075B7D9|H3BPE7|A0A075B7E4	FUS	26.9	26.9|27|19|19.1|25.1|20.8|9.9	10	135.85
Other		Isoform 2 of Transgelin-2	TAGLN2	13	4960000000	8	18	8900000000	10	0	0	0	2	556000000	2	4	804000000	4	15	4960000000	9	4	1330000000	4	5	2260000000	5	61	24624.6	P37802-2	P37802-2|P37802|Q9UI15|C9J5W6	TAGLN2	70.9	70.9|78.3|10.5|18.2	14	135.74
Other		Peroxisomal trans-2-enoyl-CoA reductase	PECR	10	1880000000	7	13	8370000000	7	0	0	0	14	5610000000	9	0	0	0	0	0	0	0	0	0	0	0	0	37	32829	Q9BY49	Q9BY49|Q9BY49-2|B4DJS2	PECR	51.1	51.1|46.2|47.1	11	135.67
Other		Isoform 2 of Fructose-bisphosphate aldolase A	ALDOA	18	13400000000	13	12	6510000000	8	3	931000000	1	4	1040000000	4	7	704000000	6	13	4320000000	9	0	0	0	5	173000000	5	62	45716.3	P04075-2	P04075-2|J3KPS3|P04075|P00883|H3BQN4|P09972|A8MVZ9	ALDOA	43	43|48.9|49.4|35.1|40.7|28.2|26.4	15	135.65
Other		Glutaminase liver isoform, mitochondrial	GLS2	1	226000000	1	4	1040000000	4	0	0	0	15	2680000000	11	0	0	0	0	0	0	0	0	0	0	0	0	20	67234.5	Q9UI32	Q9UI32|G5E9X4|B7Z8Q9|A8K0A6|F8WBL8	GLS2	33.7	33.7|35.4|31.1|36.7|41.4	13	135.63
Other		Aspartate--tRNA ligase, mitochondrial	DARS2	3	1010000000	3	10	4350000000	9	0	0	0	10	1770000000	8	0	0	0	0	0	0	0	0	0	0	0	0	23	74131.9	Q6PI48	Q6PI48	DARS2	31.6	31.6	13	135.61
Other		Histone H4	HIST1H4A	52	230000000000	8	30	222000000000	7	20	82200000000	6	33	163000000000	10	48	709000000000	7	47	394000000000	8	20	26700000000	7	30	182000000000	5	280	11367.1	P62805	P62805	HIST1H4A	53.3	53.3	10	135.56
Other		Inosine-5'-monophosphate dehydrogenase 2	IMPDH2	7	911000000	6	11	4310000000	8	0	0	0	10	3050000000	9	2	135000000	1	4	767000000	4	0	0	0	0	0	0	34	56260.4	P12268	P12268	IMPDH2	22.5	22.5	12	135.23
Other		Coronin-1B	CORO1B	6	2500000000	6	10	4590000000	9	1	26400000	1	6	1900000000	6	0	0	0	9	1120000000	6	1	38400000	1	4	414000000	3	37	54918.3	Q9BR76	Q9BR76|F5H390	CORO1B	30.6	30.6|19.8	14	135.21
Other		EH domain-containing protein 4	EHD4	7	960000000	7	8	1460000000	8	0	0	0	3	339000000	3	3	269000000	2	4	396000000	4	3	611000000	3	5	476000000	4	33	61402.2	Q9H223	Q9H223	EHD4	33.2	33.2	13	135.09
Other		Voltage-dependent anion-selective channel protein 2	VDAC2	14	8420000000	9	7	3600000000	6	1	187000000	1	7	3120000000	7	12	5000000000	6	10	4470000000	7	1	137000000	1	1	71000000	1	53	32079.4	P45880	P45880|P45880-1|P45880-2	VDAC2	48.9	48.9|39.4|43.1	11	134.87
Other		Uncharacterized protein	DCTN1	7	318000000	6	4	691000000	4	0	0	0	2	105000000	2	1	15500000	1	4	188000000	4	1	14100000	1	3	116000000	3	22	139833	E7EX90	E7EX90|Q14203-4|Q14203-3|Q14203-5|Q14203|Q14203-6|Q14203-2|Q6AWB1	DCTN1	16.4	16.4|16.5|16.7|15.9|13.5|13.6|12.9|9.1	13	134.76
Other		26S protease regulatory subunit 8	PSMC5	9	1020000000	9	16	4190000000	14	1	7190000	1	3	733000000	2	3	215000000	3	7	699000000	6	0	0	0	2	61600000	2	41	45796.4	P62195	P62195|P62195-2|P62191|P62191-2|J3QSE0|Q8NB90|J3KTQ9|Q8NB90-2|Q8NB90-3	PSMC5	40.6	40.6|37.9|22.7|24.7|38.4|2.6|26.9|1.5|1.7	14	134.27
Other		Isoform 2 of 26S proteasome non-ATPase regulatory subunit 11	PSMD11	4	815000000	4	12	10300000000	11	1	101000000	1	4	502000000	4	2	738000000	1	2	483000000	2	1	28800000	1	2	147000000	2	28	47819.3	O00231-2	O00231-2|O00231	PSMD11	36.6	36.6|36.7	14	134.19
Other		Trypsin		16	141000000000	7	44	257000000000	10	20	42700000000	4	31	110000000000	6	31	80800000000	4	15	209000000000	5	25	364000000000	3	16	175000000000	4	198	25093.7	P00761	P00761|B99907|B99908		53.2	53.2|98|32.2	9	134.15
Other		Acyl-CoA synthetase family member 3, mitochondrial	ACSF3	3	341000000	2	11	3260000000	8	0	0	0	14	3150000000	10	0	0	0	0	0	0	0	0	0	0	0	0	28	64756.5	Q4G176	Q4G176|F5H5A1|F5H2G6	ACSF3	29.1	29.1|36.6|22.2	13	133.98
Other		Ribosome biogenesis protein BOP1	BOP1	3	308000000	3	9	1440000000	7	0	0	0	7	797000000	6	1	58000000	1	4	217000000	4	0	0	0	0	0	0	24	84312.6	Q14137	Q14137|Q14137-2	BOP1	22.2	22.2|24.6	11	133.85
Other		Phosphoserine aminotransferase	PSAT1	8	2530000000	7	10	5350000000	9	0	0	0	6	953000000	6	1	80100000	1	7	833000000	5	0	0	0	0	0	0	32	40821.3	Q9Y617	Q9Y617|Q9Y617-2	PSAT1	37	37|39.1	12	133.81
Other		Isoform 5 of Ubiquitin-associated protein 2-like	UBAP2L	3	461000000	3	4	449000000	3	0	0	0	4	460000000	3	5	432000000	3	12	1350000000	6	0	0	0	1	55400000	1	29	116866	Q14157-5	Q14157-5|Q14157|F8W726|Q14157-3|Q14157-1|Q14157-4	UBAP2L	17.1	17.1|17.3|17.5|17.6|19.2|19.3	11	133.48
Other		H/ACA ribonucleoprotein complex subunit 4	DKC1	5	1090000000	5	7	1520000000	5	0	0	0	7	744000000	5	3	976000000	3	4	589000000	4	0	0	0	3	101000000	3	29	58129.5	O60832	O60832|O60832-2	DKC1	28.5	28.5|30.7	13	133.27
Other		Calponin-3	CNN3	5	722000000	4	18	3700000000	10	0	0	0	11	932000000	6	7	673000000	5	15	1850000000	10	0	0	0	0	0	0	56	36584.2	Q15417	Q15417|Q15417-2|B4DUT8|Q99439|B4DDF4|Q15417-3|Q99439-2|K7ES69	CNN3	45.2	45.2|44.4|34.2|36.5|37.9|45.5|29.6|36.4	12	132.99
Other		Protein transport protein Sec16A	SEC16A	5	1430000000	5	6	1200000000	6	2	405000000	2	5	98000000	5	1	68600000	1	2	88600000	2	0	0	0	0	0	0	21	253486	J3KNL6	J3KNL6|O15027-5|O15027|O15027-3|O15027-4|O15027-2|Q8N9G1	SEC16A	7.2	7.2|7.8|7.8|7.9|7.9|8|5.7	13	132.79
Other		UV excision repair protein RAD23 homolog B	RAD23B	8	4180000000	7	11	4750000000	7	2	1840000000	1	12	2880000000	7	0	0	0	0	0	0	0	0	0	2	53600000	2	35	43227.5	P54727	P54727|P54727-2|P54725|P54725-3|P54725-2|K7ELW1|K7ENJ0	RAD23B	32.2	32.2|27.8|9|9.1|10.7|23.2|23.7	11	132.43
Other		Peroxisomal sarcosine oxidase	PIPOX	7	5290000000	6	16	7400000000	10	0	0	0	5	968000000	4	0	0	0	0	0	0	0	0	0	0	0	0	28	44521.5	Q9P0Z9	Q9P0Z9	PIPOX	37.1	37.1	11	132.22
Other		Adenylate kinase 4, mitochondrial	AK4	6	2250000000	4	12	17400000000	7	0	0	0	33	30200000000	11	0	0	0	0	0	0	0	0	0	0	0	0	51	25381.7	P27144	P27144|D3DQ64	AK4	65.9	65.9|63.7	11	132.13
Other		60S acidic ribosomal protein P0	RPLP0	7	1540000000	6	8	2020000000	7	1	35400000	1	5	693000000	4	3	1080000000	2	10	3400000000	6	1	23800000	1	7	954000000	5	42	34444.1	P05388	P05388|F8VWS0|P05388-2|G3V210|Q8NHW5|F8VRK7|F8VQY6|F8W1K8	RPLP0	45.4	45.4|46.6|51.3|50|25.2|45.5|50|44.8	10	132.03
Other		Apolipoprotein A-I	APOA1	1	36600000	1	6	1130000000	6	1	187000000	1	7	731000000	6	0	0	0	3	192000000	3	0	0	0	0	0	0	18	30777.3	P02647	P02647|F8W696	APOA1	44.1	44.1|37.5	12	131.39
Other		40S ribosomal protein S8	RPS8	9	3220000000	5	7	10800000000	6	2	751000000	2	8	2180000000	8	6	17200000000	3	9	17700000000	6	2	151000000	2	6	1240000000	4	49	24490	P62241	P62241|Q5JR95	RPS8	54.8	54.8|52.6	10	131.23
Other		Starch-binding domain-containing protein 1	STBD1	12	4570000000	9	8	2930000000	8	1	106000000	1	5	1720000000	5	0	0	0	0	0	0	0	0	0	0	0	0	26	39234.8	O95210	O95210	STBD1	41.6	41.6	13	131.18
Other		Cytochrome P450 2D6	CYP2D6	4	438000000	4	11	3740000000	10	4	131000000	2	10	2440000000	8	0	0	0	0	0	0	0	0	0	0	0	0	29	56110.7	P10635	P10635|P10635-2|Q6NWU0|E7ENE7	CYP2D6	30.7	30.7|32.7|28.1|28.1	11	131.14
Other		Selenoprotein O	SELO	3	233000000	3	10	1770000000	9	0	0	0	9	1270000000	7	0	0	0	0	0	0	0	0	0	0	0	0	22	74330.1	Q9BVL4	Q9BVL4	SELO	25.1	25.1	11	130.63
Other		UDP-glucose 6-dehydrogenase	UGDH	7	960000000	7	5	615000000	5	0	0	0	0	0	0	0	0	0	4	1190000000	4	0	0	0	0	0	0	16	55707.7	O60701	O60701|O60701-2|O60701-3|E9PBD2	UGDH	32.1	32.1|30.6|33.2|18.1	11	130.61
Other		ADP/ATP translocase 2	SLC25A5	17	13800000000	10	14	12400000000	14	4	942000000	3	11	5160000000	9	9	6810000000	8	20	15900000000	14	8	1270000000	7	8	1600000000	8	91	33079.8	P05141	P05141|P12236|P12235|V9GYG0|Q9H0C2	SLC25A5	34.5	34.5|34.5|32.5|39.4|8.8	11	130.55
Other		Adipocyte plasma membrane-associated protein	APMAP	13	4510000000	9	7	3540000000	5	2	258000000	2	9	2530000000	8	0	0	0	0	0	0	0	0	0	0	0	0	31	46650.7	Q9HDC9	Q9HDC9|Q9HDC9-2	APMAP	40.1	40.1|55	13	130.14
Other		Signal recognition particle subunit SRP68	SRP68	4	689000000	4	5	572000000	4	0	0	0	0	0	0	3	122000000	3	8	337000000	4	0	0	0	2	73800000	2	22	71241.8	Q9UHB9	Q9UHB9|Q9UHB9-4|Q9UHB9-2|Q9UHB9-3	SRP68	22	22|21.7|19.7|25	11	129.92
Other		CCR4-NOT transcription complex subunit 1	CNOT1	3	157000000	3	6	533000000	6	1	591000	1	6	202000000	6	1	140000000	1	9	601000000	7	0	0	0	0	0	0	26	269273	A5YKK6	A5YKK6|A5YKK6-2|A5YKK6-3|B5MDN3|A5YKK6-4	CNOT1	7.9	7.9|7.9|7.9|9.9|6.5	16	129.72
Other		Isoform 2 of Regulator of chromosome condensation	RCC1	5	1330000000	4	12	4640000000	8	2	12300000	2	9	1600000000	6	2	341000000	2	6	2060000000	5	0	0	0	0	0	0	36	48715.3	P18754-2	P18754-2|P18754	RCC1	33.8	33.8|36.3	10	129.55
Other		Isoform 2 of Multidrug resistance protein 3	ABCB4	4	363000000	4	12	1300000000	10	0	0	0	5	190000000	5	0	0	0	0	0	0	0	0	0	0	0	0	21	141250	P21439-2	P21439-2|P21439-3|P21439|P08183|P08183-2	ABCB4	13.2	13.2|13.7|11.8|1.7|1.8	11	129.43
Other		Interferon-induced, double-stranded RNA-activated protein kinase	EIF2AK2	2	188000000	2	5	955000000	5	1	72600000	1	12	1780000000	10	0	0	0	2	100000000	2	0	0	0	0	0	0	22	62549.6	P19525	P19525|P19525-2	EIF2AK2	26.6	26.6|25.8	11	129.4
Other		Signal recognition particle receptor subunit alpha	SRPR	7	734000000	7	5	242000000	3	1	39200000	1	8	940000000	6	1	8360000	1	7	730000000	6	0	0	0	0	0	0	29	70266.4	P08240	P08240|P08240-2	SRPR	22.8	22.8|22.7	13	129.31
Other		UDP-glucose:glycoprotein glucosyltransferase 1	UGGT1	3	294000000	3	3	73900000	3	0	0	0	4	95400000	4	2	30300000	2	3	161000000	3	2	16300000	2	3	80400000	3	20	177928	Q9NYU2	Q9NYU2|Q9NYU2-2|F8WCE6|F8WCI2	UGGT1	11.1	11.1|11.2|15.5|16.6	13	128.82
Other		Septin-9	SEPT9	6	4430000000	5	10	3700000000	9	1	58700000	1	6	925000000	6	2	374000000	2	5	1190000000	3	1	59200000	1	5	340000000	4	36	65685.6	Q9UHD8	Q9UHD8|Q9UHD8-5|Q9UHD8-2|Q9UHD8-7|Q9UHD8-3|Q9UHD8-8|Q9UHD8-9|Q9UHD8-4|K7EJL9|K7EQ08	SEPT9	23.8	23.8|24.1|24.6|24.6|31.2|21.5|28.1|30.4|17.4|31.5	13	128.74
Other		Isoform 3 of Ethanolamine-phosphate cytidylyltransferase	PCYT2	10	2970000000	7	10	1960000000	6	7	423000000	2	9	1360000000	6	0	0	0	0	0	0	0	0	0	0	0	0	36	46135.1	Q99447-3	Q99447-3|Q99447|I3L1R7|Q99447-4|Q99447-2|I3L102	PCYT2	36.1	36.1|29.8|26.9|28.5|28.9|31.8	11	128.46
Other		Brain-specific angiogenesis inhibitor 1-associated protein 2	BAIAP2	6	340000000	6	4	542000000	4	0	0	0	8	810000000	8	0	0	0	0	0	0	0	0	0	0	0	0	18	61151.8	Q9UQB8	Q9UQB8|Q9UQB8-2|Q9UQB8-5|Q9UQB8-6|Q9UQB8-4|Q9UQB8-3|I3L4C2|B4DWA1|I3L3C5|I3L3J7|I3L2J6	BAIAP2	29.8	29.8|30.8|31.7|31.6|31.6|32.2|27.8|33.3|27.3|19.4|18.9	12	128.44
Other		Adenylyl cyclase-associated protein 1	CAP1	11	2230000000	10	10	2670000000	7	0	0	0	0	0	0	4	404000000	3	6	625000000	6	2	169000000	1	3	60200000	3	36	52357	Q01518	Q01518|Q01518-2	CAP1	33.2	33.2|33.3	13	128.35
Other		Integrin-linked protein kinase	ILK	8	1710000000	7	9	4710000000	7	0	0	0	6	1290000000	5	3	185000000	3	6	421000000	5	2	56300000	2	4	278000000	4	38	51931.8	Q13418	Q13418|Q13418-2|Q13418-3|E9PQ27|E9PQ52	ILK	33.1	33.1|31.7|37.4|20|22.2	14	128.23
Other		Protein DEK	DEK	7	1600000000	6	7	4640000000	7	1	142000000	1	4	692000000	4	2	510000000	2	4	305000000	3	1	89900000	1	4	443000000	4	30	42958.8	P35659	P35659|B4DFG0|P35659-2	DEK	27.7	27.7|27.3|27.8	10	128.15
Other		Eukaryotic translation initiation factor 4 gamma 2	EIF4G2	1	35000000	1	6	596000000	6	0	0	0	6	441000000	6	3	296000000	2	2	143000000	2	0	0	0	0	0	0	18	102874	P78344	P78344|P78344-2|H0Y3P2	EIF4G2	17.4	17.4|15.4|14.1	13	128.1
Other		Isoform 2 of Myosin phosphatase Rho-interacting protein	MPRIP	6	319000000	6	12	1960000000	12	0	0	0	6	557000000	6	0	0	0	0	0	0	0	0	0	0	0	0	24	118900	Q6WCQ1-2	Q6WCQ1-2|Q6WCQ1|Q6WCQ1-3|Q9H2D6-5|Q9H2D6|Q9H2D6-2|Q9H2D6-3|Q9H2D6-7|Q9H2D6-6	MPRIP	20	20|20.2|17.1|7.7|1.6|1.6|1.7|5.8|3.9	14	128.08
Other		Putative helicase MOV-10	MOV10	6	442000000	6	8	355000000	8	0	0	0	3	102000000	3	1	71900000	1	5	247000000	5	0	0	0	0	0	0	23	114582	Q9HCE1	Q9HCE1|Q5JR04|Q9HCE1-2	MOV10	18.4	18.4|19.5|17.2	15	127.93
Other		Malonyl-CoA decarboxylase, mitochondrial	MLYCD	8	4380000000	7	6	1460000000	6	0	0	0	6	689000000	6	0	0	0	0	0	0	0	0	0	0	0	0	20	55401.8	O95822	O95822|O95822-2	MLYCD	35.6	35.6|38.7	12	127.81
Other		DnaJ homolog subfamily B member 1	DNAJB1	7	964000000	5	12	2980000000	9	2	91000000	2	11	2430000000	9	3	3710000000	3	4	693000000	3	0	0	0	3	186000000	3	42	38214.6	P25685	P25685|P25685-2|Q9UDY4	DNAJB1	40.2	40.2|46.6|15.4	13	127.63
Other		Serine/threonine-protein kinase PRP4 homolog	PRPF4B	5	637000000	5	6	1170000000	6	0	0	0	5	384000000	5	2	225000000	2	2	208000000	2	0	0	0	0	0	0	20	117327	Q13523	Q13523	PRPF4B	12.8	12.8	11	127.43
Other		Cytochrome P450 2C9	CYP2C9	7	925000000	6	12	4060000000	9	0	0	0	9	1650000000	8	0	0	0	0	0	0	0	0	0	0	0	0	28	56368.6	P11712	P11712|P11712-2|P33261	CYP2C9	31	31|41.3|11.4	11	127.33
Other		DNA mismatch repair protein Msh2	MSH2	4	246000000	4	4	355000000	4	0	0	0	3	217000000	3	0	0	0	9	724000000	9	0	0	0	2	624000000	2	22	105483	P43246	P43246|E9PHA6|P43246-2	MSH2	16	16|14.2|13.9	13	127.12
Other		Cytochrome P450 2A6	CYP2A6	0	0	0	3	304000000	3	0	0	0	14	3990000000	12	0	0	0	0	0	0	0	0	0	0	0	0	17	56671.5	P11509	P11509|Q16696|P20853|F8W816	CYP2A6	28.1	28.1|14.3|10.5|6.3	12	127.11
Other		Suppressor of G2 allele of SKP1 homolog	SUGT1	6	1270000000	6	10	2540000000	9	0	0	0	4	588000000	4	1	6010000000	1	2	83600000	2	0	0	0	0	0	0	23	41308.6	Q9Y2Z0	Q9Y2Z0|Q9Y2Z0-2	SUGT1	38	38|39	11	127.1
Other		Guanine nucleotide-binding protein G(s) subunit alpha isoforms XLas	GNAS	15	2300000000	12	12	3160000000	11	1	165000000	1	13	1950000000	11	8	1410000000	7	18	5930000000	10	2	66800000	2	4	151000000	3	73	111764	Q5JWF2	Q5JWF2|Q5JWF2-2|P63092-4|P63092|P63092-2|P63092-3|P04899-4|P04899|P04899-5|P04899-2|P04899-3|P04899-6|Q14344|P09471|P09471-2|P63096|P08754|Q5JWF2-3|X6R7U9|Q14344-2|P63096-2|A8MTJ3|P19087|P11488|P38405-2|P38405|Q03113|Q5JWD1	GNAS	14.3	14.3|14.5|26.5|26.6|27.6|27.7|25.9|26.7|24.7|24.7|26.4|27.7|14|12.9|12.9|12.9|12.9|5.8|6.1|12.4|11.5|5.3|5.3|5.4|2.4|2.8|2.8|12.6	10	127.07
Other		Pyridoxal kinase	PDXK	3	486000000	3	11	4030000000	6	0	0	0	7	1630000000	5	0	0	0	4	883000000	4	0	0	0	0	0	0	25	35329.9	O00764	O00764|F2Z2Y4|O00764-2|O00764-3|A8MV33	PDXK	42.3	42.3|44.8|38.7|43.9|11.4	11	127.05
Other		Isoform 2 of Fatty aldehyde dehydrogenase	ALDH3A2	13	4540000000	9	18	7010000000	10	1	108000000	1	10	1730000000	8	1	11200000	1	2	138000000	2	0	0	0	0	0	0	45	58124.7	P51648-2	P51648-2|P51648|J3QRD1|I3L0X1|J3QKK9|P48448|P43353|P30838|P43353-2|S4R374|E9PNN6|A8MYB8|I3L3I9|I3L2W1	ALDH3A2	25	25|26.1|32.3|19.7|66.6|8.3|2.5|2.6|2.7|2.7|3|3|3.1|12.3	12	126.75
Other		Rho GTPase-activating protein 35	ARHGAP35	5	352000000	5	5	466000000	5	1	2730000	1	7	308000000	6	4	252000000	4	2	134000000	2	0	0	0	0	0	0	24	172051	Q9NRY4	Q9NRY4	ARHGAP35	11.2	11.2	13	126.72
Other		GDH/6PGL endoplasmic bifunctional protein	H6PD	6	1310000000	5	10	1430000000	8	0	0	0	6	725000000	5	0	0	0	0	0	0	0	0	0	0	0	0	22	90742	R4GMU1	R4GMU1|O95479	H6PD	20.3	20.3|20.6	13	126.31
Other		Hydroxysteroid dehydrogenase-like protein 2	HSDL2	4	1660000000	4	9	1850000000	6	0	0	0	8	967000000	5	0	0	0	0	0	0	0	0	0	0	0	0	21	45679.2	Q6YN16	Q6YN16|Q6YN16-2	HSDL2	34.2	34.2|35.9	10	126.05
Other		tRNA (cytosine(34)-C(5))-methyltransferase	NSUN2	1	172000000	1	9	1150000000	6	0	0	0	11	1530000000	8	1	31900000	1	3	440000000	3	0	0	0	0	0	0	25	87267.9	Q08J23	Q08J23|Q08J23-2|Q08J23-3	NSUN2	19.5	19.5|20.4|23.3	12	125.96
Other		Isoform 4 of Selenium-binding protein 1	SELENBP1	8	2380000000	6	9	2630000000	8	1	304000000	1	10	2040000000	10	0	0	0	0	0	0	0	0	0	0	0	0	28	57492.7	Q13228-4	Q13228-4|Q13228|Q13228-2|Q13228-3|F8WCR4|F2Z2W8	SELENBP1	32.4	32.4|35.3|36.5|35.6|23.6|31.7	13	125.95
Other		Probable serine carboxypeptidase CPVL	CPVL	13	4170000000	6	19	14600000000	11	0	0	0	0	0	0	0	0	0	0	0	0	0	0	0	0	0	0	32	54448	Q9H3G5	Q9H3G5	CPVL	29.4	29.4	12	125.95
Other		Isoform 2 of Presequence protease, mitochondrial	PITRM1	5	347000000	5	5	371000000	5	0	0	0	4	184000000	4	0	0	0	6	177000000	6	0	0	0	0	0	0	20	118537	Q5JRX3-2	Q5JRX3-2|Q5JRX3|Q5JRX3-3	PITRM1	15.5	15.5|15.5|14.9	12	125.91
Other		60S ribosomal protein L3	RPL3	6	2690000000	6	4	1560000000	4	2	308000000	2	11	2850000000	8	7	1310000000	3	5	1080000000	5	0	0	0	0	0	0	35	46393.3	P39023	P39023|G5E9G0|F8WCR1|Q92901	RPL3	26.3	26.3|27.9|11.1|4.4	11	125.88
Other		Liprin-beta-2	PPFIBP2	3	145000000	2	8	209000000	7	1	47600000	1	13	518000000	11	1	52200000	1	1	22100000	1	0	0	0	0	0	0	27	99112.4	Q8ND30	Q8ND30|Q8ND30-2|Q8ND30-3|E9PP16|Q86W92|Q86W92-2|Q86W92-4|Q86W92-3|Q86W92-5	PPFIBP2	18.2	18.2|12.5|13|13.3|12.4|12.5|12.8|11.7|14.7	10	125.84
Other		Short-chain specific acyl-CoA dehydrogenase, mitochondrial	ACADS	5	2140000000	4	9	1970000000	7	0	0	0	12	2260000000	10	0	0	0	0	0	0	0	0	0	0	0	0	26	44638.8	P16219	P16219|E9PE82	ACADS	41.2	41.2|28.6	12	125.6
Other		UDP-N-acetylglucosamine--peptide N-acetylglucosaminyltransferase 110 kDa subunit	OGT	5	345000000	5	5	848000000	5	0	0	0	5	219000000	4	2	172000000	2	7	312000000	7	0	0	0	3	115000000	3	27	118178	O15294	O15294|O15294-3|O15294-2|O15294-4	OGT	15.1	15.1|13.7|12.2|16.9	12	125.42
Other		Isoform 3 of E3 ubiquitin-protein ligase TRIP12	TRIP12	2	143000000	2	9	1100000000	8	0	0	0	6	1360000000	6	0	0	0	0	0	0	0	0	0	0	0	0	17	227456	Q14669-3	Q14669-3|Q14669-2|Q14669|Q14669-4	TRIP12	6.9	6.9|7|7.1|8.2	11	125.21
Other		Cellular retinoic acid-binding protein 1	CRABP1	0	0	0	0	0	0	0	0	0	0	0	0	17	10100000000	8	24	22300000000	9	3	281000000	2	1	854000000	1	45	15736.4	P29762	P29762	CRABP1	63.5	63.5	9	125.18
Other		DNA-directed RNA polymerase II subunit RPB2	POLR2B	2	88400000	2	7	1200000000	7	0	0	0	5	344000000	5	1	42500000	1	5	244000000	4	0	0	0	0	0	0	20	135321	P30876	P30876|C9J2Y9|C9J4M6	POLR2B	16.6	16.6|16.7|15.4	14	124.85
Other		N-acylneuraminate cytidylyltransferase	CMAS	3	805000000	3	10	3510000000	10	0	0	0	6	752000000	6	1	152000000	1	3	287000000	3	0	0	0	0	0	0	23	49063	Q8NFW8	Q8NFW8|Q8NFW8-2|F5H296	CMAS	35	35|24.3|17	12	124.47
Other		Importin-9	IPO9	3	377000000	2	9	863000000	7	1	3110000	1	7	280000000	4	5	3180000000	4	4	1980000000	3	0	0	0	3	322000000	3	32	116931	Q96P70	Q96P70	IPO9	12.8	12.8	10	124.34
Other		Kinesin light chain 4	KLC4	6	862000000	6	7	1000000000	7	2	65000000	2	8	739000000	7	5	97100000	5	3	204000000	3	0	0	0	2	62000000	2	33	69094.8	Q9NSK0	Q9NSK0|B4DME9|Q9NSK0-3|Q9NSK0-4|Q9H0B6|Q9H0B6-2|A8MX29|Q9NSK0-2|E7EVH7|Q07866-9|Q07866-4|G3V5R9|Q07866-6|Q07866-5|Q07866-10|G3V3H3|Q07866-7|F8W6L3|Q07866|Q07866-3|Q07866-2|Q07866-8|G3V2E7|G5E9S8|A8MZ87	KLC4	24.3	24.3|27.8|22.4|21.5|6.5|7.5|12.3|22.1|2.4|2.8|2.8|2.8|2.8|2.9|2.9|2.9|3|3.1|3.1|3.1|3.2|3.2|3.2|3.2|1.7	11	124.27
Other		60S ribosomal protein L15	RPL15	8	3340000000	7	16	12000000000	10	0	0	0	13	6120000000	7	5	803000000	4	4	2740000000	3	2	116000000	2	3	437000000	3	51	24259.7	P61313	P61313|P61313-2|E7ERA2	RPL15	48.5	48.5|37.9|38.9	12	124.03
Other		Transducin beta-like protein 2	TBL2	6	724000000	6	5	1300000000	5	0	0	0	9	1000000000	8	2	293000000	2	4	430000000	4	0	0	0	0	0	0	26	50424.6	Q9Y4P3	Q9Y4P3|E9PF19|F8WDI9|F8WCR3	TBL2	28.8	28.8|31.3|15.3|16.8	11	123.64
Other		ATP-dependent DNA helicase Q1	RECQL	7	1460000000	6	11	3220000000	11	0	0	0	0	0	0	1	75400000	1	4	275000000	4	0	0	0	6	414000000	5	29	74483	P46063	P46063	RECQL	24.3	24.3	13	123.58
Other		Fragile X mental retardation syndrome-related protein 1	FXR1	3	476000000	3	2	565000000	2	1	182000000	1	4	242000000	4	4	661000000	4	4	892000000	4	1	84500000	1	4	212000000	4	23	70061.9	P51114	P51114|P51114-2|E9PFF5|B4DXZ6|P51114-3|E7EU85	FXR1	19.1	19.1|22|21|16.9|16.2|19.1	11	123.54
Other		Squamous cell carcinoma antigen recognized by T-cells 3	SART3	2	389000000	2	8	2980000000	7	0	0	0	3	382000000	3	1	214000000	1	4	332000000	4	0	0	0	3	235000000	3	21	110788	Q15020	Q15020|B7ZKM0|Q15020-2|F8W667	SART3	16.7	16.7|15.8|10.9|5.9	14	123.47
Other		Sorting nexin-27	SNX27	2	73700000	2	4	599000000	4	0	0	0	9	642000000	8	3	400000000	2	3	252000000	3	0	0	0	0	0	0	21	61891.7	Q96L92	Q96L92|Q96L92-3|Q96L92-2|H7C603|Q96L92-4	SNX27	25.6	25.6|26.3|20|38.4|7.7	11	123.01
Other		Acyl-Coenzyme A dehydrogenase, C-4 to C-12 straight chain, isoform CRA_a	ACADM	11	3290000000	9	2	329000000	2	2	42600000	2	5	864000000	5	1	13200000	1	4	765000000	3	0	0	0	0	0	0	25	50840.3	Q5T4U5	Q5T4U5|P11310-2|P11310|B7Z9I1|E9PJM9|E9PRX4	ACADM	29.9	29.9|32|32.3|35.3|27.8|25	11	122.96
Other		DNA replication licensing factor MCM2	MCM2	2	110000000	2	6	1270000000	6	0	0	0	0	0	0	2	41500000	2	5	176000000	4	0	0	0	0	0	0	15	102579	P49736	P49736	MCM2	18.9	18.9	12	122.95
Other		Importin-5	IPO5	2	996000000	2	13	1060000000	10	0	0	0	2	96500000	2	3	1690000000	1	3	1020000000	2	0	0	0	0	0	0	23	125111	O00410	O00410|O00410-3|O00410-2|E7EQT5	IPO5	14.5	14.5|12.1|12.2|43.6	11	122.9
Other		Chloride intracellular channel protein 1	CLIC1	5	3360000000	4	12	7050000000	6	2	8160000	2	6	837000000	6	2	1350000000	2	6	2600000000	5	1	30400000	1	3	307000000	3	37	27264.5	O00299	O00299	CLIC1	53.5	53.5	9	122.4
Other		Cofilin-1	CFL1	11	12500000000	6	11	12300000000	9	1	20200000	1	5	1900000000	5	9	8040000000	3	11	12500000000	6	3	2610000000	2	3	1920000000	3	54	18730.4	P23528	P23528|E9PK25|G3V1A4|Q9Y281|Q9Y281-3|F8WDN3|G3V2U0	CFL1	63.2	63.2|45.5|62.4|31.3|26.8|34.4|57.1	10	121.92
Other		40S ribosomal protein S4, X isoform	RPS4X	4	1190000000	4	9	2780000000	7	1	77400000	1	8	1240000000	6	1	74400000	1	13	2870000000	8	1	42300000	1	4	610000000	4	41	29825.4	P62701	P62701|Q8TD47|P22090|A6NH36	RPS4X	47.5	47.5|15.5|14.4|27.8	12	121.65
Other		4-trimethylaminobutyraldehyde dehydrogenase	ALDH9A1	3	60900000	3	3	424000000	3	0	0	0	0	0	0	3	197000000	3	13	3050000000	9	0	0	0	0	0	0	22	54713.8	P49189	P49189|P49189-2	ALDH9A1	23.2	23.2|19.3	10	121.63
Other		Peroxiredoxin-4	PRDX4	7	1560000000	4	11	5100000000	8	0	0	0	10	3490000000	6	3	889000000	2	4	943000000	3	1	274000000	1	2	686000000	2	38	30767.5	Q13162	Q13162|A6NG45	PRDX4	50.9	50.9|27.9	10	121.47
Other		Ubiquitin carboxyl-terminal hydrolase 14	USP14	1	321000000	1	11	2280000000	9	0	0	0	2	196000000	2	1	307000000	1	6	1590000000	6	0	0	0	0	0	0	21	56524.5	P54578	P54578|P54578-2|B7Z4N8|A6NJA2	USP14	25.5	25.5|27.4|23.3|25.2	11	121.42
Other		Integrin beta-1	ITGB1	6	1680000000	6	3	755000000	3	1	115000000	1	8	3410000000	8	2	654000000	2	1	126000000	1	2	202000000	2	1	425000000	1	24	91722.9	P05556	P05556|P05556-3|P05556-4|P05556-5|P05556-2|P18564|E9PEE8|P18564-2	ITGB1	19	19|16|16.1|16.4|16.7|1.1|1.2|1.3	12	121.32
Other		AP-3 complex subunit beta-1	AP3B1	6	1140000000	6	9	4190000000	8	0	0	0	7	539000000	6	0	0	0	3	162000000	3	0	0	0	2	119000000	2	27	121888	O00203	O00203|O00203-3	AP3B1	14.4	14.4|15.1	12	121.18
Other		NAD kinase 2, mitochondrial	NADK2	9	3950000000	7	11	4130000000	10	0	0	0	3	543000000	3	0	0	0	0	0	0	0	0	0	0	0	0	23	50002.6	Q4G0N4	Q4G0N4|Q4G0N4-2|B7Z8V7|Q4G0N4-3	NADK2	31.2	31.2|33.6|39.2|42.2	10	121.18
Other		TBC1 domain family member 4	TBC1D4	5	494000000	5	8	1290000000	8	0	0	0	0	0	0	5	676000000	3	3	311000000	3	0	0	0	0	0	0	21	148158	O60343	O60343|O60343-3|O60343-2|O60343-5|O60343-4	TBC1D4	13.1	13.1|13.2|13.8|2.9|3.2	11	120.68
Other		Importin subunit alpha-3	KPNA4	6	2080000000	6	15	2920000000	13	0	0	0	4	219000000	3	2	72700000	2	0	0	0	0	0	0	1	27500000	1	28	58399.2	O00629	O00629|O00505	KPNA4	32.2	32.2|24.7	10	120.39
Other		ATP-dependent Clp protease ATP-binding subunit clpX-like, mitochondrial	CLPX	0	0	0	6	1830000000	6	0	0	0	11	2810000000	10	0	0	0	0	0	0	0	0	0	0	0	0	17	69964.2	O76031	O76031|H0YM48	CLPX	26.3	26.3|3.7	13	119.92
Other		Myosin, light polypeptide 6, alkali, smooth muscle and non-muscle, isoform CRA_c	PDE6H	14	4020000000	7	9	5160000000	6	2	94700000	2	12	3430000000	7	6	2790000000	4	13	4830000000	7	5	1860000000	3	3	979000000	2	64	18322.2	G3V1V0	G3V1V0|P60660-2|P60660|F8W1R7|B7Z6Z4|G8JLA2|J3KND3|G3V1Y7|F8W180|F8VZU9|P14649|F8W1I5|F8VXL3|P08590|P05976|P05976-2	PDE6H	62.1	62.1|66.2|66.2|68.9|36.9|57.8|57.8|66|28.5|54.3|18.2|21.7|19.1|8.2|8.2|10.5	9	119.87
Other		Thyroid receptor-interacting protein 11	TRIP11	3	67500000	3	5	258000000	5	1	78000000	1	7	373000000	7	0	0	0	0	0	0	0	0	0	0	0	0	16	228267	Q15643	Q15643	TRIP11	10.4	10.4	12	119.79
Other		ATP-dependent RNA helicase DDX18	DDX18	5	495000000	5	6	1970000000	5	0	0	0	6	677000000	6	1	55500000	1	4	293000000	4	0	0	0	0	0	0	22	75747.7	Q9NVP1	Q9NVP1	DDX18	18.2	18.2	10	119.56
Other		Protein TFG	TFG	21	7030000000	10	9	3480000000	6	10	1930000000	5	14	4280000000	6	0	0	0	0	0	0	0	0	0	0	0	0	54	43504.2	Q92734	Q92734|Q92734-2	TFG	29	29|29.2	10	119.39
Other		Pre-mRNA-processing factor 40 homolog A	PRPF40A	6	1280000000	4	7	1100000000	6	1	4140000	1	8	2040000000	6	2	1110000000	2	4	359000000	4	0	0	0	0	0	0	28	109088	O75400	O75400|O75400-2|O75400-3	PRPF40A	14.7	14.7|15.1|12.8	13	119.21
Other		Hemoglobin subunit alpha	HBA1	14	10600000000	4	22	21800000000	8	6	1540000000	3	26	29400000000	7	6	3560000000	2	10	14000000000	3	3	4800000000	1	11	10000000000	3	98	15314.3	P69905	P69905|G3V1N2|P01966	HBA1	64	64|68.1|34.5	8	118.7
Other		Isoform 2 of Target of Myb protein 1	TOM1	5	1390000000	5	5	227000000	4	0	0	0	4	417000000	4	0	0	0	1	13000000	1	0	0	0	0	0	0	15	54158.9	O60784-2	O60784-2|O60784|O60784-4|O60784-3|B3KUU1|H7BYN7|F8WBB0|F8WE29|F8WAW7|F8WB30	TOM1	21.9	21.9|21.9|20.2|20.3|10.1|18.7|15.4|18|21.7|60	9	118.64
Other		Carnitine O-palmitoyltransferase 1, liver isoform	CPT1A	9	3010000000	8	9	2980000000	9	0	0	0	0	0	0	0	0	0	0	0	0	0	0	0	0	0	0	18	89050.7	P50416	P50416|P50416-2|H3BMD2	CPT1A	15.5	15.5|15.8|19.2	11	118.63
Other		Glutaredoxin-3	GLRX3	3	371000000	2	10	2230000000	8	1	116000000	1	6	949000000	5	4	1360000000	2	3	1040000000	2	0	0	0	0	0	0	27	37716.6	O76003	O76003	GLRX3	36.4	36.4	10	118.44
Other		Multiple PDZ domain protein	MPDZ	7	1360000000	7	8	423000000	8	6	640000000	3	12	768000000	12	0	0	0	0	0	0	0	0	0	0	0	0	33	224435	F5H1U9	F5H1U9|O75970|O75970-2|O75970-3|O75970-5|B7ZB24|Q8NI35|Q8NI35-3|Q8NI35-2|Q8NI35-4|Q8NI35-5	MPDZ	10.6	10.6|10.6|10.8|10.8|11|21.4|8.7|10.1|8.6|8.9|7.7	13	118.43
Other		Isoform 3 of NSFL1 cofactor p47	NSFL1C	8	1890000000	6	8	2120000000	5	4	613000000	3	6	944000000	5	0	0	0	0	0	0	0	0	0	0	0	0	26	40815.4	Q9UNZ2-5	Q9UNZ2-5|Q9UNZ2|Q9UNZ2-6|Q9UNZ2-4|F2Z2K0	NSFL1C	30.6	30.6|30.8|44|25|19.3	9	118.07
Other		Isoform 3 of L-lactate dehydrogenase A chain	LDHA	19	12600000000	10	5	2770000000	5	2	203000000	1	4	622000000	2	7	468000000	7	8	2070000000	7	1	30800000	1	2	171000000	1	48	40121.8	P00338-3	P00338-3|P00338|P00338-4|P07195|P00338-2|P00338-5|F5H6W8|F5H5J4|Q6ZMR3|P07864|F5H245|G3XAP5|F5H155|F5H5G7|F5GXU1|F5GXC7|F5GWW2|F5H8H6	LDHA	27.9	27.9|30.4|33.9|20.6|21.8|24.8|25.5|26.9|3.6|3.6|3.7|4.9|5.3|6.5|19.5|20|20|21.4	9	117.98
Other		Band 4.1-like protein 2	EPB41L2	1	78600000	1	2	94600000	2	0	0	0	2	191000000	2	3	272000000	3	6	909000000	6	1	27400000	1	3	216000000	3	18	113100	O43491	O43491|E9PHY5|O43491-4|O43491-3|E9PK52|E9PII3|O43491-2|Q6ZSX4|E9PPC9|Q6R5J7	EPB41L2	11.1	11.1|11|12|13.7|11.4|13.1|13.8|9.4|7.1|2.6	10	117.81
Other		Isoform 5 of RNA-binding protein EWS	EWSR1	7	2160000000	4	4	770000000	4	1	7580000	1	9	1790000000	6	2	1600000000	2	4	915000000	4	0	0	0	0	0	0	27	69249.8	Q01844-5	Q01844-5|Q01844|Q01844-3|B0QYK0|Q01844-6|C9JGE3|Q01844-2|Q01844-4	EWSR1	28.8	28.8|29.1|29.1|30.9|31.8|28.6|28.6|6.7	11	117.72
Other		Glycogen phosphorylase, liver form	PYGL	12	1900000000	9	8	2940000000	8	1	73800000	1	4	2560000000	4	2	272000000	2	12	1660000000	11	0	0	0	0	0	0	39	97546.2	P06737	P06737|E9PK47|P06737-2|P11216|P11217-2|P11217	PYGL	15.4	15.4|15.9|16.1|14.2|8.7|5.3	13	117.68
Other		Isoform 2 of Protein unc-45 homolog A	UNC45A	6	425000000	5	7	1590000000	7	0	0	0	2	243000000	2	3	258000000	3	7	667000000	7	1	31200000	1	2	59100000	2	28	102929	Q9H3U1-2	Q9H3U1-2|Q9H3U1|Q9H3U1-3	UNC45A	15.6	15.6|14.3|6.3	11	117.47
Other		Serine/arginine-rich splicing factor 7	SRSF7	13	4870000000	8	13	16900000000	8	6	1940000000	6	25	22100000000	15	8	3180000000	6	14	10800000000	6	2	30400000	2	6	875000000	5	87	27594.3	Q16629	Q16629|C9JAB2|Q16629-4|Q16629-2|Q16629-3|P84103|P84103-2|F8WEA1	SRSF7	34.4	34.4|34.8|36.2|60.7|62.1|45.7|60.4|47	10	117.33
Other		40S ribosomal protein S3a	RPS3A	5	1210000000	4	2	278000000	2	0	0	0	7	1810000000	6	3	115000000	3	5	810000000	5	2	144000000	2	2	232000000	2	26	30172.6	P61247	P61247|D6RAT0|D6R9B6|E9PFI5	RPS3A	40.5	40.5|44|62.7|27.3	11	117.27
Other		Transforming acidic coiled-coil-containing protein 2	TACC2	6	588000000	5	7	1930000000	7	0	0	0	0	0	0	0	0	0	0	0	0	0	0	0	0	0	0	13	304786	E9PBC6	E9PBC6|O95359-3|E7EMZ9|Q4VXL4|O95359-2|O95359|O95359-5|Q4VXL8|O95359-1|D6RAA5|O95359-6|O75410-2|O75410|O75410-7|O75410-3|E7ET87|E7EVI4|O75410-6|O75410-4|O75410-5	TACC2	6.1	6.1|6.1|6.2|28.5|28.7|5.3|13.4|14.1|14.3|14.5|14.7|1.3|1.3|1.5|1.8|1.8|1.8|2.7|2.9|2.9	11	117.01
Other		Protein kinase C and casein kinase substrate in neurons protein 2	PACSIN2	5	823000000	5	4	3160000000	4	1	8640000	1	6	741000000	5	0	0	0	0	0	0	1	10000000	1	3	223000000	3	20	56080	Q9UNF0	Q9UNF0|Q9UNF0-2	PACSIN2	24	24|26.2	11	117.01
Other		Proline synthase co-transcribed bacterial homolog protein	PROSC	5	1130000000	4	6	2270000000	6	1	156000000	1	9	3410000000	8	3	165000000	3	3	2010000000	3	0	0	0	2	78400000	2	29	30628.6	O94903	O94903|E5RFZ4	PROSC	47.6	47.6|32.4	11	116.7
Other		Isoform 6 of GTPase-activating protein and VPS9 domain-containing protein 1	GAPVD1	2	1430000000	2	4	437000000	4	0	0	0	4	193000000	4	0	0	0	3	127000000	3	0	0	0	2	70400000	2	15	167649	Q14C86-6	Q14C86-6|Q14C86|Q14C86-2|Q14C86-5|Q14C86-3|Q14C86-4|F8W9S7|B4DGD8|B0QZ65	GAPVD1	10.9	10.9|11|11.1|11.2|10.6|10|9.4|7.8|8.2	10	116.67
Other		Copine-3	CPNE3	6	1710000000	6	12	5830000000	10	1	99700000	1	4	1110000000	3	0	0	0	4	461000000	4	0	0	0	2	64200000	2	29	60985.3	O75131	O75131|Q9HCH3|Q86YQ8|E7ENV7|Q8IYJ1|Q9UBL6|O95741-2|Q96A23-2|Q96A23|O95741|Q9UBL6-2|Q96FN4|Q96FN4-2|Q9HCH3-2|Q86YQ8-2|Q8IYJ1-2	CPNE3	27.3	27.3|6.5|6|6.1|4.1|1.4|1.4|1.5|1.6|1.6|1.6|1.6|2|2.9|3.8|2.7	11	116.56
Other		Protein FAM83H	FAM83H	2	180000000	2	3	225000000	2	1	1870000	1	4	177000000	4	6	167000000	5	3	263000000	3	0	0	0	0	0	0	19	127634	Q6ZRV2	Q6ZRV2	FAM83H	15.2	15.2	11	116.38
Other		Double-strand break repair protein MRE11A	MRE11A	4	228000000	4	4	2730000000	4	0	0	0	6	346000000	5	1	457000000	1	1	56200000	1	0	0	0	0	0	0	16	80934.2	P49959	P49959|F8W7U8|P49959-2|B3KTC7|F5GXT0	MRE11A	19.2	19.2|19.2|18.6|17.2|22.1	11	116.23
Other		SEC23-interacting protein	SEC23IP	5	622000000	5	5	1250000000	5	0	0	0	7	1230000000	7	0	0	0	0	0	0	0	0	0	0	0	0	17	111759	Q9Y6Y8	Q9Y6Y8|F5H0L8|Q9Y6Y8-2	SEC23IP	15.1	15.1|19.1|13.4	12	116.05
Other		AFG3-like protein 2	AFG3L2	3	197000000	3	9	935000000	9	0	0	0	7	548000000	7	1	35700000	1	2	63100000	2	0	0	0	0	0	0	22	89038.5	Q9Y4W6	Q9Y4W6	AFG3L2	20.3	20.3	14	116.04
Other		ATP-dependent RNA helicase SUPV3L1, mitochondrial	SUPV3L1	2	272000000	2	3	247000000	3	0	0	0	5	245000000	5	2	26300000	2	4	116000000	3	0	0	0	2	37500000	2	18	88845.5	Q8IYB8	Q8IYB8	SUPV3L1	18.9	18.9	12	116.01
Other		Electron transfer flavoprotein subunit beta	ETFB	13	4310000000	9	8	3250000000	6	5	827000000	3	11	3820000000	10	0	0	0	0	0	0	0	0	0	0	0	0	37	28071.3	P38117	P38117|P38117-2	ETFB	43.5	43.5|29.9	11	115.99
Other		Glutamate--cysteine ligase catalytic subunit	GCLC	8	914000000	8	11	4840000000	9	0	0	0	2	215000000	2	0	0	0	0	0	0	0	0	0	0	0	0	21	73563.2	P48506	P48506|D6REX4	GCLC	20.4	20.4|22.1	11	115.7
Other		Brefeldin A-inhibited guanine nucleotide-exchange protein 2	ARFGEF2	7	1180000000	7	3	1360000000	3	1	240000	1	3	128000000	3	0	0	0	0	0	0	0	0	0	0	0	0	14	204545	Q9Y6D5	Q9Y6D5|Q9Y6D6|E5RIF2	ARFGEF2	9.4	9.4|1.8|2.7	12	115.61
Other		Isoform 4 of FYVE and coiled-coil domain-containing protein 1	FYCO1	8	3930000000	7	6	465000000	5	1	122000000	1	6	1060000000	5	0	0	0	0	0	0	0	0	0	0	0	0	21	170711	Q9BQS8-4	Q9BQS8-4|Q9BQS8|C9J2W6|Q9BQS8-2|Q9BQS8-3	FYCO1	11.9	11.9|12.1|15.4|9.4|9.4	12	115.55
Other		Isoform 2 of Disks large homolog 1	DLG1	4	853000000	4	4	283000000	4	2	85700000	2	10	1210000000	10	0	0	0	0	0	0	0	0	0	0	0	0	20	103604	Q12959-2	Q12959-2|Q12959-7|Q12959|Q12959-4|Q12959-6|Q12959-3|Q12959-5|Q12959-9|Q12959-8|E7EQD7|B4E2H8|P78352-2|P78352|P78352-3|Q15700-2|Q15700-4|Q15700|E9PN83|B7Z2T4|E9PIW2|B7Z264|Q15700-3|Q6ZSU2|O14909	DLG1	21.7	21.7|21.9|22.2|22.5|22.5|23|23.5|19.2|19.5|25.6|27.8|4.1|4.4|4.4|2.5|2.7|2.8|2.8|2.9|3|3.1|3.3|4.5|8.4	12	115.39
Other		Actin-binding LIM protein 1	ABLIM1	4	1360000000	4	6	2200000000	6	1	105000000	1	9	1240000000	9	0	0	0	0	0	0	0	0	0	0	0	0	20	97408.5	Q5T6N4	Q5T6N4|O14639|O14639-2|F8W8M4|Q5T6N2|H0Y3K7|Q5JVV3|O14639-5|J3QSX6|O14639-3|O14639-4	ABLIM1	16.7	16.7|18.2|19.7|19.7|19.4|20.4|17.5|20.4|20.4|21.7|16.9	11	115.03
Other		Glycine amidinotransferase, mitochondrial	GATM	8	1550000000	5	10	2790000000	9	1	44200000	1	9	855000000	7	0	0	0	0	0	0	0	0	0	0	0	0	28	48968.1	P50440	P50440|P50440-2|P50440-3|H0YKW9	GATM	35.2	35.2|38.1|36.3|35.4	11	114.94
Other		Cyclin-dependent kinase 11B	CDK11B	6	630000000	6	7	1560000000	7	1	3720000	1	5	388000000	4	0	0	0	5	217000000	5	0	0	0	0	0	0	24	92876.5	P21127	P21127|P21127-2|P21127-3|J3QR44|J3QKR5|P21127-8|J3QR29|P21127-9|P21127-6|J3KTL7|P21127-10|P21127-5|P21127-4|P21127-12|Q9UQ88|Q9UQ88-3|Q9UQ88-2|Q5QPR3|Q9UQ88-4|Q5QPR4|Q9UQ88-10|Q9UQ88-5|Q9UQ88-9|Q9UQ88-8|E7ESP2|J3KS35	CDK11B	15	15|15.3|15.3|15.2|15.3|15.5|15.5|14.8|15|15|19.6|21.1|24|25.2|13.7|13.8|13.8|13.8|14|13.2|22.5|22.6|9.4|19.1|2.1|2.2	12	114.75
Other		Glutathione reductase, mitochondrial	GSR	8	8950000000	7	9	9210000000	7	0	0	0	4	604000000	4	0	0	0	0	0	0	0	0	0	0	0	0	21	56826.6	P00390	P00390|P00390-3|P00390-2|P00390-4|P00390-5	GSR	27.5	27.5|29.2|30|30.7|32.7	10	114.58
Other		Histone H2B	HIST1H2BN	23	110000000000	7	19	40700000000	9	14	11300000000	5	28	41700000000	9	29	118000000000	7	14	35500000000	6	15	19400000000	6	10	1820000000	5	152	18803.6	U3KQK0	U3KQK0|Q5QNW6-2|Q99879|P58876|Q99877|Q5QNW6|P62807|Q93079|O60814|P33778|Q16778|P23527|P06899|P57053|Q99880|Q8N257|Q6DN03|Q6DRA6|Q96A08	HIST1H2BN	44.5	44.5|55.2|58.7|58.7|58.7|58.7|58.7|58.7|58.7|58.7|58.7|58.7|58.7|53.1|53.1|47.6|20.2|23.7|27.5	9	114.5
Other		Glutathione S-transferase kappa 1	GSTK1	11	6330000000	7	23	31300000000	9	2	388000000	2	23	17600000000	10	3	1080000000	2	4	1040000000	2	0	0	0	2	433000000	2	68	25610.5	Q9Y2Q3	Q9Y2Q3|Q9Y2Q3-2|Q9Y2Q3-3|E9PFN5|Q9Y2Q3-4	GSTK1	51.7	51.7|35.8|47.1|49.4|37.1	10	114.44
Other		Transcription elongation factor SPT6	SUPT6H	0	0	0	7	716000000	7	0	0	0	7	323000000	5	0	0	0	2	135000000	2	0	0	0	0	0	0	16	200324	Q7KZ85	Q7KZ85|Q7KZ85-2|Q7KZ85-3	SUPT6H	8.2	8.2|12.4|1.7	10	114.36
Other		Transgelin	TAGLN	6	1300000000	6	8	3900000000	7	0	0	0	0	0	0	5	827000000	3	17	5060000000	9	2	305000000	2	5	825000000	4	43	22667.6	Q01995	Q01995	TAGLN	52.7	52.7	12	113.92
Other		RUN and FYVE domain-containing protein 1	RUFY1	3	554000000	3	3	1140000000	3	0	0	0	0	0	0	3	294000000	3	5	540000000	5	0	0	0	2	84700000	2	16	80900.5	Q96T51	Q96T51|Q96T51-2|Q96T51-3	RUFY1	18.7	18.7|17.3|16.7	11	113.84
Other		Heterogeneous nuclear ribonucleoprotein H3	HNRNPH3	6	1260000000	6	12	9240000000	7	1	170000000	1	9	3620000000	7	5	2500000000	3	6	1640000000	5	0	0	0	3	636000000	2	42	36982.9	P31942	P31942|P31942-2|P31942-3|P31942-4|P31942-5|P31942-6	HNRNPH3	32	32|33.5|30.3|28.8|33.1|34.5	9	113.72
Other		Membrane-associated progesterone receptor component 1	PGRMC1	12	5040000000	9	7	6990000000	7	3	903000000	2	6	2680000000	6	3	509000000	1	2	510000000	2	0	0	0	0	0	0	33	21784.9	O00264	O00264|O00264-2|O15173-2|O15173|U3KQM0	PGRMC1	48.7	48.7|49.6|20.2|22.4|9.8	9	113.66
Other		Sister chromatid cohesion protein PDS5 homolog A	PDS5A	1	66800000	1	6	972000000	4	0	0	0	4	520000000	4	0	0	0	9	1010000000	9	0	0	0	0	0	0	20	152368	Q29RF7	Q29RF7|Q29RF7-3	PDS5A	11	11|7.5	14	113.42
Other		Serine/arginine-rich splicing factor 2	SRSF2	8	4250000000	5	15	15600000000	8	8	10000000000	3	11	10300000000	6	17	18500000000	6	12	9560000000	6	6	3750000000	3	9	4370000000	4	86	25475.9	Q01130	Q01130|Q01130-2	SRSF2	34.3	34.3|36.3	9	113.3
Other		Ras GTPase-activating protein-binding protein 1	G3BP1	4	430000000	4	7	629000000	6	0	0	0	10	1120000000	7	1	9060000	1	3	220000000	2	0	0	0	0	0	0	25	52220.4	Q13283	Q13283|E5RJU8|Q13283-2|E5RH00	G3BP1	30.9	30.9|9.8|12.2|40.5	9	113.23
Other		Sorting nexin-9	SNX9	4	471000000	3	6	1430000000	4	0	0	0	9	1440000000	8	1	30600000	1	4	405000000	4	0	0	0	0	0	0	24	66989.8	Q9Y5X1	Q9Y5X1	SNX9	24	24	10	113.06
Other		Alpha-soluble NSF attachment protein	NAPA	6	501000000	5	9	2390000000	8	0	0	0	5	469000000	5	0	0	0	0	0	0	0	0	0	0	0	0	20	33688.6	P54920	P54920|M0R0Y2|Q9H115|Q9H115-2|Q9H115-3|M0R031|M0QZN5|M0QZM9	NAPA	41.6	41.6|48|7.7|8.8|11.2|17.5|21.6|37.1	8	112.98
Other		Glycogen debranching enzyme	AGL	3	325000000	3	5	728000000	5	2	38500000	2	7	1450000000	7	0	0	0	0	0	0	0	0	0	0	0	0	17	176929	P35573	P35573|P35573-3|P35573-2	AGL	9.7	9.7|9.8|9.8	11	112.76
Other		Microtubule-associated protein RP/EB family member 1	MAPRE1	11	2600000000	7	11	2780000000	8	0	0	0	3	160000000	3	4	789000000	2	6	644000000	5	2	24900000	2	2	260000000	2	39	30169.7	Q15691	Q15691	MAPRE1	45.5	45.5	9	112.48
Other		Methionine adenosyltransferase 2 subunit beta	MAT2B	12	1820000000	8	10	4500000000	8	3	300000000	3	4	1120000000	4	0	0	0	0	0	0	0	0	0	0	0	0	29	37893.4	Q9NZL9	Q9NZL9|Q9NZL9-2|Q9NZL9-4|Q9NZL9-3|E5RJR3|Q9NZL9-5	MAT2B	35	35|28.7|30.3|37.4|30.7|14.4	11	112.27
Other		Serum amyloid P-component	APCS	4	1300000000	4	4	1280000000	4	10	5030000000	5	11	9750000000	7	7	4510000000	4	9	5930000000	6	24	33400000000	5	23	30800000000	5	92	25500.7	P02743	P02743	APCS	33.1	33.1	8	111.99
Other		Retinol dehydrogenase 16	RDH16	8	1010000000	8	6	1990000000	6	4	407000000	3	14	5530000000	12	0	0	0	0	0	0	0	0	0	0	0	0	32	36072.2	O75452	O75452|O14756	RDH16	32.4	32.4|35	11	111.88
Other		Hepatoma-derived growth factor	HDGF	4	2240000000	4	9	3280000000	7	0	0	0	2	287000000	2	3	406000000	3	3	537000000	3	1	125000000	1	1	106000000	1	23	26901.9	P51858	P51858|P51858-3|P51858-2	HDGF	33.7	33.7|24.6|27	8	111.6
Other		Glycerate kinase	GLYCTK	2	269000000	2	6	815000000	5	0	0	0	16	3280000000	8	0	0	0	0	0	0	0	0	0	0	0	0	24	55536.9	Q8IVS8	Q8IVS8|Q8IVS8-3|Q8IVS8-4|Q8IVS8-2|Q8IVS8-7|Q8IVS8-6|C9J3N5|C9JA32|Q8IVS8-5	GLYCTK	24.6	24.6|25.1|23.9|32.9|37.5|21.9|8.8|10.4|10.4	9	111.53
Other		Metastasis-associated protein MTA2	MTA2	5	598000000	5	5	390000000	5	0	0	0	8	586000000	8	0	0	0	3	211000000	3	0	0	0	0	0	0	21	75763.5	O94776	O94776|O94776-2|Q13330|E7ESY4|Q13330-3|Q9BTC8|E7EV10|D6W5A2|Q9BTC8-2|E7EQY4|E9PCS8|Q13330-2	MTA2	21.7	21.7|18.3|7.5|7.6|7.7|6.2|6.2|6.8|7.1|7.1|9.4|5.3	12	111.43
Other		Mannosyl-oligosaccharide glucosidase	MOGS	5	373000000	5	1	43500000	1	1	64000000	1	6	716000000	6	2	220000000	2	3	87900000	3	0	0	0	0	0	0	18	92087	Q13724	Q13724|Q13724-2|B8ZZE2	MOGS	18.1	18.1|20.7|7.6	12	111.4
Other		DNA mismatch repair protein Msh6	MSH6	2	42900000	2	4	252000000	4	0	0	0	2	130000000	2	0	0	0	5	200000000	5	0	0	0	0	0	0	13	154609	P52701	P52701|P52701-3|P52701-2|P52701-4|F8WAX8|F8W7G9	MSH6	12.4	12.4|13.7|15.8|13.2|18.1|27.8	12	111.37
Other		Isoform 2 of Elongation factor G, mitochondrial	GFM1	0	0	0	7	1430000000	7	0	0	0	9	1920000000	8	0	0	0	1	49900000	1	0	0	0	0	0	0	17	86552.3	Q96RP9-2	Q96RP9-2|Q96RP9|C9IZ01|F8WAU4	GFM1	17.7	17.7|17.3|17.5|11.6	12	111
Other		Thyroid receptor-interacting protein 6	TRIP6	5	861000000	4	4	553000000	3	0	0	0	0	0	0	1	9750000	1	8	924000000	8	0	0	0	0	0	0	18	51770.4	Q15654	Q15654|Q15654-2|Q15654-3	TRIP6	39.7	39.7|14.1|18.7	11	110.79
Other		Nuclear factor NF-kappa-B p100 subunit	NFKB2	5	373000000	4	6	694000000	6	0	0	0	0	0	0	3	240000000	2	2	221000000	2	1	69600000	1	2	158000000	2	19	97432.1	Q00653	Q00653|Q00653-4|Q00653-3	NFKB2	15.8	15.8|15.9|19.3	10	110.78
Other		Uridine 5'-monophosphate synthase	UMPS	1	53100000	1	8	1410000000	7	0	0	0	10	1200000000	8	0	0	0	2	180000000	2	0	0	0	0	0	0	21	52677.1	P11172	P11172|P11172-3|E9PFD2|P11172-2|F8WDG4|F2Z303|F2Z3P2|P11172-4	UMPS	35.2	35.2|34.2|30.4|29.4|25.3|54.5|63.1|16	11	110.56
Other		Splicing factor 3B subunit 3	SF3B3	5	290000000	5	4	546000000	4	0	0	0	2	117000000	2	3	295000000	2	7	804000000	7	2	56300000	2	3	194000000	2	26	136659	Q15393	Q15393|Q15393-3|Q15393-2	SF3B3	11.2	11.2|21.3|7.6	11	110.52
Other		Crk-like protein	CRKL	8	2220000000	7	7	1450000000	7	3	593000000	2	3	959000000	3	2	200000000	2	2	216000000	2	0	0	0	0	0	0	25	33890.5	P46109	P46109	CRKL	54.7	54.7	10	110.4
Other		Ethylmalonyl-CoA decarboxylase	ECHDC1	8	782000000	5	11	1900000000	8	1	1360000	1	5	1090000000	5	0	0	0	0	0	0	0	0	0	0	0	0	25	33868.6	Q9NTX5	Q9NTX5|Q9NTX5-2|Q9NTX5-6|Q9NTX5-3|Q9NTX5-5|F2Z2D6|J3KP84|E9PPG7|E9PIU8|Q9NTX5-4	ECHDC1	43.3	43.3|44.1|46.8|46|28.9|30.2|33.6|33.6|34.9|18.5	10	110.39
Other		Isoform 4 of Probable 28S rRNA (cytosine(4447)-C(5))-methyltransferase	NOP2	5	414000000	5	6	1980000000	6	0	0	0	3	283000000	3	4	76000000	4	8	1040000000	8	0	0	0	2	136000000	2	28	93257.6	P46087-4	P46087-4|P46087|P46087-2|P46087-3	NOP2	15.9	15.9|16.6|15.2|14.9	10	110.3
Other		Threonine--tRNA ligase, mitochondrial	TARS2	0	0	0	7	1000000000	7	0	0	0	8	1030000000	8	0	0	0	0	0	0	0	0	0	0	0	0	15	81890.4	Q9BW92	Q9BW92|U3KQG0|Q9BW92-2|Q5T5F2|B4DQF3|Q5T5E9	TARS2	19.3	19.3|16.6|16.8|14|14.7|11.1	12	110.3
Other		U4/U6.U5 tri-snRNP-associated protein 1	SART1	3	200000000	3	7	996000000	7	0	0	0	4	259000000	4	1	40400000	1	3	115000000	3	0	0	0	0	0	0	18	90424.4	O43290	O43290|E9PQI8	SART1	17.6	17.6|9.7	11	110.14
Other		Isoform 2 of Calmodulin-regulated spectrin-associated protein 3	CAMSAP3	4	228000000	4	5	477000000	5	0	0	0	9	496000000	7	2	459000000	2	3	124000000	3	0	0	0	0	0	0	23	138789	Q9P1Y5-2	Q9P1Y5-2|Q9P1Y5	CAMSAP3	14.1	14.1|14.4	11	110.03
Other		Isoform 2 of Multifunctional protein ADE2	PAICS	8	1680000000	7	3	282000000	3	0	0	0	0	0	0	2	761000000	2	7	2680000000	6	2	410000000	2	4	550000000	4	26	48699	P22234-2	P22234-2|P22234|D6RF62	PAICS	25.4	25.4|25.8|26.4	10	109.99
Other		RELA protein	RELA	2	205000000	2	4	556000000	4	3	98700000	3	3	180000000	3	0	0	0	8	411000000	5	0	0	0	0	0	0	20	43381.2	Q2TAM5	Q2TAM5|Q04206|Q04206-3|Q04206-4|Q04206-2|E9PKV4|E9PNV4|E9PN69|E9PNK5|E9PM47	RELA	37.6	37.6|24.5|24.9|21.7|20.1|46.8|50.9|50|42.3|56.2	11	109.56
Other		Isoform 3 of Shootin-1	KIAA1598	8	718000000	8	4	504000000	3	0	0	0	0	0	0	0	0	0	0	0	0	0	0	0	0	0	0	12	74064.4	A0MZ66-3	A0MZ66-3|A0MZ66|A0MZ66-6|A0MZ66-5|A0MZ66-4|A0MZ66-8|A0MZ66-2|A0MZ66-7	KIAA1598	21.5	21.5|22.1|19.1|20.1|19.5|16.8|17.5|27.3	11	109.43
Other		DNA topoisomerase 2-beta	TOP2B	2	156000000	2	7	570000000	7	0	0	0	0	0	0	0	0	0	6	460000000	6	0	0	0	0	0	0	15	184234	Q02880	Q02880|Q02880-2|P11388-4|P11388-3|P11388-2|P11388	TOP2B	7.3	7.3|7.4|3.4|3.5|3.5|3.6	10	109.18
Other		Ornithine aminotransferase, mitochondrial	OAT	1	74000000	1	9	1180000000	8	0	0	0	4	223000000	4	1	11100000	1	6	2360000000	3	0	0	0	0	0	0	21	48876.3	P04181	P04181|P04181-2	OAT	31.6	31.6|30.8	10	108.87
Other		HEAT repeat-containing protein 1	HEATR1	0	0	0	7	600000000	7	0	0	0	0	0	0	3	223000000	3	3	234000000	3	0	0	0	0	0	0	13	244534	Q9H583	Q9H583|Q5T3Q7|Q6P664	HEATR1	5.9	5.9|5.1|27.5	11	108.84
Other		Helicase SKI2W	SKIV2L	1	50000000	1	4	325000000	3	0	0	0	9	392000000	8	0	0	0	0	0	0	0	0	0	0	0	0	14	138723	Q15477	Q15477|B4E0B4|F8WDE8	SKIV2L	10.9	10.9|16|20.2	9	108.32
Other		60S ribosomal protein L5	RPL5	7	3940000000	6	6	1940000000	4	2	244000000	2	5	1480000000	5	7	2020000000	3	5	2020000000	4	0	0	0	0	0	0	32	34590.2	P46777	P46777	RPL5	36.7	36.7	9	108
Other		40S ribosomal protein S11	RPS11	9	3930000000	6	7	4170000000	6	6	1450000000	3	7	4100000000	6	12	4590000000	6	8	2050000000	7	4	2140000000	2	8	2570000000	3	61	18601.6	P62280	P62280|M0QZC5|M0R1H6|M0R1H5	RPS11	52.5	52.5|55|20.4|36.7	10	107.86
Other		AP-3 complex subunit mu-1	AP3M1	4	385000000	3	9	1640000000	8	0	0	0	2	214000000	2	0	0	0	0	0	0	0	0	0	0	0	0	15	47280.6	Q9Y2T2	Q9Y2T2|P53677|P53677-2|E7ER80	AP3M1	36.8	36.8|4.7|3.6|3.7	10	107.86
Other		3-hydroxyisobutyryl-CoA hydrolase, mitochondrial	HIBCH	9	2970000000	7	8	2460000000	7	0	0	0	8	2000000000	7	0	0	0	0	0	0	0	0	0	0	0	0	25	43823.8	Q6NVY1	Q6NVY1|Q6NVY1-2|B9A058	HIBCH	27.7	27.7|19.5|41.1	10	107.75
Other		LIM domain-containing protein 1	LIMD1	2	230000000	2	3	596000000	3	1	4620000	1	5	195000000	5	2	30100000	2	1	38000000	1	0	0	0	0	0	0	14	73900.6	Q9UGP4	Q9UGP4|C9JRJ5	LIMD1	27.5	27.5|30	10	107.65
Other		NADH dehydrogenase [ubiquinone] flavoprotein 1, mitochondrial	NDUFV1	1	234000000	1	7	974000000	7	0	0	0	2	53900000	2	0	0	0	0	0	0	0	0	0	0	0	0	10	51500.8	P49821	P49821|G3V0I5|P49821-2|B4DE93	NDUFV1	29.9	29.9|30.4|30.5|30.5	9	107.57
Other		Actin-related protein 2/3 complex subunit 1B	ARPC1B	5	797000000	4	4	589000000	4	0	0	0	0	0	0	3	331000000	3	7	1130000000	5	3	46300000	2	3	624000000	3	25	41747.8	O15143	O15143|F8VXW2|F8WEB3	ARPC1B	31.4	31.4|44.6|53.1	10	107.53
Other		Isoform 2 of Acetyl-coenzyme A synthetase, cytoplasmic	ACSS2	9	4480000000	8	10	6230000000	9	0	0	0	7	959000000	6	0	0	0	4	463000000	4	0	0	0	0	0	0	30	81170	Q9NR19-2	Q9NR19-2|Q9NR19|B4DEH9|F8WCJ4|F8WDJ9	ACSS2	16.2	16.2|16.5|12.8|19.3|21.6	12	107.49
Other		Adenylosuccinate synthetase isozyme 1	ADSSL1	3	384000000	3	11	2250000000	7	0	0	0	2	155000000	2	0	0	0	0	0	0	0	0	0	0	0	0	16	50492.8	Q8N142	Q8N142|Q8N142-2|G3V5D8|G3V232|G3V2N1	ADSSL1	26.9	26.9|18.6|36.5|16.2|6.6	9	107.17
Other		Cell division cycle and apoptosis regulator protein 1	CCAR1	3	999000000	3	8	1350000000	7	0	0	0	3	414000000	3	4	252000000	3	3	377000000	2	0	0	0	4	43600000	3	25	133503	Q8IX12	Q8IX12|Q8IX12-2|F5H3E1	CCAR1	11.2	11.2|11.3|9.6	11	107.03
Other		Isoform CYP4F3B of Leukotriene-B(4) omega-hydroxylase 2	CYP4F3	6	2340000000	5	10	2250000000	9	1	36700000	1	10	3260000000	9	0	0	0	0	0	0	0	0	0	0	0	0	27	60479.3	Q08477-2	Q08477-2|P78329|Q08477|Q9HBI6|Q9HCS2|V9GYP6|P78329-2|F8W978|P98187	CYP4F3	20.9	20.9|19.2|15.9|8.5|8|15.5|14.2|5.2|3.8	10	107.02
Other		60S ribosomal protein L12	RPL12	7	2560000000	4	5	1530000000	5	1	234000000	1	9	2580000000	6	6	3530000000	3	5	2590000000	4	1	33000000	1	6	1970000000	4	40	17989.4	P30050	P30050|P30050-2	RPL12	64.2	64.2|61.3	8	106.66
Other		Omega-amidase NIT2	NIT2	8	1220000000	6	5	1150000000	5	0	0	0	0	0	0	0	0	0	0	0	0	0	0	0	0	0	0	13	31006.8	Q9NQR4	Q9NQR4|F8WF70	NIT2	42	42|25	9	106.63
Other		Isoform 2 of Stress-induced-phosphoprotein 1	STIP1	5	1440000000	4	6	1660000000	6	0	0	0	0	0	0	2	109000000	2	6	427000000	5	0	0	0	0	0	0	19	68763.9	P31948-2	P31948-2|P31948|P31948-3|F5H783|F5GXD8	STIP1	20.3	20.3|22|23.1|14.8|13.7	11	106.61
Other		Elongation factor 1-delta	EEF1D	8	4080000000	5	3	2020000000	3	2	86700000	2	4	506000000	4	4	629000000	1	6	2280000000	6	1	32900000	1	4	688000000	3	32	31235.4	P29692	P29692|E9PRY8|P29692-2|P29692-3|E9PMW7|P29692-4|E9PQZ1|E9PN91|E9PJD0	EEF1D	38.7	38.7|14.3|15.4|29.1|51.5|23.2|21.4|31.1|9	9	106.54
Other		Eukaryotic translation initiation factor 3 subunit D	EIF3D	3	719000000	3	10	2500000000	8	0	0	0	4	675000000	4	0	0	0	0	0	0	0	0	0	0	0	0	17	64599.2	O15371	O15371|O15371-3|O15371-2	EIF3D	28.2	28.2|29|31	9	106.5
Other		Clustered mitochondria protein homolog	CLUH	5	410000000	5	7	1190000000	7	0	0	0	2	71600000	2	0	0	0	3	944000000	3	0	0	0	0	0	0	17	148094	O75153	O75153	CLUH	9.7	9.7	11	106.5
Other		Guanine nucleotide exchange factor VAV2	VAV2	4	178000000	4	3	257000000	3	1	63700000	1	5	322000000	5	0	0	0	0	0	0	0	0	0	0	0	0	13	102542	P52735	P52735|P52735-2|P52735-3	VAV2	14.4	14.4|14.6|15.1	10	106.49
Other		Prohibitin	PHB	6	1480000000	5	4	627000000	4	0	0	0	5	827000000	5	6	1040000000	6	6	566000000	6	0	0	0	0	0	0	27	29860.6	P35232	P35232|E9PCW0|P35232-2	PHB	44.4	44.4|34.1|34.8	10	106.25
Other		Isoform 3 of Cytoskeleton-associated protein 5	CKAP5	3	627000000	3	7	3340000000	7	0	0	0	4	74200000	4	1	7950000	1	3	301000000	3	0	0	0	0	0	0	18	228079	Q14008-3	Q14008-3|Q14008|Q14008-2	CKAP5	6.6	6.6|6.6|6.8	11	105.78
Other		Nuclear pore complex protein Nup93	NUP93	3	334000000	3	3	245000000	3	0	0	0	5	160000000	5	2	38000000	2	3	147000000	3	0	0	0	0	0	0	16	100352	H3BVG0	H3BVG0|Q8N1F7|Q8N1F7-2	NUP93	18	18|19.4|17.6	11	105.61
Other		Cat eye syndrome critical region protein 5	CECR5	1	54800000	1	4	978000000	4	0	0	0	8	1480000000	8	0	0	0	0	0	0	0	0	0	0	0	0	13	46777.1	Q9BXW7	Q9BXW7|Q9BXW7-2|A8MYZ9	CECR5	34	34|36.6|21	9	105.48
Other		Sideroflexin-1	SFXN1	9	1630000000	8	5	461000000	4	2	37200000	2	4	570000000	4	0	0	0	0	0	0	0	0	0	0	0	0	20	35904.1	Q9H9B4	Q9H9B4|S4R2X2|D6RAE9	SFXN1	39.4	39.4|50.8|48.2	9	105.35
Other		Isoform 2 of Cleavage and polyadenylation specificity factor subunit 6	CPSF6	4	1160000000	4	8	2740000000	7	0	0	0	11	1740000000	8	3	323000000	2	4	1000000000	3	1	6620000	1	3	223000000	3	34	63640.9	Q16630-2	Q16630-2|Q16630|Q16630-3|F8WJN3|F8W084	CPSF6	22.9	22.9|20.8|24|24|12.1	9	105.06
Other		Lipoamide acyltransferase component of branched-chain alpha-keto acid dehydrogenase complex, mitochondrial	DBT	1	223000000	1	4	326000000	3	0	0	0	10	1070000000	10	0	0	0	0	0	0	0	0	0	0	0	0	15	53885.5	P11182	P11182|Q5VVL7	DBT	33.8	33.8|22.5	12	104.78
Other		Ras-related protein Rab-7a	RAB7A	5	1660000000	4	10	4160000000	8	0	0	0	3	75700000	3	3	273000000	3	4	995000000	3	0	0	0	3	102000000	3	28	23774.6	P51149	P51149|C9J8S3|C9J4V0|C9J4S4|C9J7D1	RAB7A	48.7	48.7|37.5|34.3|35.7|23	8	104.58
Other		2',5'-phosphodiesterase 12	PDE12	1	178000000	1	7	394000000	7	1	3770000	1	2	131000000	2	0	0	0	0	0	0	0	0	0	0	0	0	11	68263.1	Q6L8Q7	Q6L8Q7|Q6L8Q7-2|F6T1Q0	PDE12	19.7	19.7|22.4|25.4	9	104.22
Other		Isoform PKP3b of Plakophilin-3	PKP3	0	0	0	0	0	0	0	0	0	0	0	0	8	741000000	6	9	1490000000	8	0	0	0	0	0	0	17	89109.7	Q9Y446-2	Q9Y446-2|Q9Y446	PKP3	14.2	14.2|14.5	10	104.18
Other		cAMP-dependent protein kinase type I-alpha regulatory subunit	PRKAR1A	2	79000000	2	5	1150000000	5	0	0	0	4	621000000	4	1	21800000	1	4	288000000	4	0	0	0	0	0	0	16	43209.1	P10644	P10644|P10644-2|K7EMZ6	PRKAR1A	29.6	29.6|30.5|33.5	9	104.04
Other		26S proteasome non-ATPase regulatory subunit 4	PSMD4	6	516000000	5	6	856000000	4	0	0	0	3	728000000	3	1	83100000	1	1	36000000	1	0	0	0	0	0	0	17	40964.2	P55036	P55036|Q5VWC4|P55036-2|A2A3N6	PSMD4	30.2	30.2|23.4|33.2|3.2	8	104.02
Other		Alpha-aminoadipic semialdehyde synthase, mitochondrial	AASS	4	284000000	3	9	1910000000	9	0	0	0	4	213000000	4	0	0	0	0	0	0	0	0	0	0	0	0	17	102872	Q9UDR5	Q9UDR5|F8WAH1|F8WE53	AASS	16.3	16.3|12.7|14	12	104
Other		Selenocysteine-specific elongation factor	EEFSEC	2	219000000	2	6	841000000	6	1	128000000	1	6	876000000	6	0	0	0	0	0	0	0	0	0	0	0	0	15	65931.1	P57772	P57772|C9J8T0	EEFSEC	23.1	23.1|10.5	10	103.83
Other		60S ribosomal protein L13a	RPL13A	12	8100000000	8	8	8330000000	5	1	701000000	1	6	5390000000	6	6	2810000000	3	14	6250000000	7	1	80700000	1	3	408000000	3	51	23633.9	P40429	P40429|Q6NVV1|M0QZU1	RPL13A	37.9	37.9|30.3|39.1	9	103.64
Other		DnaJ homolog subfamily A member 2	DNAJA2	3	522000000	3	7	847000000	5	0	0	0	4	312000000	4	0	0	0	0	0	0	0	0	0	0	0	0	14	46372.4	O60884	O60884|I3L320	DNAJA2	26.4	26.4|65.9	8	103.62
Other		Isoform 2 of 5'-AMP-activated protein kinase catalytic subunit alpha-1	PRKAA1	0	0	0	5	1390000000	4	2	284000000	2	9	3100000000	8	1	43700000	1	1	164000000	1	0	0	0	0	0	0	18	66149.4	Q13131-2	Q13131-2|Q13131|P54646|Q96E92	PRKAA1	21.9	21.9|22.5|5.9|15.9	10	103.52
Other		ATP-binding cassette sub-family F member 1	ABCF1	4	192000000	4	3	545000000	3	0	0	0	3	205000000	3	3	320000000	3	2	130000000	2	0	0	0	0	0	0	15	96380.4	Q8NE71	Q8NE71|Q8NE71-2	ABCF1	15.2	15.2|15.9	10	103.51
Other		Isoform 2 of AP-1 complex subunit gamma-1	AP1G1	5	759000000	4	7	1690000000	7	1	10500000	1	4	570000000	4	1	222000000	1	2	202000000	2	0	0	0	0	0	0	20	92577.1	O43747-2	O43747-2|O43747|B3KNW1|H3BNR4|H3BUN9	AP1G1	15.3	15.3|15.4|13.7|5.9|6.7	10	103.28
Other		Histone deacetylase 6	HDAC6	4	809000000	3	6	1460000000	5	1	90700000	1	6	381000000	5	0	0	0	0	0	0	0	0	0	0	0	0	17	133014	Q9UBN7	Q9UBN7|Q9UBN7-2	HDAC6	11.8	11.8|11.6	10	103.25
Other		DNA-(apurinic or apyrimidinic site) lyase	APEX1	5	4800000000	4	6	1160000000	5	0	0	0	4	72600000	3	2	63400000	2	4	369000000	3	0	0	0	1	256000000	1	22	35953.2	P27695	P27695	APEX1	35.2	35.2	8	103.11
Other		Splicing factor U2AF 65 kDa subunit	U2AF2	7	1660000000	4	13	7720000000	6	1	822000000	1	10	2160000000	6	3	1300000000	2	4	819000000	2	0	0	0	0	0	0	38	53842.4	P26368	P26368|P26368-2|K7ENG2	U2AF2	28.6	28.6|28.8|41.6	8	102.98
Other		GTP-binding nuclear protein Ran	RAN	10	8830000000	6	6	4240000000	5	6	837000000	2	4	1450000000	4	10	6620000000	5	16	12800000000	7	4	2720000000	3	10	3570000000	5	66	26394.9	B5MDF5	B5MDF5|P62826|B4DV51	RAN	28.3	28.3|30.5|18.7	8	102.89
Other		Hsc70-interacting protein	ST13	13	6670000000	6	10	7450000000	6	0	0	0	4	1620000000	4	3	728000000	2	9	1890000000	6	4	851000000	2	5	1860000000	3	48	41502.2	P50502	P50502|Q8NFI4|Q8IZP2|F8WAQ7	ST13	22.2	22.2|18.4|21.2|31.5	8	102.87
Other		Isoform 2 of TBC1 domain family member 15	TBC1D15	4	534000000	4	3	630000000	3	1	153000000	1	7	609000000	7	1	52800000	1	5	469000000	4	1	5850000	1	1	224000000	1	23	78306.6	Q8TC07-2	Q8TC07-2|Q8TC07-3|Q8TC07|F8WCB5|F8WF35|F8WDJ1|F8WAX5	TBC1D15	21.9	21.9|20.3|18.5|28.2|25.8|30.5|18.3	11	102.66
Other		Flavin reductase (NADPH)	BLVRB	5	2030000000	3	16	7240000000	6	0	0	0	3	351000000	3	1	4930000	1	5	1450000000	3	0	0	0	0	0	0	30	22233.1	P30043	P30043|M0R192|M0QZL1	BLVRB	46.1	46.1|36.8|38.9	7	102.64
Other		Golgin subfamily A member 2	GOLGA2	6	733000000	5	8	394000000	6	1	102000000	1	3	42200000	3	1	73400000	1	1	54300000	1	0	0	0	0	0	0	20	113712	Q08379	Q08379|Q08379-2	GOLGA2	19.8	19.8|28	10	102.59
Other		Peroxiredoxin-6	PRDX6	8	2960000000	7	4	1820000000	4	0	0	0	3	457000000	3	1	164000000	1	8	1370000000	7	2	483000000	1	3	258000000	3	29	25148.6	P30041	P30041	PRDX6	41.9	41.9	9	102.51
Other		Isoform 2 of ATP-binding cassette sub-family B member 7, mitochondrial	ABCB7	0	0	0	6	1240000000	6	0	0	0	8	944000000	6	0	0	0	0	0	0	0	0	0	0	0	0	14	83053.2	O75027-2	O75027-2|O75027|O75027-3	ABCB7	19.5	19.5|19.5|17.4	9	102.14
Other		Mitochondrial carrier homolog 2	MTCH2	12	2970000000	7	9	3630000000	5	1	70600000	1	6	1760000000	4	0	0	0	0	0	0	0	0	0	0	0	0	28	33957.9	Q9Y6C9	Q9Y6C9	MTCH2	38.2	38.2	9	102.12
Other		Thioredoxin reductase 2, mitochondrial	TXNRD2	4	518000000	4	12	3130000000	10	0	0	0	5	927000000	5	0	0	0	3	446000000	3	0	0	0	0	0	0	24	57176.6	Q9NNW7	Q9NNW7|D3YTF9|Q9NNW7-2|E7ENA2|D3YTF8|E7EWK1|Q16881|Q16881-6|Q16881-3|E9PNQ6|Q16881-4|Q16881-2|E2QRB9|Q16881-5|B2R5P6|E9PIR7|Q16881-7|Q9NNW7-3|Q9NNW7-4	TXNRD2	17.5	17.5|17.5|18.4|18.6|14.8|20.7|11.4|12|12.3|13|13.4|13.6|13.6|14.8|14.8|15.3|16|10|7.9	8	102.08
Other		Sorting nexin-1	SNX1	8	1460000000	7	11	3310000000	11	0	0	0	5	505000000	5	2	152000000	2	7	675000000	7	0	0	0	2	198000000	2	35	59182.5	Q13596	Q13596|Q13596-2|Q13596-3|O60749|O60749-2|H0YK42	SNX1	22.6	22.6|25.8|18.6|17.1|22.1|27.3	9	102.04
Other		Cadherin-1	CDH1	4	277000000	3	8	1210000000	8	0	0	0	0	0	0	2	147000000	2	3	469000000	3	0	0	0	0	0	0	17	97910.8	P12830	P12830|P12830-2|H3BNC6|H3BVI7	CDH1	15.7	15.7|14.9|12.6|16.4	9	101.98
Other		Peroxisomal acyl-coenzyme A oxidase 2	ACOX2	7	795000000	7	7	2010000000	6	0	0	0	3	130000000	3	0	0	0	0	0	0	0	0	0	0	0	0	17	77624.2	Q99424	Q99424|C9J0G0	ACOX2	16.5	16.5|15.1	9	101.89
Other		Chloride intracellular channel protein 4	CLIC4	2	505000000	2	7	1510000000	5	0	0	0	6	253000000	3	0	0	0	3	576000000	2	0	0	0	0	0	0	18	28999.8	Q9Y696	Q9Y696	CLIC4	44.2	44.2	7	101.73
Other		Transportin-1	TNPO1	4	398000000	4	6	2040000000	6	0	0	0	6	1500000000	5	3	703000000	3	5	1860000000	5	0	0	0	0	0	0	24	103837	Q92973	Q92973|Q92973-2|Q92973-3|O14787-2|O14787|A0A075B780|E7EW37	TNPO1	14	14|14.1|8.8|5.7|4.3|5|27.9	10	101.7
Other		Isoform 12 of Titin	TTN	5	3670000000	4	3	2160000000	3	1	122000000	1	6	1790000000	6	1	33000000	1	3	1120000000	3	1	7140000	1	4	2460000000	4	24	4.02433e+06	Q8WZ42-12	Q8WZ42-12|Q8WZ42-13|Q8WZ42-8|Q8WZ42|Q8WZ42-2|Q8WZ42-7|Q8WZ42-4|Q8WZ42-11|Q8WZ42-5|Q8WZ42-9|Q8WZ42-10|Q8WZ42-3|Q8WZ42-6	TTN	0.8	0.8|0.8|0.8|0.8|0.8|0.8|0.8|0.8|0.8|0.9|0.9|0.9|0.4	18	101.29
Other		Isoform 3 of NADH-cytochrome b5 reductase 3	CYB5R3	3	1230000000	3	6	1720000000	6	0	0	0	9	1650000000	7	2	407000000	2	4	785000000	3	0	0	0	0	0	0	24	38699.2	P00387-3	P00387-3|P00387|P00387-2	CYB5R3	27.4	27.4|30.5|32.9	8	101.27
Other		Programmed cell death protein 4	PDCD4	2	135000000	1	5	1540000000	4	0	0	0	5	269000000	5	4	276000000	4	3	421000000	3	0	0	0	0	0	0	19	52133.7	Q53EL6	Q53EL6|Q53EL6-2	PDCD4	25.3	25.3|25.9	9	101.18
Other		Dual specificity mitogen-activated protein kinase kinase 2	MAP2K2	4	1870000000	4	13	3020000000	13	0	0	0	4	849000000	4	2	682000000	2	4	818000000	4	1	27100000	1	4	209000000	3	32	44708.6	P36507	P36507|Q02750|Q02750-2|G5E9C7|H3BRW9	MAP2K2	35.2	35.2|32.8|33.2|27.3|14.2	9	101.12
Other		Lupus La protein	SSB	3	424000000	3	11	3140000000	8	0	0	0	5	588000000	5	0	0	0	0	0	0	0	0	0	0	0	0	19	47007.4	P05455	P05455|E9PFL9	SSB	25.4	25.4|34.3	10	100.92
Other		ATP-binding cassette sub-family E member 1	ABCE1	3	452000000	3	2	60500000	2	0	0	0	2	21500000	2	2	402000000	2	6	673000000	6	1	16300000	1	5	388000000	5	21	68283	P61221	P61221|D6R9I9	ABCE1	23.8	23.8|27.7	11	100.92
Other		Inositol 1,4,5-trisphosphate receptor type 2	ITPR2	6	357000000	6	2	23900000	2	0	0	0	4	175000000	4	1	30500000	1	2	167000000	2	0	0	0	0	0	0	15	311253	Q14571	Q14571|Q14573	ITPR2	5.2	5.2|1.7	11	100.84
Other		Prolyl endopeptidase	PREP	3	561000000	3	7	1380000000	6	0	0	0	0	0	0	0	0	0	3	175000000	3	0	0	0	0	0	0	13	81610.9	P48147	P48147	PREP	19.1	19.1	9	100.75
Other		Phenylalanine--tRNA ligase beta subunit	FARSB	2	672000000	2	6	988000000	6	0	0	0	3	88700000	3	2	109000000	2	5	858000000	5	0	0	0	2	149000000	2	20	66742	Q9NSD9	Q9NSD9	FARSB	16.8	16.8	10	100.42
Other		Aflatoxin B1 aldehyde reductase member 3	AKR7A3	14	2680000000	9	17	8640000000	9	0	0	0	2	180000000	2	0	0	0	0	0	0	0	0	0	0	0	0	33	37605.1	O95154	O95154|Q8NHP1|O43488	AKR7A3	31.7	31.7|13.8|10.8	9	100.33
Other		Zinc finger protein 638	ZNF638	6	415000000	5	4	175000000	4	0	0	0	5	234000000	5	1	16000000	1	6	439000000	5	0	0	0	0	0	0	22	222047	Q14966	Q14966|Q14966-3|Q14966-4|Q14966-2|Q14966-5|E7EUZ3	ZNF638	7.2	7.2|6.4|9.9|8.4|5.7|3.2	11	100.29
Other		U4/U6 small nuclear ribonucleoprotein Prp31	PRPF31	1	108000000	1	4	518000000	4	0	0	0	6	232000000	6	0	0	0	0	0	0	0	0	0	0	0	0	11	55683.3	Q8WWY3	Q8WWY3|E7EVX8|E7ESA8|Q8WWY3-2|Q8WWY3-3	PRPF31	28.4	28.4|28.8|23.5|27.1|30.2	9	100.19
Other		DNA-directed RNA polymerase II subunit RPB1	POLR2A	2	463000000	2	6	687000000	6	0	0	0	7	662000000	6	1	2540000	1	4	123000000	3	0	0	0	0	0	0	20	218542	P24928	P24928|P24928-2	POLR2A	6.4	6.4|7.2	10	100.15
Other		Sedoheptulokinase	SHPK	3	266000000	3	8	1410000000	8	0	0	0	0	0	0	0	0	0	0	0	0	0	0	0	0	0	0	11	51946.3	Q9UHJ6	Q9UHJ6	SHPK	22.8	22.8	8	100.02
Other		Isoform B of Phosphate carrier protein, mitochondrial	SLC25A3	9	5290000000	7	11	6330000000	7	1	109000000	1	9	2960000000	6	3	1520000000	3	4	684000000	3	3	361000000	2	2	198000000	2	42	40414.4	Q00325-2	Q00325-2|Q00325|F8VVM2|F8VWQ0	SLC25A3	31	31|23.4|31.7|29.4	11	99.86
Other		Core histone macro-H2A.1	H2AFY	10	1880000000	8	3	790000000	3	1	37900000	1	4	1410000000	4	15	5780000000	8	3	574000000	3	4	144000000	2	1	106000000	1	41	39787.5	O75367	O75367|O75367-3|O75367-2|B4DJC3|Q9P0M6|D6RCF2	H2AFY	33.8	33.8|33.9|34.1|32|16.6|25.4	9	99.51
Other		U2 snRNP-associated SURP motif-containing protein	U2SURP	3	308000000	3	6	1320000000	6	0	0	0	6	595000000	6	1	22100000	1	2	205000000	2	0	0	0	0	0	0	18	118746	O15042	O15042|O15042-2|E7ET15|O15042-3|E7EW00	U2SURP	12.6	12.6|12.6|11.4|16.4|4.7	9	99.4
Other		Dolichyl-diphosphooligosaccharide--protein glycosyltransferase subunit 2	RPN2	5	2170000000	4	3	726000000	3	2	345000000	2	6	445000000	3	3	850000000	2	1	145000000	1	0	0	0	0	0	0	20	69396.8	P04844	P04844|P04844-2	RPN2	24	24|19.3	8	99.24
Other		Kinesin-like protein KIF13B	KIF13B	9	865000000	9	8	1400000000	8	2	71600000	2	2	81900000	2	1	11100000	1	2	136000000	2	0	0	0	0	0	0	24	204097	Q9NQT8	Q9NQT8|E7ERX9|O43896|Q9P2P6|O60333-4|O60333|Q12756-2|Q12756-3|O60333-2|Q12756|O60333-3|Q9H1H9|Q9H1H9-2|Q9H1H9-4|Q9H1H9-3|Q96L93-2|Q96L93|Q96L93-4|Q96L93-6|Q96L93-5|Q9P2P6-3	KIF13B	8.5	8.5|15|6.4|0.3|0.6|0.6|0.6|0.6|0.6|0.6|0.9|0.4|0.5|0.5|0.5|0.6|0.6|0.6|0.7|0.7|2.7	12	99.23
Other		SPRY domain-containing protein 4	SPRYD4	3	2370000000	3	5	6700000000	4	0	0	0	12	10500000000	9	0	0	0	0	0	0	0	0	0	0	0	0	20	23242.2	Q8WW59	Q8WW59	SPRYD4	57.4	57.4	10	99.18
Other		ES1 protein homolog, mitochondrial	C21orf33	5	1670000000	5	13	5560000000	6	0	0	0	2	149000000	2	0	0	0	0	0	0	0	0	0	0	0	0	20	28512.3	P30042	P30042|P30042-2|F2Z2Q0	C21orf33	38.8	38.8|30.8|29.9	9	98.94
Other		Alpha/beta hydrolase domain-containing protein 14B	ABHD14B	10	5710000000	6	5	13400000000	4	0	0	0	11	8320000000	8	0	0	0	0	0	0	0	0	0	0	0	0	26	22459.4	Q96IU4	Q96IU4|F8W9U3|B4DQI4|Q96IU4-2	ABHD14B	46.1	46.1|40.3|39.8|18.6	8	98.89
Other		Isoform 3 of Cleavage and polyadenylation specificity factor subunit 7	CPSF7	6	4490000000	5	2	339000000	2	0	0	0	5	657000000	5	1	77000000	1	4	1420000000	4	0	0	0	0	0	0	18	56545.1	Q8N684-3	Q8N684-3|Q8N684|Q8N684-2|F5GXA3|F5H6A8|F5H6P5|F5H2K8|F5H1W4|F5H5B7	CPSF7	21.4	21.4|23.3|23.8|11.7|11.8|11.8|12|12.2|12.9	9	98.84
Other		Fermitin family homolog 3	FERMT3	1	94700000	1	4	467000000	4	0	0	0	3	257000000	3	2	180000000	2	6	640000000	5	1	14000000	1	6	256000000	5	23	76521.9	Q86UX7	Q86UX7|Q86UX7-2	FERMT3	20	20|20.2	10	98.75
Other		Thioredoxin-dependent peroxide reductase, mitochondrial	PRDX3	3	1160000000	3	7	3320000000	6	0	0	0	10	2140000000	7	0	0	0	0	0	0	0	0	0	0	0	0	20	28034.5	P30048	P30048|P30048-2	PRDX3	43.3	43.3|46.6	9	98.73
Other		Isoform 2 of ATP-dependent RNA helicase DDX54	DDX54	0	0	0	4	235000000	4	1	6870000	1	8	334000000	8	1	2500000	1	0	0	0	0	0	0	0	0	0	14	98949.4	Q8TDD1-2	Q8TDD1-2|Q8TDD1	DDX54	21	21|21.1	12	98.6
Other		Microsomal glutathione S-transferase 1	MGST1	23	16400000000	5	18	44300000000	6	3	1660000000	2	13	16100000000	6	7	4740000000	2	9	1520000000	4	0	0	0	0	0	0	73	17655.4	P10620	P10620|P10620-2|F5H613	MGST1	30.3	30.3|35.6|26	6	98.58
Other		Isoform 2 of Tumor suppressor p53-binding protein 1	TP53BP1	2	71100000	2	2	36300000	2	0	0	0	0	0	0	4	171000000	4	7	864000000	6	0	0	0	0	0	0	15	216167	Q12888-2	Q12888-2|Q12888-3|Q12888|A6NNK5	TP53BP1	8.4	8.4|8.5|8.5|8.7	10	98.27
Other		Interferon-induced protein with tetratricopeptide repeats 3	IFIT3	5	162000000	5	4	553000000	4	0	0	0	6	669000000	6	1	43900000	1	6	231000000	5	0	0	0	0	0	0	22	56725.5	O14879	O14879	IFIT3	19.7	19.7	8	98.11
Other		Mitochondrial carnitine/acylcarnitine carrier protein	SLC25A20	12	4980000000	11	2	328000000	2	0	0	0	6	1330000000	6	0	0	0	0	0	0	0	0	0	0	0	0	20	33285.4	O43772	O43772|C9JPE1|F8WEF6	SLC25A20	39.2	39.2|48.2|14.4	12	98.04
Other		Leucine-rich repeat-containing protein 40	LRRC40	4	239000000	4	8	2080000000	7	0	0	0	4	176000000	4	0	0	0	0	0	0	0	0	0	0	0	0	16	68762.2	Q9H9A6	Q9H9A6	LRRC40	20.9	20.9	11	97.81
Other		Sulfotransferase family cytosolic 1B member 1	SULT1B1	6	1340000000	4	8	2290000000	7	0	0	0	9	4130000000	7	0	0	0	0	0	0	0	0	0	0	0	0	23	35069.7	O43704	O43704	SULT1B1	35.8	35.8	10	97.8
Other		Dolichyl-diphosphooligosaccharide--protein glycosyltransferase 48 kDa subunit	DDOST	7	1030000000	5	4	703000000	4	1	77700000	1	8	4610000000	8	4	694000000	3	1	155000000	1	0	0	0	0	0	0	25	50971	P39656	P39656|P39656-3|P39656-2	DDOST	25.8	25.8|23.7|23.8	9	97.75
Other		Isoform 3 of Tight junction protein ZO-3	TJP3	3	218000000	3	4	657000000	4	0	0	0	7	586000000	7	0	0	0	0	0	0	0	0	0	0	0	0	14	103594	O95049-3	O95049-3|O95049-4|O95049|O95049-5	TJP3	15.4	15.4|15.6|15.7|16.4	9	97.71
Other		Transcription elongation regulator 1	TCERG1	2	58600000	2	5	1530000000	5	2	149000000	2	4	836000000	4	2	46600000	2	3	342000000	3	0	0	0	0	0	0	18	124127	O14776	O14776|O14776-2|G3V220|Q5VWI1	TCERG1	10.9	10.9|11.1|9.2|1.7	11	97.6
Other		Putative RNA-binding protein 15	RBM15	5	407000000	5	5	863000000	5	1	6860000	1	4	178000000	3	1	27400000	1	4	162000000	4	0	0	0	0	0	0	20	107415	Q96T37	Q96T37|Q96T37-3|Q96T37-2|Q96T37-4	RBM15	13.2	13.2|13.3|13.4|14.1	10	97.59
Other		Ribosomal protein S6 kinase alpha-3	RPS6KA3	4	563000000	4	5	682000000	5	0	0	0	6	871000000	6	1	33000000	1	4	359000000	4	0	0	0	2	86800000	2	22	84076.8	P51812	P51812|Q15418-2|Q15418|E9PGT3|E9PRI4|Q15418-3|F2Z2J1|Q15349-2|Q15349-3|Q15349|Q9UK32-2|Q9UK32|B7Z3B5|E9PAN7	RPS6KA3	18.3	18.3|8.3|8.4|8.5|8.6|8.2|4.4|4.4|4.5|4.6|2.2|2.2|3.7|10.7	11	97.55
Other		Sorbitol dehydrogenase	SORD	9	2620000000	7	5	1450000000	5	1	99800000	1	2	128000000	2	0	0	0	0	0	0	0	0	0	0	0	0	17	38951.5	Q00796	Q00796|H0YLA4|H0YKB3|Q00796-2	SORD	27.7	27.7|18.4|37.6|44	8	97.54
Other		Membrane primary amine oxidase	AOC3	0	0	0	0	0	0	0	0	0	4	143000000	2	0	0	0	0	0	0	8	2860000000	5	8	2050000000	6	20	85190.8	Q16853	Q16853|Q16853-2|Q16853-3	AOC3	16.3	16.3|12.6|20.4	9	97.51
Other		Coronin-1A	CORO1A	2	364000000	2	4	331000000	4	0	0	0	2	42400000	2	5	543000000	5	4	454000000	4	3	425000000	3	3	339000000	3	23	51710	P31146	P31146|H3BRY3	CORO1A	19	19|15.9	9	97.49
Other		Isoform 2 of Synaptopodin	SYNPO	2	44100000	2	3	305000000	3	0	0	0	7	534000000	7	0	0	0	0	0	0	0	0	0	0	0	0	12	96794.1	Q8N3V7-2	Q8N3V7-2|Q8N3V7-3|Q8N3V7	SYNPO	17.1	17.1|18.2|12.2	9	97.15
Other		Chaperone activity of bc1 complex-like, mitochondrial	ADCK3	2	65400000	2	7	1590000000	6	0	0	0	10	3240000000	8	0	0	0	0	0	0	0	0	0	0	0	0	19	72462.4	Q8NI60	Q8NI60|Q8NI60-3|Q8NI60-4|Q8NI60-2	ADCK3	16.6	16.6|16.1|13.8|25.1	9	97.11
Other		Protein RCC2	RCC2	3	135000000	3	4	1010000000	4	0	0	0	2	269000000	2	2	717000000	2	7	1210000000	6	0	0	0	3	277000000	3	21	56825.2	Q9P258	Q9P258	RCC2	22	22	10	96.9
Other		Isoform 4 of Treacle protein	TCOF1	3	303000000	3	1	340000000	1	0	0	0	0	0	0	5	3010000000	5	5	331000000	5	0	0	0	3	94500000	3	17	156154	Q13428-4	Q13428-4|Q13428-3|Q13428|Q13428-8|Q13428-2|E7ETY2|Q13428-7|Q13428-6|Q13428-5	TCOF1	11	11|11.2|11.2|11.2|11.2|9.4|9.7|9.7|8.8	10	96.81
Other		Elongation factor 1-beta	EEF1B2	2	702000000	2	4	1920000000	4	0	0	0	0	0	0	4	1360000000	2	3	1480000000	2	0	0	0	0	0	0	13	24934.4	P24534	P24534|F2Z2G2|F8WF65	EEF1B2	44.8	44.8|69.1|51.7	7	96.74
Other		Myoferlin	MYOF	2	899000000	2	0	0	0	0	0	0	0	0	0	3	69600000	3	7	185000000	7	2	41700000	2	1	4940000	1	15	236245	Q9NZM1	Q9NZM1|Q9NZM1-6|Q9NZM1-3|Q9NZM1-2|Q9NZM1-5|Q9NZM1-7|Q9NZM1-8|Q9NZM1-4	MYOF	6.1	6.1|6.2|5.5|5.2|6.2|9.4|7.3|18.1	12	96.46
Other		Niban-like protein 1	FAM129B	1	879000	1	4	169000000	4	0	0	0	0	0	0	3	267000000	3	8	698000000	8	0	0	0	4	440000000	3	20	84649.8	Q96TA1	Q96TA1|Q96TA1-2	FAM129B	17.4	17.4|17.7	11	96.43
Other		Paraspeckle component 1	PSPC1	4	2050000000	4	7	4240000000	7	0	0	0	2	170000000	2	1	282000000	1	1	1670000000	1	1	215000000	1	4	693000000	4	20	58856.7	Q8WXF1	Q8WXF1|Q8WXF1-2	PSPC1	18.5	18.5|24.6	9	96.42
Other		GRIP1-associated protein 1	GRIPAP1	2	128000000	2	2	295000000	2	0	0	0	4	307000000	4	1	137000000	1	2	200000000	2	0	0	0	0	0	0	11	96330.2	Q4V328	Q4V328|Q4V328-4|A0A075B793|Q4V328-2|Q4V328-3	GRIPAP1	18.9	18.9|14.5|19.3|19.3|18.5	10	96.19
Other		Atlastin-3	ATL3	5	1070000000	5	6	1060000000	5	0	0	0	5	607000000	5	2	65100000	2	3	75800000	2	0	0	0	0	0	0	21	60997.3	Q6DD88	Q6DD88|F5H6I7	ATL3	25.6	25.6|25.4	9	96.1
Other		Probable ATP-dependent RNA helicase DDX6	DDX6	1	273000000	1	4	1160000000	4	1	89600000	1	4	1410000000	4	2	52400000	2	7	817000000	5	0	0	0	0	0	0	19	54815.2	P26196	P26196	DDX6	25	25	9	95.89
Other		Coiled-coil domain-containing protein 6	CCDC6	4	695000000	4	3	650000000	3	0	0	0	2	147000000	2	4	231000000	4	3	250000000	3	0	0	0	0	0	0	16	53461.2	Q16204	Q16204	CCDC6	26.5	26.5	10	95.86
Other		Pinin	PNN	4	1380000000	4	4	1110000000	3	0	0	0	8	2700000000	8	3	539000000	3	4	736000000	4	0	0	0	0	0	0	23	81726.4	Q9H307	Q9H307|Q9H307-2|G3V579|G3V5F0	PNN	14.2	14.2|11.9|25.8|27.3	10	95.67
Other		Nucleolar transcription factor 1	UBTF	0	0	0	9	1280000000	8	0	0	0	9	1570000000	8	1	1450000	1	3	168000000	3	0	0	0	0	0	0	22	89746.7	P17480	P17480|E9PKP7|P17480-2	UBTF	15	15|15.4|15.8	9	95.65
Other		Serine/threonine-protein kinase PAK 2	PAK2	3	638000000	3	8	707000000	8	0	0	0	0	0	0	5	135000000	5	9	649000000	8	1	20000000	1	4	216000000	4	30	58326.8	Q13177	Q13177|Q13153-2|Q13153|B3KNX7|E9PM17|O75914-3|O75914-4|O75914|O75914-2|E9PKH9	PAK2	29.3	29.3|21.8|22.2|23.1|16.2|8.1|8.3|8.4|8.6|44.3	10	95.64
Other		Heterogeneous nuclear ribonucleoprotein A0	HNRNPA0	11	4280000000	5	11	21000000000	4	3	1080000000	1	11	4790000000	6	3	1660000000	2	6	2280000000	2	0	0	0	5	1130000000	3	50	31011.2	Q13151	Q13151	HNRNPA0	24.9	24.9	7	95.63
Other		5'-AMP-activated protein kinase subunit beta-2	PRKAB2	0	0	0	4	580000000	4	0	0	0	9	1500000000	9	0	0	0	0	0	0	0	0	0	0	0	0	13	30415.8	O43741	O43741|O43741-2|Q9Y478|F5H2X8	PRKAB2	35.6	35.6|11|9.6|25	8	95.6
Other		Structural maintenance of chromosomes flexible hinge domain-containing protein 1	SMCHD1	3	48200000	3	8	600000000	8	0	0	0	0	0	0	1	19800000	1	2	58100000	2	0	0	0	0	0	0	14	228081	A6NHR9	A6NHR9|A6NHR9-2|A6NHR9-3	SMCHD1	8	8|8.4|12.3	12	95.51
Other		Lanosterol 14-alpha demethylase	CYP51A1	3	289000000	3	5	563000000	5	0	0	0	6	750000000	6	0	0	0	0	0	0	0	0	0	0	0	0	14	57204.1	Q16850	Q16850|Q16850-2	CYP51A1	20.2	20.2|19.3	9	95.4
Other		KH domain-containing, RNA-binding, signal transduction-associated protein 1	KHDRBS1	7	1720000000	5	12	8030000000	7	1	93800000	1	4	1960000000	3	0	0	0	6	1240000000	5	0	0	0	0	0	0	30	48340.6	Q07666	Q07666|Q07666-3|Q07666-2|O75525|O75525-2|Q5VWX1	KHDRBS1	30.2	30.2|30.6|20.8|8|10.3|2.5	9	95.29
Other		Ran GTPase-activating protein 1	RANGAP1	5	1750000000	5	4	180000000	4	0	0	0	2	150000000	2	1	63600000	1	3	270000000	3	0	0	0	0	0	0	15	63997.2	P46060	P46060	RANGAP1	22.1	22.1	11	95.18
Other		Transformer-2 protein homolog beta	TRA2B	6	4160000000	4	6	1690000000	4	4	1120000000	2	12	6260000000	6	9	2360000000	3	9	3830000000	4	1	465000000	1	4	1280000000	3	51	33779.2	P62995	P62995|P62995-3	TRA2B	25.6	25.6|39.3	7	95.1
Other		26S protease regulatory subunit 6B	PSMC4	2	116000000	2	9	2600000000	8	0	0	0	3	110000000	2	0	0	0	0	0	0	0	0	0	0	0	0	14	47479.5	P43686	P43686|P43686-2	PSMC4	27.7	27.7|29.9	9	94.97
Other		Helicase with zinc finger domain 2	HELZ2	4	509000000	4	4	447000000	4	0	0	0	4	194000000	4	1	16500000	1	1	32000000	1	0	0	0	0	0	0	14	298468	Q9BYK8	Q9BYK8|Q9BYK8-4|Q9BYK8-2	HELZ2	5.1	5.1|3.4|3.5	9	94.94
Other		ATP-binding cassette sub-family A member 6	ABCA6	2	178000000	2	5	456000000	5	0	0	0	7	5740000000	7	0	0	0	0	0	0	0	0	0	0	0	0	14	185823	Q8N139	Q8N139|Q8N139-2	ABCA6	10	10|4.7	11	94.93
Other		Protein HGH1 homolog	HGH1	0	0	0	5	1800000000	4	0	0	0	7	1080000000	6	0	0	0	3	1520000000	3	0	0	0	0	0	0	15	42584.9	Q9BTY7	Q9BTY7|E9PIX0	HGH1	35.1	35.1|22.3	9	94.77
Other		Threonine--tRNA ligase, cytoplasmic	TARS	2	3900000	2	2	69200000	2	0	0	0	0	0	0	2	182000000	2	8	970000000	7	1	128000000	1	3	338000000	2	18	84346.4	P26639	P26639|P26639-2|D6RDJ6|D6RCA5	TARS	16.8	16.8|13.2|9.9|11	9	94.7
Other		Cytochrome P450 2C8	CYP2C8	9	2040000000	7	10	5140000000	8	1	116000000	1	3	181000000	3	0	0	0	0	0	0	0	0	0	0	0	0	23	56622.5	P10632	P10632|G3V188|P10632-2|F5H7Q9|P33260|P33260-2|E9PIW6|E9PLI9	CYP2C8	25.5	25.5|24.4|21.6|17.9|4|2.5|21.2|25.3	11	94.66
Other		Melanoma inhibitory activity protein 3	MIA3	9	962000000	9	4	820000000	4	0	0	0	0	0	0	1	620000	1	2	259000000	2	0	0	0	0	0	0	16	214383	Q5JRA6	Q5JRA6|Q5JRA6-2|Q5JRA6-4|Q5JRA6-3	MIA3	7.7	7.7|7.3|8.5|3.2	11	94.44
Other		Isoform 3 of Centromere protein V	CENPV	3	144000000	3	5	963000000	5	1	1190000	1	9	1950000000	7	0	0	0	0	0	0	0	0	0	0	0	0	18	30186.6	Q7Z7K6-3	Q7Z7K6-3|Q7Z7K6|Q7Z7K6-2	CENPV	47	47|47.6|22.8	7	94.29
Other		ADP-sugar pyrophosphatase	NUDT5	6	2370000000	4	7	3090000000	5	4	1230000000	3	3	1170000000	3	2	60900000	2	1	145000000	1	0	0	0	0	0	0	23	26180.3	A6NFX8	A6NFX8|Q9UKK9|A6NJU6|A6NCQ0	NUDT5	29.7	29.7|31.5|24.1|16.1	7	93.9
Other		Apoptosis inhibitor 5	API5	6	1450000000	6	7	2160000000	6	0	0	0	0	0	0	3	1190000000	3	5	352000000	4	1	38900000	1	2	38800000	2	24	59345.8	Q9BZZ5	Q9BZZ5|G3V1C3|Q9BZZ5-2|Q9BZZ5-3|B4E283|Q9BZZ5-5|Q9BZZ5-1|E9PQK6	API5	19.8	19.8|20.3|20.6|21.1|17.1|15.3|15.7|28.4	10	93.81
Other		Protein SEC13 homolog	SEC13	5	1790000000	4	10	2110000000	5	0	0	0	6	834000000	4	1	81000000	1	3	233000000	3	0	0	0	0	0	0	25	36053.4	P55735	P55735|P55735-3|P55735-2|A8MXL6	SEC13	40.6	40.6|28.5|34|31.6	7	93.72
Other		NADH dehydrogenase [ubiquinone] 1 alpha subcomplex subunit 10, mitochondrial	NDUFA10	0	0	0	4	1330000000	4	0	0	0	7	1440000000	7	0	0	0	0	0	0	0	0	0	0	0	0	11	45079.7	E7ESZ7	E7ESZ7|O95299|O95299-2|Q8N1B9	NDUFA10	28.4	28.4|31.2|23|37.3	8	93.71
Other		Histone deacetylase complex subunit SAP18	SAP18	1	140000000	1	3	1200000000	3	0	0	0	7	596000000	6	4	673000000	4	2	371000000	2	0	0	0	0	0	0	17	19583.1	X6RAL5	X6RAL5|O00422	SAP18	57.5	57.5|57.5	9	93.38
Other		26S proteasome non-ATPase regulatory subunit 5	PSMD5	5	818000000	5	10	3940000000	8	0	0	0	4	197000000	3	1	21100000	1	2	480000000	2	0	0	0	0	0	0	22	56594.1	Q16401	Q16401|Q16401-2|F2Z3J2|Q4VXG9	PSMD5	21.4	21.4|23.4|45.8|15.2	9	93.33
Other		Tyrosine-protein kinase Yes	YES1	4	651000000	4	5	3070000000	4	0	0	0	10	2340000000	9	2	774000000	2	9	2410000000	6	0	0	0	2	499000000	2	32	61899.4	J3QRU1	J3QRU1|P07947|P12931-2|P12931|P06241|P06241-2|P06241-3|P06239-3|P06239|Q573B4|P06239-2	YES1	21.1	21.1|21.3|12.1|12.3|8.3|8.4|9.3|7.6|8|3.4|6.3	11	93.22
Other		Citrate lyase subunit beta-like protein, mitochondrial	CLYBL	8	1200000000	7	4	409000000	3	0	0	0	3	496000000	3	0	0	0	0	0	0	0	0	0	0	0	0	15	37586.9	Q8N0X4	Q8N0X4|Q8N0X4-2	CLYBL	35	35|34.6	9	93.19
Other		GTP-binding protein SAR1b	SAR1B	5	1270000000	3	13	6470000000	9	1	447000000	1	14	5060000000	8	0	0	0	3	343000000	3	0	0	0	0	0	0	36	22523.6	Q9Y6B6	Q9Y6B6|Q9H029|Q9NR31|Q9NR31-2|D6RDB2|Q5SQT8	SAR1B	44.9	44.9|64.6|31.3|27.7|13.1|15.7	8	93.08
Other		Erlin-2	ERLIN2	4	696000000	4	0	0	0	1	92500000	1	6	712000000	6	4	359000000	3	2	154000000	2	0	0	0	0	0	0	17	38067.1	O94905	O94905|O75477|O94905-3|O94905-2	ERLIN2	27.7	27.7|17.3|5.8|7.8	8	92.97
Other		Isoform 2 of Ribonucleoprotein PTB-binding 1	RAVER1	1	26900000	1	5	210000000	5	0	0	0	0	0	0	1	36500000	1	3	83500000	3	0	0	0	0	0	0	10	78371.6	Q8IY67-2	Q8IY67-2|E9PAU2|Q8IY67|Q8IY67-3	RAVER1	22.3	22.3|19.8|20.2|20	9	92.92
Other		Methylmalonic aciduria type A protein, mitochondrial	MMAA	3	1810000000	3	6	1690000000	5	0	0	0	11	4360000000	7	0	0	0	0	0	0	0	0	0	0	0	0	20	46936.8	Q8IVH4	Q8IVH4|D6RIS5|Q495G6	MMAA	30.1	30.1|25.7|33.5	10	92.8
Other		Adapter molecule crk	CRK	3	336000000	3	7	1550000000	7	0	0	0	0	0	0	2	58700000	1	1	56100000	1	0	0	0	0	0	0	13	33887.1	P46108	P46108|P46108-2|I3L297	CRK	33.8	33.8|44.6|33.1	7	92.75
Other		Cytochrome P450 4A11	CYP4A11	4	1470000000	4	4	1140000000	4	1	73000000	1	8	1880000000	7	0	0	0	0	0	0	0	0	0	0	0	0	17	59860.2	E7EVL8	E7EVL8|Q02928|V9GZ77|Q5TCH4|Q5TCH5|Q02928-2|V9GYC6	CYP4A11	22.1	22.1|22.1|18.7|9.8|12.1|10.1|5.8	9	92.62
Other		Serine beta-lactamase-like protein LACTB, mitochondrial	LACTB	4	706000000	4	6	1220000000	5	0	0	0	4	488000000	4	0	0	0	0	0	0	0	0	0	0	0	0	14	61148.9	P83111	P83111|P83111-2	LACTB	19.3	19.3|22.7	8	92.5
Other		40S ribosomal protein S18	RPS18	4	999000000	4	6	1460000000	6	1	45300000	1	8	2680000000	7	2	182000000	2	4	3280000000	4	0	0	0	0	0	0	25	17718.4	P62269	P62269|J3JS69	RPS18	42.1	42.1|24.3	9	92.5
Other		Dihydrolipoyl dehydrogenase, mitochondrial	DLD	2	761000000	2	8	1930000000	6	0	0	0	7	1520000000	5	3	380000000	3	2	398000000	2	1	23700000	1	2	99300000	2	25	54746.8	P09622	P09622|E9PEX6|P09622-3|P09622-2	DLD	18.4	18.4|19.3|20.3|21.2	8	92.5
Other		Erythrocyte band 7 integral membrane protein	STOM	12	4300000000	6	6	1840000000	3	9	2610000000	5	11	2070000000	5	5	612000000	3	1	11200000	1	2	282000000	1	1	11100000	1	47	31901.4	P27105	P27105|B4E2V5|P27105-2	STOM	33.3	33.3|40.5|39	7	92.4
Other		Lipopolysaccharide-responsive and beige-like anchor protein	LRBA	5	629000000	5	6	1030000000	6	0	0	0	0	0	0	2	55500000	2	3	156000000	2	0	0	0	0	0	0	16	321784	P50851	P50851|P50851-2|E9PEM5	LRBA	4.3	4.3|4.3|4.8	11	92.36
Other		Putative transferase CAF17, mitochondrial	IBA57	0	0	0	7	129000000	4	0	0	0	6	503000000	4	0	0	0	0	0	0	0	0	0	0	0	0	13	38496.6	Q5T440	Q5T440	IBA57	30.6	30.6	6	92.3
Other		Quinone oxidoreductase	CRYZ	5	2150000000	4	6	1350000000	6	0	0	0	0	0	0	0	0	0	0	0	0	0	0	0	0	0	0	11	35377.1	Q08257	Q08257|Q08257-3|Q08257-2	CRYZ	36.7	36.7|35.2|31.2	9	92.17
Other		Isoform 3 of Ataxin-2-like protein	ATXN2L	3	201000000	3	0	0	0	0	0	0	0	0	0	7	400000000	7	4	208000000	3	0	0	0	0	0	0	14	116094	Q8WWM7-3	Q8WWM7-3|Q8WWM7|Q8WWM7-9|Q8WWM7-2|Q8WWM7-4|Q8WWM7-5|Q8WWM7-8|Q8WWM7-6|H3BUF6|Q8WWM7-7	ATXN2L	10.6	10.6|10.8|11|11|11.2|11.2|11.2|12|8.8|17	8	92.15
Other		Corticosteroid 11-beta-dehydrogenase isozyme 1	HSD11B1	6	3550000000	6	3	1130000000	3	2	19600000	2	10	3010000000	6	0	0	0	0	0	0	0	0	0	0	0	0	21	32628.6	P28845	P28845	HSD11B1	30.8	30.8	8	91.91
Other		Protein phosphatase 1G	PPM1G	3	294000000	3	4	515000000	4	0	0	0	0	0	0	4	997000000	4	4	230000000	4	0	0	0	0	0	0	15	59955.3	O15355	O15355	PPM1G	22.5	22.5	9	91.9
Other		Tyrosine--tRNA ligase, cytoplasmic	YARS	6	434000000	6	4	288000000	4	0	0	0	0	0	0	1	120000000	1	3	162000000	3	0	0	0	0	0	0	14	59484.7	P54577	P54577	YARS	18.5	18.5	10	91.89
Other		Mitochondrial import inner membrane translocase subunit TIM44	TIMM44	3	228000000	3	3	1500000000	3	0	0	0	4	587000000	4	3	95900000	3	2	123000000	2	0	0	0	0	0	0	15	51697.1	O43615	O43615	TIMM44	20.5	20.5	8	91.85
Other		Cystathionine gamma-lyase	CTH	5	921000000	5	6	1810000000	6	0	0	0	2	22300000	2	0	0	0	0	0	0	0	0	0	0	0	0	13	45077.7	P32929	P32929|P32929-2|P32929-3	CTH	22.9	22.9|22.1|20.3	8	91.83
Other		Testin	TES	1	21500000	1	3	168000000	3	0	0	0	2	34900000	2	4	297000000	3	6	781000000	5	0	0	0	0	0	0	16	49821.3	Q9UGI8	Q9UGI8|Q9UGI8-2	TES	25.8	25.8|26.4	9	91.83
Other		Pleckstrin homology-like domain family B member 2	PHLDB2	7	1520000000	7	4	232000000	4	1	2120000	1	1	169000000	1	0	0	0	0	0	0	0	0	0	0	0	0	13	142897	Q86SQ0	Q86SQ0|Q86SQ0-3|Q86SQ0-2|E9PGF6|G5E9V3|E9PDY7	PHLDB2	12.8	12.8|13|13.3|12.5|15.8|10.9	12	91.76
Other		Isoform 3 of Nuclear pore complex protein Nup153	NUP153	2	63800000	2	4	4590000000	3	0	0	0	0	0	0	4	47700000	4	5	196000000	5	0	0	0	0	0	0	15	158989	P49790-3	P49790-3|P49790|P49790-2	NUP153	8.3	8.3|8.4|8.7	8	91.31
Other		Signal transducer and activator of transcription 6	STAT6	2	233000000	2	5	269000000	5	1	1890000	1	5	427000000	5	0	0	0	2	171000000	2	1	34700000	1	2	39300000	2	18	94875.1	P42226	P42226|P42226-3|P42226-2|Q5FBW6	STAT6	15.2	15.2|15|16.4|47.3	9	91.25
Other		Citrate synthase, mitochondrial	CS	3	1120000000	3	4	1590000000	4	0	0	0	5	709000000	5	7	4180000000	3	7	6930000000	3	1	250000000	1	7	1650000000	5	34	51939.7	O75390	O75390|B4DJV2|F8VWQ5|F8W0J2	CS	18.8	18.8|19.4|13.6|12	9	91.21
Other		Peroxiredoxin-5, mitochondrial	PRDX5	6	3550000000	5	11	14900000000	7	1	175000000	1	5	1990000000	4	2	208000000	2	5	2800000000	2	0	0	0	0	0	0	30	22314.2	P30044	P30044|P30044-2|P30044-3|P30044-4	PRDX5	47.1	47.1|62.3|51.1|36	7	91.17
Other		Splicing factor 3A subunit 3	SF3A3	2	92000000	2	7	1180000000	7	0	0	0	4	257000000	4	1	129000000	1	3	228000000	2	0	0	0	0	0	0	17	59190.2	Q12874	Q12874	SF3A3	21.9	21.9	8	91.17
Other		N-alpha-acetyltransferase 15, NatA auxiliary subunit	NAA15	0	0	0	0	0	0	0	0	0	0	0	0	1	2710000	1	7	641000000	7	0	0	0	6	177000000	6	14	102526	Q9BXJ9	Q9BXJ9|Q9BXJ9-4|Q6N069|Q6N069-2|Q6N069-3|Q6N069-4|Q6N069-5	NAA15	10.7	10.7|12.7|1.1|1.8|1.9|2.3|3.2	10	91.17
Other		Vacuolar protein sorting-associated protein 4B	VPS4B	7	1450000000	7	5	1750000000	5	0	0	0	10	2050000000	10	0	0	0	5	360000000	4	0	0	0	0	0	0	27	49472.3	O75351	O75351|Q9UN37|Q6PIW4|Q6PIW4-2	VPS4B	29.5	29.5|24.4|1.7|2.1	11	91.15
Other		Dolichyl-diphosphooligosaccharide--protein glycosyltransferase subunit STT3A	STT3A	7	1170000000	4	7	2560000000	5	2	279000000	2	7	1950000000	6	2	693000000	2	3	1290000000	2	0	0	0	0	0	0	28	81155.7	P46977	P46977|P46977-2	STT3A	12.1	12.1|12.5	8	91.01
Other		Rho guanine nucleotide exchange factor 12	ARHGEF12	2	59600000	2	4	180000000	4	1	6450000	1	5	472000000	5	0	0	0	0	0	0	0	0	0	0	0	0	12	174199	Q9NZN5	Q9NZN5|Q9NZN5-2|E9PMR6	ARHGEF12	8.3	8.3|8.4|8.9	10	90.99
Other		Acyl-CoA dehydrogenase family member 9, mitochondrial	ACAD9	3	426000000	3	5	604000000	4	0	0	0	6	683000000	5	0	0	0	4	173000000	4	0	0	0	0	0	0	18	69386.7	Q9H845	Q9H845	ACAD9	15.7	15.7	9	90.84
Other		Eukaryotic translation initiation factor 2A	EIF2A	3	352000000	3	5	432000000	5	1	39700000	1	3	155000000	3	2	104000000	2	5	324000000	5	0	0	0	4	66500000	4	23	65559.4	Q9BY44	Q9BY44|Q9BY44-3|F8WAE5|Q9BY44-4|Q9BY44-2|F8WAT3|F8WF18	EIF2A	21	21|21.9|19.6|16.9|9.4|29.3|37.2	9	90.81
Other		Mitotic checkpoint protein BUB3	BUB3	4	1160000000	3	4	1380000000	4	2	8500000	1	3	486000000	3	5	803000000	4	6	1900000000	6	0	0	0	0	0	0	24	37610.5	O43684	O43684|O43684-2|J3QSX4	BUB3	30.1	30.1|30.3|38.6	8	90.79
Other		Poly [ADP-ribose] polymerase 14	PARP14	5	159000000	5	5	192000000	5	0	0	0	4	252000000	4	0	0	0	0	0	0	0	0	0	0	0	0	14	204850	Q460N5	Q460N5|Q460N5-1|Q460N5-4|Q460N5-3|Q460N5-5	PARP14	8.8	8.8|9.3|9.5|6|1.1	11	90.79
Other		Ornithine carbamoyltransferase, mitochondrial	OTC	8	1350000000	6	4	996000000	4	1	19900000	1	3	199000000	3	0	0	0	0	0	0	0	0	0	0	0	0	16	40105.6	P00480	P00480	OTC	24	24	9	90.77
Other		Isoform 2 of Nuclear protein localization protein 4 homolog	NPLOC4	2	429000000	2	7	744000000	5	1	21200000	1	4	368000000	3	0	0	0	2	250000000	2	0	0	0	0	0	0	16	70258.3	Q8TAT6-2	Q8TAT6-2|Q8TAT6|I3L4U9	NPLOC4	21	21|21.3|18.5	8	90.6
Other		EH domain-containing protein 2	EHD2	4	453000000	4	7	1430000000	7	0	0	0	5	623000000	5	1	99100000	1	2	268000000	2	4	609000000	4	13	2510000000	11	36	61331.4	Q9NZN4	Q9NZN4|Q9NZN4-2|Q9H4M9|Q9NZN3|Q9NZN3-2	EHD2	14.5	14.5|17.1|15.5|14.7|5.1	9	90.59
Other		Tyrosine-protein kinase CSK	CSK	3	473000000	3	3	494000000	3	1	40900000	1	6	713000000	5	2	139000000	2	4	438000000	4	1	1040000000	1	3	954000000	3	23	51274	P41240	P41240	CSK	20.8	20.8	10	90.55
Other		Adenylate kinase isoenzyme 1	AK1	2	888000000	2	11	3040000000	7	0	0	0	4	508000000	3	0	0	0	0	0	0	1	37500000	1	3	461000000	2	21	23638.6	Q5T9B7	Q5T9B7|P00568|Q9Y6K8|Q9Y6K8-3|Q9Y6K8-2	AK1	39	39|42.2|1.6|1.6|4.5	7	90.45
Other		Succinate dehydrogenase [ubiquinone] iron-sulfur subunit, mitochondrial	SDHB	11	5430000000	6	7	1730000000	5	1	81700000	1	5	1330000000	4	0	0	0	0	0	0	0	0	0	0	0	0	24	32427.9	P21912	P21912	SDHB	33.9	33.9	9	90.36
Other		Eukaryotic translation initiation factor 4H	EIF4H	7	2880000000	6	6	3220000000	5	2	57600000	2	8	2920000000	7	4	81900000	4	1	170000000	1	0	0	0	0	0	0	28	27441.6	Q15056	Q15056|Q15056-2	EIF4H	44.3	44.3|48.2	8	90.31
Other		Beta,beta-carotene 9',10'-oxygenase	BCO2	0	0	0	0	0	0	0	0	0	10	1690000000	8	0	0	0	0	0	0	0	0	0	0	0	0	10	66300.4	Q9BYV7	Q9BYV7|Q9BYV7-2|Q9BYV7-4|Q9BYV7-6|Q9BYV7-5|E9PS89	BCO2	24.5	24.5|26|26.3|24.6|18.5|25.5	8	90.18
Other		Phosphorylase b kinase regulatory subunit alpha, liver isoform	PHKA2	3	495000000	3	2	477000000	2	0	0	0	7	855000000	7	0	0	0	0	0	0	0	0	0	0	0	0	12	139490	P46019	P46019	PHKA2	11.5	11.5	9	90.16
Other		Early endosome antigen 1	EEA1	6	482000000	6	4	114000000	3	0	0	0	6	1150000000	5	0	0	0	0	0	0	0	0	0	0	0	0	16	163433	Q15075	Q15075	EEA1	8.5	8.5	9	90.11
Other		Guanine nucleotide-binding protein G(I)/G(S)/G(T) subunit beta-2	GNB2	7	1330000000	7	6	2560000000	6	0	0	0	5	717000000	4	3	416000000	3	6	1370000000	6	3	360000000	3	3	626000000	3	33	38072.1	P62879	P62879|P62873|P62873-2|E7EP32|Q9HAV0|P16520|E9PCP0|P16520-2|P62879-2	GNB2	24.7	24.7|18.8|19.2|16.8|10|5|5|5.7|9.1	8	90.07
Other		Symplekin	SYMPK	0	0	0	9	1050000000	8	0	0	0	5	264000000	5	0	0	0	0	0	0	0	0	0	0	0	0	14	142002	Q92797	Q92797|M0R3C7|Q92797-2	SYMPK	13	13|9.6|9.6	10	90.05
Other		40S ribosomal protein S2	RPS2	8	5350000000	8	3	3280000000	3	0	0	0	5	2900000000	5	1	1040000000	1	5	2320000000	5	1	305000000	1	3	889000000	3	26	31609.1	P15880	P15880|E9PQD7|E9PM36|E9PPT0	RPS2	28.6	28.6|25.5|20|12.1	9	89.84
Other		Synaptic vesicle membrane protein VAT-1 homolog	VAT1	4	114000000	4	1	16700000	1	0	0	0	0	0	0	2	80900000	2	7	964000000	6	3	284000000	2	6	559000000	4	23	42147.7	Q99536	Q99536|Q99536-3|Q99536-2	VAT1	24.9	24.9|25.5|21.6	7	89.65
Other		ATP-dependent RNA helicase DDX24	DDX24	0	0	0	5	373000000	5	0	0	0	7	655000000	7	0	0	0	0	0	0	0	0	0	0	0	0	12	96957.6	Q9GZR7	Q9GZR7|G3V529|Q9GZR7-2|F5GYL3	DDX24	17.2	17.2|18.1|14.3|16.4	9	89.55
Other		Isoform 5 of Golgin subfamily A member 4	GOLGA4	2	148000000	2	5	171000000	5	1	679000	1	4	207000000	4	0	0	0	0	0	0	0	0	0	0	0	0	12	263236	Q13439-5	Q13439-5|Q13439|Q13439-4|Q13439-3|Q86W71	GOLGA4	6	6|6|6|6|5.4	10	89.32
Other		Mitochondrial amidoxime reducing component 2	MARC2	8	2190000000	8	5	808000000	5	1	16600000	1	9	961000000	8	0	0	0	0	0	0	0	0	0	0	0	0	23	38593.3	Q969Z3	Q969Z3|Q969Z3-2|F6V6Z1|Q5VT66-2|Q5VT66|Q5VT66-3	MARC2	25.9	25.9|22.1|34|11|11.5|9.5	10	89.3
Other		Protein LYRIC	MTDH	8	1140000000	7	2	125000000	2	1	3670000	1	2	46100000	2	1	75500000	1	3	66000000	3	0	0	0	0	0	0	17	63892.9	Q86UE4	Q86UE4|E5RJU9	MTDH	17	17|15.7	8	89.28
Other		UMP-CMP kinase	CMPK1	3	508000000	3	12	9590000000	6	0	0	0	15	9550000000	7	0	0	0	0	0	0	0	0	0	0	0	0	30	22450.2	P30085	P30085|P30085-2|Q5T0D2	CMPK1	41.8	41.8|30.6|26.6	7	89.27
Other		Calcium homeostasis endoplasmic reticulum protein	CHERP	1	212000000	1	7	1470000000	6	1	107000000	1	4	828000000	4	0	0	0	3	239000000	3	0	0	0	0	0	0	16	105388	J3QK89	J3QK89|Q8IWX8	CHERP	13.9	13.9|14	9	89.19
Other		Emerin	EMD	2	104000000	2	5	1670000000	5	0	0	0	6	671000000	6	3	233000000	2	3	111000000	3	0	0	0	0	0	0	19	29050.4	P50402	P50402|Q5HY57|F8WEQ1	EMD	40.9	40.9|31.9|76.1	7	88.93
Other		Parafibromin	CDC73	2	47200000	2	5	419000000	4	0	0	0	5	611000000	5	1	27800000	1	3	731000000	3	0	0	0	2	91200000	2	18	60689.6	Q6P1J9	Q6P1J9	CDC73	23.3	23.3	10	88.88
Other		Fascin	FSCN1	5	1040000000	5	3	7580000000	3	0	0	0	0	0	0	0	0	0	7	1740000000	7	1	30500000	1	1	42800000	1	17	55156.6	Q16658	Q16658	FSCN1	19.6	19.6	9	88.82
Other		Prohibitin-2	PHB2	4	1180000000	3	1	393000000	1	1	37900000	1	5	1510000000	5	4	607000000	4	1	148000000	1	0	0	0	0	0	0	16	33401.9	J3KPX7	J3KPX7|Q99623|F5GY37|Q99623-2|F5H0C5|F5H2D2	PHB2	33.7	33.7|33.7|37.8|34|15.1|19.5	9	88.59
Other		Midasin	MDN1	0	0	0	3	83100000	3	0	0	0	4	55200000	4	2	71400000	2	3	416000000	3	0	0	0	2	35800000	2	14	638400	Q9NU22	Q9NU22	MDN1	1.9	1.9	8	88.46
Other		Polymerase delta-interacting protein 2	POLDIP2	4	352000000	3	3	1280000000	3	0	0	0	8	2400000000	7	0	0	0	0	0	0	0	0	0	0	0	0	15	42260.7	Q9Y2S7	Q9Y2S7|U3KQJ1	POLDIP2	35	35|35.1	9	88.39
Other		HCLS1-binding protein 3	HS1BP3	1	162000000	1	5	771000000	4	0	0	0	5	525000000	5	0	0	0	3	366000000	3	0	0	0	0	0	0	14	42893.6	Q53T59	Q53T59|F6TR53|B5MC96|F8WDN8	HS1BP3	31.3	31.3|41.3|30.6|40	9	88.37
Other		ATPase family AAA domain-containing protein 3A	ATAD3A	0	0	0	7	1880000000	7	0	0	0	7	1160000000	7	0	0	0	0	0	0	0	0	0	0	0	0	14	71653.2	Q9NVI7	Q9NVI7|Q9NVI7-2|Q9NVI7-3|Q5T2N8|Q5T9A4|Q5T9A4-3|Q5T9A4-2	ATAD3A	17.9	17.9|19.4|16.9|9|2.9|3.1|6.6	9	88.2
Other		Probable global transcription activator SNF2L2	SMARCA2	2	261000000	2	5	318000000	5	1	31400000	1	4	334000000	4	2	32500000	2	2	2130000000	2	2	15200000000	1	2	1740000000	2	20	181904	P51531	P51531|P51531-2|P51532|P51532-4|P51532-3|P51532-2|P51532-5|B1ALF6|B1ALG2|B1ALG1	SMARCA2	9.6	9.6|9.7|5.5|5.6|5.6|5.6|5.6|4.3|4.7|5	11	88.18
Other		26S proteasome non-ATPase regulatory subunit 2	PSMD2	7	941000000	7	6	1410000000	6	0	0	0	0	0	0	0	0	0	3	182000000	3	0	0	0	2	92100000	2	18	100940	Q13200	Q13200|Q13200-3|Q13200-2	PSMD2	13.8	13.8|14.3|12.6	10	88.02
Other		Creatine kinase U-type, mitochondrial	CKMT1A	2	481000000	2	8	3530000000	7	0	0	0	0	0	0	0	0	0	2	248000000	2	0	0	0	0	0	0	12	47435.3	P12532	P12532|P12532-2|F8WCN3|P17540	CKMT1A	22	22|17.8|18.1|3.8	7	88.01
Other		Alpha-tocopherol transfer protein	TTPA	1	70100000	1	5	2310000000	4	0	0	0	8	1490000000	8	0	0	0	0	0	0	0	0	0	0	0	0	14	31863.2	P49638	P49638	TTPA	37.4	37.4	8	88
Other		26S proteasome non-ATPase regulatory subunit 12	PSMD12	5	536000000	5	7	654000000	6	0	0	0	0	0	0	0	0	0	0	0	0	0	0	0	0	0	0	12	53302.9	O00232	O00232|O00232-2	PSMD12	23.2	23.2|21.3	10	87.86
Other		Perilipin-2	PLIN2	2	161000000	2	1	13700000	1	1	125000000	1	1	2540000	1	1	177000000	1	6	416000000	5	0	0	0	0	0	0	12	48302.8	Q99541	Q99541|Q5SYF4|Q5SYF3	PLIN2	24.7	24.7|11.1|12.7	7	87.74
Other		Adenine phosphoribosyltransferase	APRT	7	1400000000	7	4	2090000000	4	0	0	0	3	399000000	3	1	66000000	1	4	1570000000	3	1	99300000	1	2	260000000	2	22	19778.6	P07741	P07741|H3BQZ9|P07741-2|H3BSW3	APRT	41.6	41.6|42.4|46.2|71.4	8	87.4
Other		PDZ and LIM domain protein 7	PDLIM7	1	108000000	1	1	263000000	1	2	1630000000	1	2	1880000000	2	2	184000000	2	12	4200000000	8	1	28600000	1	4	166000000	4	25	50927.8	Q9NR12	Q9NR12|Q9NR12-2|Q9NR12-4|Q9NR12-6|Q9NR12-5|Q9NR12-3	PDLIM7	20.1	20.1|19.1|20.9|14.8|17.2|21.5	9	87.36
Other		Peptidyl-prolyl cis-trans isomerase F, mitochondrial	PPIF	6	2440000000	4	6	2950000000	4	1	247000000	1	7	1180000000	3	2	906000000	2	3	465000000	2	0	0	0	0	0	0	25	22382.2	P30405	P30405|P30405-2|R4GN99	PPIF	48.7	48.7|38|40.6	6	87.28
Other		tRNA-splicing ligase RtcB homolog	RTCB	1	119000000	1	5	770000000	5	0	0	0	3	218000000	2	1	283000000	1	6	1100000000	6	0	0	0	0	0	0	16	55722.8	Q9Y3I0	Q9Y3I0	RTCB	25.9	25.9	9	87.28
Other		Isoform 6 of Ankyrin repeat and KH domain-containing protein 1	ANKHD1	1	26800000	1	2	12000000	2	0	0	0	3	91100000	3	1	40700000	1	6	956000000	6	0	0	0	0	0	0	13	279224	Q8IWZ3-6	Q8IWZ3-6|Q8IWZ3|Q8IWZ3-4|O75179|O75179-2|O75179-7|O75179-6|Q8IWZ3-2|Q8IWZ3-5|O75179-4|O75179-3|O75179-5|Q8IWZ3-3	ANKHD1	4.9	4.9|5.1|5.1|4.6|4.6|4.8|5.1|8.9|9.6|3.3|3.2|5.1|5.6	9	87.14
Other		Pre-mRNA-processing factor 6	PRPF6	2	477000000	2	7	886000000	7	0	0	0	4	322000000	4	2	26000000	2	4	361000000	3	0	0	0	0	0	0	19	107722	O94906	O94906|O94906-2	PRPF6	11.2	11.2|11.7	10	87.07
Other		Isoform 2 of Pleckstrin homology-like domain family B member 1	PHLDB1	0	0	0	0	0	0	0	0	0	0	0	0	5	141000000	5	5	249000000	4	0	0	0	2	19300000	2	12	145707	Q86UU1-2	Q86UU1-2|Q86UU1|Q86UU1-3	PHLDB1	11.3	11.3|10|13.9	10	86.91
Other		Translation initiation factor eIF-2B subunit delta	EIF2B4	4	819000000	4	5	551000000	5	1	726000	1	3	331000000	3	1	358000000	1	3	344000000	3	0	0	0	0	0	0	17	58069.7	Q9UI10	Q9UI10|Q9UI10-3|E7ERK9|Q9UI10-2|F8W8L6	EIF2B4	22.1	22.1|22.2|16.1|16.2|22.5	7	86.88
Other		Glutathione S-transferase A1	GSTA1	15	18700000000	4	8	14900000000	7	3	1200000000	3	7	4670000000	6	0	0	0	0	0	0	0	0	0	0	0	0	33	25687.7	P08263	P08263|P09210|Q16772|Q5JW85|Q7RTV2	GSTA1	35.5	35.5|35.5|21.1|27.3|10.8	9	86.79
Other		Endoplasmic reticulum resident protein 44	ERP44	6	2240000000	5	4	773000000	4	1	9920000	1	3	523000000	3	4	197000000	4	4	511000000	4	1	33100000	1	2	81600000	2	25	47369.7	Q9BS26	Q9BS26	ERP44	21.4	21.4	9	86.77
Other		Alpha-aminoadipic semialdehyde dehydrogenase	ALDH7A1	3	517000000	3	4	378000000	4	0	0	0	0	0	0	1	66600000	1	8	1320000000	7	0	0	0	0	0	0	16	59056.6	P49419	P49419|P49419-2|P49419-4|F8VS02|P49419-3	ALDH7A1	18.7	18.7|19.7|16.7|17.6|14.4	8	86.67
Other		Thiosulfate sulfurtransferase	TST	11	5190000000	5	8	7420000000	6	1	43000000	1	4	1440000000	4	0	0	0	0	0	0	0	0	0	0	0	0	24	33656.5	Q16762	Q16762	TST	32.9	32.9	8	86.66
Other		SUMO-activating enzyme subunit 1	SAE1	2	135000000	2	4	736000000	4	0	0	0	4	183000000	4	1	6320000	1	4	331000000	4	0	0	0	0	0	0	15	38905.6	Q9UBE0	Q9UBE0|M0QZS6|B3KNJ4|Q9UBE0-3|Q9UBE0-2|M0R375	SAE1	30.6	30.6|40|28.7|28.7|32.3|40	8	86.59
Other		Myosin regulatory light chain 12A	MYL12A	9	3450000000	6	6	3800000000	4	1	981000	1	5	1100000000	5	3	299000000	2	10	1890000000	7	3	251000000	2	4	653000000	4	41	20513.6	J3QRS3	J3QRS3|P19105|O14950|P24844|P24844-2	MYL12A	60.4	60.4|62.5|62.2|50.5|49.1	8	86.57
Other		Protein SET	SET	4	2020000000	3	4	1620000000	3	1	178000000	1	2	268000000	2	1	202000000	1	3	979000000	2	0	0	0	2	496000000	2	17	33488.3	Q01105	Q01105|Q01105-2|Q01105-4|Q01105-3|P0DME0	SET	33.1	33.1|26.6|27.5|27.8|20.8	7	86.53
Other		DNA topoisomerase 1	TOP1	4	2100000000	4	2	214000000	2	1	33300000	1	3	81600000	3	6	3760000000	5	2	476000000	2	0	0	0	0	0	0	18	91180.5	P11387	P11387	TOP1	12.4	12.4	8	86.43
Other		Isoform 2 of Extended synaptotagmin-2	ESYT2	1	34400000	1	1	24800000	1	0	0	0	0	0	0	4	338000000	4	4	547000000	4	0	0	0	0	0	0	10	99413.3	A0FGR8-2	A0FGR8-2|A0FGR8-6|A0FGR8|A0FGR8-5|A0FGR8-4	ESYT2	14.7	14.7|10.8|11|28.3|9.8	9	86.32
Other		Retinol dehydrogenase 11	RDH11	3	1310000000	3	6	11300000000	6	0	0	0	6	1150000000	6	0	0	0	0	0	0	0	0	0	0	0	0	15	35785	Q8TC12	Q8TC12|Q8TC12-2|Q8TC12-3	RDH11	30.5	30.5|27.5|20.1	8	86.29
Other		Mitochondrial 2-oxoglutarate/malate carrier protein	SLC25A11	6	1290000000	5	4	383000000	4	0	0	0	5	320000000	5	1	310000000	1	5	731000000	4	0	0	0	0	0	0	21	34232.3	Q02978	Q02978|Q02978-2	SLC25A11	32.4	32.4|30	9	86.26
Other		60S ribosomal protein L18	RPL18	7	5420000000	5	4	2360000000	4	1	1050000000	1	10	9150000000	5	5	1310000000	2	10	5850000000	6	0	0	0	0	0	0	37	21748.2	Q07020	Q07020|Q07020-2|G3V203|F8VYV2|A0A075B7A0	RPL18	38.8	38.8|45.9|35.9|36.8|25.3	7	86.08
Other		Regulator of microtubule dynamics protein 3	RMDN3	7	1000000000	7	7	1780000000	6	0	0	0	2	748000000	2	0	0	0	0	0	0	0	0	0	0	0	0	16	52573.8	Q96TC7	Q96TC7|Q96TC7-2	RMDN3	20	20|17	8	85.94
Other		Chymotrypsinogen A		6	1070000000	5	11	2260000000	6	0	0	0	8	2000000000	4	4	666000000	3	6	2070000000	3	1	7030000	1	2	268000000	2	38	26236.2	P00766	P00766		46.9	46.9	7	85.79
Other		Eukaryotic translation initiation factor 2 subunit 1	EIF2S1	6	918000000	6	5	1120000000	4	0	0	0	3	313000000	3	2	205000000	2	6	1330000000	6	2	71200000	2	2	121000000	2	26	36396.8	P05198	P05198	EIF2S1	29.8	29.8	9	85.78
Other		HIV Tat-specific factor 1	HTATSF1	0	0	0	3	662000000	3	0	0	0	5	411000000	4	0	0	0	4	469000000	4	0	0	0	3	143000000	3	15	86421.8	O43719	O43719	HTATSF1	9.6	9.6	7	85.75
Other		Isoform 2 of Splicing factor U2AF 35 kDa subunit	U2AF1	1	177000000	1	9	2710000000	7	0	0	0	7	1380000000	5	0	0	0	2	451000000	2	0	0	0	0	0	0	19	28395	Q01081-2	Q01081-2|Q01081|M0R2N4|Q8WU68|Q8WU68-2|Q8WU68-3|Q01081-3|M0QYK5|Q01081-4|K7EJM7|K7EJH3	U2AF1	30	30|30|40.2|10|10.8|12.1|29.3|33.3|29.9|27.4|35.8	7	85.72
Other		V-type proton ATPase catalytic subunit A	ATP6V1A	4	141000000	3	5	651000000	5	0	0	0	3	150000000	3	2	76600000	2	6	400000000	5	0	0	0	0	0	0	20	68702.3	P38606	P38606|P38606-2	ATP6V1A	20	20|21.2	8	85.28
Other		Dihydrolipoyllysine-residue acetyltransferase component of pyruvate dehydrogenase complex, mitochondrial	DLAT	4	595000000	4	5	1240000000	5	0	0	0	0	0	0	1	25000000	1	3	160000000	2	2	36200000	2	1	36900000	1	16	69508.9	P10515	P10515|E9PEJ4	DLAT	15.3	15.3|18.2	7	85.22
Other		Isocitrate dehydrogenase [NAD] subunit alpha, mitochondrial	IDH3A	3	283000000	3	8	2990000000	6	0	0	0	4	881000000	3	0	0	0	0	0	0	0	0	0	0	0	0	15	40047.5	P50213	P50213|P50213-2|H0YL72|H0YNF5	IDH3A	24	24|30.5|22|22.9	7	85.22
Other		Heterogeneous nuclear ribonucleoprotein L-like	HNRPLL	1	42300000	1	8	3150000000	8	0	0	0	2	266000000	2	0	0	0	2	775000000	2	0	0	0	0	0	0	13	60954	D6W592	D6W592|Q8WVV9|Q8WVV9-4|Q8WVV9-5|B7WPG3|C9IYN3|Q8WVV9-2|Q8WVV9-3	HNRPLL	19.1	19.1|19.1|19.3|20.4|20.4|20.5|20.5|18.5	8	84.96
Other		Adenosylhomocysteinase	AHCY	0	0	0	0	0	0	0	0	0	0	0	0	0	0	0	9	3390000000	7	0	0	0	2	150000000	2	11	48285.8	P23526	P23526|P23526-2	AHCY	18.9	18.9|20.2	8	84.94
Other		Pescadillo homolog	PES1	2	2900000000	2	3	599000000	3	0	0	0	5	417000000	5	1	48600000	1	1	33900000	1	0	0	0	0	0	0	12	68400.8	O00541	O00541|O00541-2|B5MCF9|B3KXD6	PES1	17.8	17.8|18|18.3|19.3	8	84.65
Other		Cytochrome b-c1 complex subunit 1, mitochondrial	UQCRC1	2	172000000	2	5	840000000	4	0	0	0	6	448000000	6	0	0	0	0	0	0	0	0	0	0	0	0	13	53329.5	P31930	P31930	UQCRC1	31	31	9	84.61
Other		Nuclear pore complex protein Nup155	NUP155	2	82300000	2	2	105000000	2	0	0	0	3	175000000	3	2	188000000	1	7	617000000	5	0	0	0	0	0	0	16	156794	O75694	O75694|O75694-2|E9PF10	NUP155	6.9	6.9|7.2|7.3	8	84.52
Other		Na(+)/H(+) exchange regulatory cofactor NHE-RF1	SLC9A3R1	7	2910000000	5	5	2000000000	5	0	0	0	2	235000000	2	0	0	0	1	29400000	1	0	0	0	0	0	0	15	39153	O14745	O14745|O14745-2	SLC9A3R1	29.8	29.8|37.6	8	84.39
Other		Mevalonate kinase	MVK	4	448000000	3	4	4670000000	3	0	0	0	9	4130000000	7	0	0	0	0	0	0	0	0	0	0	0	0	17	43020.7	Q03426	Q03426|F5H8H2|F5H368|F5H163	MVK	30.8	30.8|35.4|19.6|27.7	8	84.37
Other		Phosphatidylinositide phosphatase SAC1	SACM1L	3	2100000000	3	9	1970000000	7	0	0	0	5	385000000	5	0	0	0	2	394000000	2	0	0	0	0	0	0	19	67479.2	Q9NTJ5	Q9NTJ5|Q9NTJ5-2|E9PGZ4|F8WD07|F8WDN7|F8WCQ2	SACM1L	17	17|13.4|14.6|26.3|15.3|26.7	10	84.33
Other		Phosphomevalonate kinase	PMVK	1	372000000	1	6	1290000000	5	2	178000000	2	4	1200000000	4	0	0	0	4	212000000	4	0	0	0	0	0	0	17	22165.7	Q15126	Q15126	PMVK	40.6	40.6	8	84.33
Other		DNA replication licensing factor MCM7	MCM7	1	103000000	1	6	850000000	6	0	0	0	3	49900000	3	1	7420000	1	1	15100000	1	0	0	0	0	0	0	12	81934.1	P33993	P33993|P33993-3|P33993-2	MCM7	14.6	14.6|16.7|11.5	8	84.25
Other		5-formyltetrahydrofolate cyclo-ligase	MTHFS	4	497000000	3	4	948000000	3	0	0	0	6	1280000000	6	0	0	0	0	0	0	0	0	0	0	0	0	14	23426.4	P49914	P49914|P49914-2|H3BN04	MTHFS	41.3	41.3|36.8|20.4	7	84.15
Other		Signal recognition particle subunit SRP72	SRP72	3	405000000	3	3	1090000000	3	0	0	0	0	0	0	2	30800000	2	3	218000000	3	0	0	0	0	0	0	11	75175.4	O76094	O76094|O76094-2|R4GNC1	SRP72	14.7	14.7|14|17.7	8	84.14
Other		Isoform 2 of Aminoacyl tRNA synthase complex-interacting multifunctional protein 1	AIMP1	5	1160000000	4	8	1800000000	6	0	0	0	0	0	0	0	0	0	0	0	0	0	0	0	0	0	0	13	37380.8	Q12904-2	Q12904-2|Q12904	AIMP1	23.2	23.2|25	8	84.1
Other		40S ribosomal protein S6	RPS6	5	1310000000	4	3	1820000000	3	4	2240000000	2	5	2230000000	5	6	1850000000	4	6	2400000000	4	1	107000000	1	7	1700000000	5	37	28851.3	P62753	P62753|A2A3R5|A2A3R7	RPS6	29.3	29.3|23.8|38.4	7	84.07
Other		Serine/threonine-protein phosphatase 2A 56 kDa regulatory subunit delta isoform	PPP2R5D	4	654000000	3	5	1570000000	4	0	0	0	5	343000000	4	3	375000000	3	4	863000000	3	0	0	0	2	34700000	2	23	70332.8	Q14738	Q14738|E9PFR3|Q14738-2|Q14738-3|Q13362-5|Q13362-4|Q13362|Q13362-3|Q13362-2|Q96B13	PPP2R5D	18.2	18.2|18.5|16.8|17.5|2.3|2.4|2.4|2.6|2.8|3.3	9	83.97
Other		Nucleolar complex protein 2 homolog	NOC2L	4	543000000	4	1	56600000	1	0	0	0	7	749000000	7	0	0	0	0	0	0	0	0	0	0	0	0	12	85773.7	Q9Y3T9	Q9Y3T9	NOC2L	15.4	15.4	9	83.87
Other		Probable leucine--tRNA ligase, mitochondrial	LARS2	1	313000000	1	6	516000000	6	0	0	0	7	709000000	7	0	0	0	0	0	0	0	0	0	0	0	0	14	102887	Q15031	Q15031|E9PHM2	LARS2	16.6	16.6|13.2	10	83.74
Other		60S ribosomal protein L8	RPL8	5	2540000000	5	3	406000000	2	1	492000000	1	4	1200000000	4	5	895000000	3	2	454000000	2	1	6640000	1	2	165000000	2	23	28252.4	P62917	P62917|G3V1A1|E9PP36	RPL8	33.8	33.8|36.5|22.2	7	83.69
Other		ATP-dependent RNA helicase DDX19A	DDX19A	6	1780000000	5	6	1100000000	6	1	8990000	1	5	800000000	4	4	350000000	4	3	393000000	3	0	0	0	0	0	0	25	54430.5	Q9NUU7	Q9NUU7|I3L0H8|Q9UMR2|H3BQK0|Q9UMR2-2|Q9UMR2-4|Q9UMR2-3|B4DRZ7|H3BTB3|H3BSL8|J3QRH0|H3BP50|H3BP36|H3BTX1	DDX19A	21.3	21.3|22.8|23.3|17.9|18.9|13.2|17.2|15.9|31|21.7|26.5|33.3|36.1|60.9	8	83.53
Other		Ubiquitin carboxyl-terminal hydrolase isozyme L5	UCHL5	3	200000000	3	5	834000000	5	0	0	0	3	271000000	2	0	0	0	4	248000000	4	0	0	0	0	0	0	15	40878.9	Q5LJA5	Q5LJA5|Q9Y5K5|Q9Y5K5-3|Q9Y5K5-4|Q9Y5K5-2	UCHL5	23.9	23.9|25.8|25.9|26|26.8	7	83.37
Other		Eukaryotic translation initiation factor 3 subunit E	EIF3E	5	1110000000	4	4	444000000	4	0	0	0	3	345000000	3	3	241000000	3	2	291000000	2	0	0	0	0	0	0	17	52619.2	P60228	P60228|E5RGA2	EIF3E	24.4	24.4|25.5	9	83.35
Other		2'-5'-oligoadenylate synthase 2	OAS2	3	383000000	2	4	575000000	4	1	51700000	1	7	2660000000	7	0	0	0	0	0	0	0	0	0	0	0	0	15	83399	P29728	P29728|P29728-2|P29728-3	OAS2	15.1	15.1|15.8|6.9	9	83.32
Other		Histone H2A type 1	HIST1H2AG	16	49600000000	5	14	36700000000	4	13	23100000000	4	18	41100000000	6	27	261000000000	8	8	20700000000	4	8	8960000000	3	7	17100000000	2	111	14091.2	P0C0S8	P0C0S8|Q9BTM1|Q99878|Q96KK5|Q6FI13|Q16777|Q93077|P20671|P04908|Q7L7L0|P16104|Q9BTM1-2|Q8IUE6|Q96QV6|P0C0S5|Q71UI9|C9J0D1|Q71UI9-2|Q71UI9-4|Q71UI9-3|C9J386|Q71UI9-5	HIST1H2AG	63	63|63.5|64|64|63|63.5|54.6|57.6|49.2|49.2|47.5|41.7|52.3|35.1|31.2|31.2|21.3|22.8|30.3|34.4|22.3|13.6	6	83.28
Other		HBS1-like protein	HBS1L	3	183000000	3	3	373000000	3	0	0	0	2	153000000	2	1	20900000	1	2	175000000	2	0	0	0	0	0	0	11	75985	Q9Y450	Q9Y450|Q9Y450-4|J3QT46|B7Z524	HBS1L	14.4	14.4|15.4|15.9|17.5	8	82.89
Other		4-hydroxy-2-oxoglutarate aldolase, mitochondrial	HOGA1	3	79800000	2	6	1160000000	6	0	0	0	5	409000000	5	0	0	0	0	0	0	0	0	0	0	0	0	14	35647.3	Q86XE5	Q86XE5|Q86XE5-3|E9PAM4	HOGA1	51	51|42.6|8.4	8	82.88
Other		Nuclear pore complex protein Nup133	NUP133	0	0	0	5	177000000	5	0	0	0	3	51100000	3	0	0	0	4	270000000	4	0	0	0	0	0	0	12	130004	Q8WUM0	Q8WUM0|Q5TDI3	NUP133	9.6	9.6|12	9	82.85
Other		DDRGK domain-containing protein 1	DDRGK1	2	454000000	2	5	693000000	5	0	0	0	7	494000000	6	0	0	0	0	0	0	0	0	0	0	0	0	14	35610.2	Q96HY6	Q96HY6|Q96HY6-2	DDRGK1	36.6	36.6|25.5	6	82.57
Other		Desmocollin-2	DSC2	3	395000000	3	2	10600000	2	0	0	0	8	521000000	6	2	323000000	2	2	140000000	2	0	0	0	0	0	0	17	101386	Q02487	Q02487|Q02487-2|Q14574|Q14574-2	DSC2	14	14|14.9|1.3|1.4	8	82.5
Other		Crooked neck-like protein 1	CRNKL1	2	257000000	2	7	1780000000	7	0	0	0	3	3800000000	3	0	0	0	0	0	0	0	0	0	0	0	0	12	100964	Q9BZJ0	Q9BZJ0|Q5JY65|Q9BZJ0-3|Q9BZJ0-2	CRNKL1	10.3	10.3|10.5|10.5|12.8	9	82.43
Other		Isoform 3 of Oxidoreductase HTATIP2	HTATIP2	2	154000000	2	6	1830000000	6	0	0	0	2	164000000	2	0	0	0	0	0	0	0	0	0	0	0	0	10	30358.2	Q9BUP3-3	Q9BUP3-3|Q9BUP3|E9PI87|Q9BUP3-2	HTATIP2	33.6	33.6|38.4|38.2|48.8	8	82.17
Other		PCTP-like protein	STARD10	4	1760000000	4	4	1840000000	4	0	0	0	0	0	0	0	0	0	0	0	0	0	0	0	0	0	0	8	33447.5	Q9Y365	Q9Y365|F5H8H3|F5GY11	STARD10	31.9	31.9|29.7|26.9	7	82.12
Other		Activated RNA polymerase II transcriptional coactivator p15	SUB1	6	3360000000	5	3	3620000000	3	1	3020000	1	4	2700000000	3	4	2640000000	3	5	1410000000	4	0	0	0	0	0	0	23	14395.1	P53999	P53999|D6R970	SUB1	45.6	45.6|13	8	82.11
Other		Leucine-rich repeat-containing protein 59	LRRC59	2	613000000	2	9	3530000000	7	0	0	0	5	1360000000	5	0	0	0	0	0	0	0	0	0	0	0	0	16	35329.2	Q96AG4	Q96AG4|I3L223	LRRC59	31.5	31.5|33.8	8	82.11
Other		Ubiquitin-like-conjugating enzyme ATG3	ATG3	2	184000000	2	5	987000000	3	0	0	0	5	549000000	4	1	65500000	1	2	400000000	2	0	0	0	2	132000000	2	17	36320.2	Q9NT62	Q9NT62|Q9NT62-2|F8WDI0	ATG3	30.5	30.5|26|28.3	7	82.02
Other		SWI/SNF-related matrix-associated actin-dependent regulator of chromatin subfamily A member 5	SMARCA5	1	14700000	1	5	956000000	5	0	0	0	3	179000000	3	0	0	0	5	246000000	5	0	0	0	0	0	0	14	122588	O60264	O60264	SMARCA5	9.6	9.6	10	81.9
Other		FAD synthase	FLAD1	0	0	0	2	312000000	2	0	0	0	6	194000000	5	0	0	0	0	0	0	0	0	0	0	0	0	8	66006.1	Q8NFF5	Q8NFF5|Q8NFF5-2|Q5T196|Q8NFF5-3|Q8NFF5-5|Q8NFF5-4|Q5T191	FLAD1	18.5	18.5|22.2|23.9|24.4|22.7|26.1|23.5	7	81.88
Other		Complement component 1 Q subcomponent-binding protein, mitochondrial	C1QBP	1	120000000	1	2	253000000	2	0	0	0	3	399000000	3	1	12400000	1	2	176000000	2	0	0	0	2	123000000	2	11	31761	Q07021	Q07021|I3L3B0	C1QBP	31.5	31.5|41.5	5	81.8
Other		Vesicle-trafficking protein SEC22b	SEC22B	5	1350000000	4	7	3480000000	4	0	0	0	6	1660000000	3	4	338000000	3	7	809000000	4	0	0	0	0	0	0	29	24821.1	O75396	O75396	SEC22B	38.6	38.6	7	81.77
Other		ATP synthase subunit O, mitochondrial	ATP5O	4	859000000	4	5	1200000000	5	0	0	0	0	0	0	1	228000000	1	5	608000000	4	0	0	0	0	0	0	15	23391	P48047	P48047	ATP5O	50.2	50.2	8	81.7
Other		Sorting nexin-3	SNX3	2	1420000000	2	2	1700000000	2	3	596000000	2	8	3960000000	8	4	904000000	1	5	1420000000	5	0	0	0	0	0	0	24	18819.1	O60493	O60493|O60493-4|O60493-2|O60493-3	SNX3	42.5	42.5|39.2|41.5|27.4	8	81.63
Other		Cellular retinoic acid-binding protein 2	CRABP2	0	0	0	0	0	0	0	0	0	0	0	0	8	994000000	5	16	12600000000	7	1	75600000	1	5	235000000	3	30	15863.9	P29373	P29373	CRABP2	52.1	52.1	7	81.63
Other		ATPase WRNIP1	WRNIP1	3	183000000	3	3	737000000	3	0	0	0	3	217000000	3	1	81200000	1	4	269000000	4	0	0	0	2	82900000	2	16	72873.4	Q96S55	Q96S55|Q96S55-2|Q96S55-3|Q96S55-4	WRNIP1	15.4	15.4|16|16.4|19.2	9	81.52
Other		60S ribosomal protein L28	RPL28	7	3460000000	7	6	2540000000	5	1	46500000	1	7	3260000000	5	4	927000000	4	5	1630000000	5	0	0	0	0	0	0	30	15804.3	P46779	P46779|P46779-3|H0YKD8|P46779-2|H0YMF4|P46779-5|P46779-4|H0YLP6	RPL28	50.3	50.3|36|35.8|37.4|48.2|62|78.2|52.8	8	81.45
Other		Serine/threonine-protein kinase WNK1	WNK1	2	131000000	2	1	206000000	1	0	0	0	0	0	0	3	417000000	3	6	639000000	6	5	11400000000	1	4	312000000	3	21	306064	F5H2M7	F5H2M7|Q9H4A3-7|Q9H4A3-6|Q9H4A3-5|Q9H4A3|Q9H4A3-2|F5GWT4|F6UYG0|Q9H4A3-4|Q9Y3S1|Q9Y3S1-4|Q9Y3S1-2|F8W9F9|Q9Y3S1-3|Q9BYP7|Q9BYP7-2|Q9BYP7-4|Q9BYP7-3|Q96J92|Q96J92-3|Q96J92-2|K7ENT7|E9PCD1	WNK1	5	5|5|5.4|5.4|6|6.7|6.7|17|3.8|2.3|2.3|2.4|2.4|3|0.7|0.7|0.7|0.8|0.8|0.8|1.5|2.1|1.6	9	81.36
Other		Importin-7	IPO7	1	112000000	1	7	4290000000	5	0	0	0	4	218000000	4	2	106000000	2	4	305000000	3	0	0	0	0	0	0	18	120827	O95373	O95373|E9PLJ0	IPO7	7.6	7.6|28.1	7	81.28
Other		Choline-phosphate cytidylyltransferase A	PCYT1A	2	360000000	2	3	1630000000	3	1	3890000	1	8	1060000000	7	0	0	0	0	0	0	0	0	0	0	0	0	14	43605.5	C9JEJ2	C9JEJ2|P49585|Q9Y5K3|Q9Y5K3-4|Q9Y5K3-3|Q9Y5K3-2|F8WAZ5	PCYT1A	31	31|32.1|15.9|16.8|16.8|13|20.8	8	81.25
Other		Ubiquitin-40S ribosomal protein S27a	RPS27A	17	44400000000	5	15	49100000000	6	4	5680000000	2	13	35700000000	6	14	33900000000	4	18	33400000000	3	7	4400000000	2	8	6070000000	3	96	18306.9	P62979	P62979|P62987|P0CG48|F5H041|Q96C32|P0CG47|B4DV12|J3QRK5|J3QLP7	RPS27A	42.3	42.3|44.5|6.8|7.7|15.4|20.5|30.7|16.5|16.9	6	81.24
Other		RAC-beta serine/threonine-protein kinase	AKT2	2	174000000	2	5	1130000000	5	0	0	0	5	545000000	4	0	0	0	1	579000000	1	0	0	0	0	0	0	13	56167.2	P31751	P31751|M0R0P9|P31749|P31749-2|Q0VAN0|Q9Y243|Q9Y243-2	AKT2	19.9	19.9|15.7|11.4|13.1|15.2|8.1|8.3	7	81.09
Other		Lysozyme C	LYZ	5	1100000000	4	12	10000000000	4	0	0	0	7	2590000000	4	0	0	0	2	480000000	2	2	31300000	2	4	1760000000	3	32	16993.2	P61626	P61626|F8VV32	LYZ	56	56|52.8	7	81.03
Other		Coatomer protein complex, subunit epsilon, isoform CRA_g	COPE	1	27900000	1	9	1660000000	6	0	0	0	6	461000000	4	0	0	0	0	0	0	0	0	0	0	0	0	16	37094.2	M0QXB4	M0QXB4|O14579|O14579-2|O14579-3|M0R061	COPE	27.7	27.7|29.8|35.7|12.5|21.9	6	80.92
Other		Acidic leucine-rich nuclear phosphoprotein 32 family member B	ANP32B	5	1950000000	4	10	3950000000	8	0	0	0	0	0	0	0	0	0	0	0	0	0	0	0	0	0	0	15	28958.4	Q92688	Q92688|Q92688-2|P39687|H0YN26|O95626|O43423	ANP32B	25.8	25.8|33.3|32.5|45.7|9.1|4.7	7	80.89
Other		EF-hand domain-containing protein D1	EFHD1	4	709000000	4	5	825000000	5	1	3290000	1	4	355000000	4	0	0	0	0	0	0	0	0	0	0	0	0	14	27041.3	Q9BUP0	Q9BUP0|Q9BUP0-2|Q8WYH2|Q96C19	EFHD1	40.5	40.5|34.9|31.4|8.7	8	80.81
Other		Serum amyloid A-1 protein	SAA1	1	185000000	1	5	1540000000	4	2	282000000	1	11	4470000000	6	0	0	0	0	0	0	0	0	0	0	0	0	19	13588.8	P0DJI8	P0DJI8|E9PQD6|P0DJI9|G3V1D9|P0DJI9-2|E9PR14	SAA1	50.8	50.8|37.7|27.8|7.9|10.8|11.2	6	80.78
Other		Glutamate--cysteine ligase regulatory subunit	GCLM	3	74200000	3	4	1000000000	4	0	0	0	7	901000000	5	0	0	0	0	0	0	0	0	0	0	0	0	14	31068.8	P48507	P48507	GCLM	28.4	28.4	6	80.78
Other		CD2-associated protein	CD2AP	4	153000000	4	3	407000000	3	0	0	0	3	314000000	3	0	0	0	0	0	0	0	0	0	0	0	0	10	71678	Q9Y5K6	Q9Y5K6	CD2AP	18.3	18.3	8	80.72
Other		Interferon-induced protein with tetratricopeptide repeats 1	IFIT1	0	0	0	2	137000000	1	1	2940000	1	7	981000000	5	0	0	0	2	98900000	2	0	0	0	0	0	0	12	55815.8	P09914	P09914|P09914-2	IFIT1	19.8	19.8|21.2	7	80.7
Other		Serine/threonine-protein kinase OSR1	OXSR1	3	291000000	3	9	2220000000	8	0	0	0	6	1340000000	5	0	0	0	0	0	0	0	0	0	0	0	0	18	58306.4	O95747	O95747|C9JIG9|Q9UEW8|Q9UEW8-2|F8WBK9	OXSR1	18.2	18.2|16.4|12.2|12.7|8.8	9	80.42
Other		Isoform Long of Glucose-6-phosphate 1-dehydrogenase	G6PD	0	0	0	0	0	0	0	0	0	2	50100000	2	2	685000000	2	5	704000000	4	0	0	0	0	0	0	9	64339.1	P11413-2	P11413-2|P11413|P11413-3	G6PD	13.9	13.9|15.1|12.8	7	80.35
Other		Protein disulfide-isomerase A5	PDIA5	0	0	0	5	763000000	5	2	254000000	2	8	2040000000	7	0	0	0	0	0	0	0	0	0	0	0	0	15	60335	Q14554	Q14554|Q14554-2	PDIA5	17.3	17.3|14.8	9	80.35
Other		Arsenite methyltransferase	AS3MT	4	363000000	4	6	1310000000	6	0	0	0	4	491000000	4	0	0	0	0	0	0	0	0	0	0	0	0	14	42545.8	Q9HBK9	Q9HBK9|Q9HBK9-2	AS3MT	26.1	26.1|30.8	8	80.05
Other		Phosphatidylinositol-binding clathrin assembly protein	PICALM	5	377000000	4	6	1910000000	4	0	0	0	6	719000000	5	0	0	0	2	155000000	2	0	0	0	0	0	0	19	70924.4	Q13492	Q13492|Q13492-5|Q13492-2|Q13492-3|Q13492-4|O60641|E9PDG8|O60641-4|O60641-3|E5RHK9|E9PK13|E9PJT1	PICALM	13	13|13.1|13.4|13.9|12.7|2.2|2.2|2.2|3.3|16.6|14.2|31.2	7	80.02
Other		Canalicular multispecific organic anion transporter 2	ABCC3	2	56100000	2	6	392000000	6	0	0	0	3	163000000	3	0	0	0	0	0	0	0	0	0	0	0	0	11	170766	O15438	O15438|O15438-4|O15438-2|O15438-5|O15438-3|D6RAB7|D6RJE5	ABCC3	7.7	7.7|6.7|5.5|8|5.6|15.7|27.9	8	79.92
Other		Prostaglandin E synthase 3	PTGES3	3	950000000	3	5	5040000000	4	0	0	0	5	4170000000	5	2	113000000	2	4	2440000000	3	0	0	0	0	0	0	19	18982.3	Q15185	Q15185|Q15185-4|Q15185-3|B4DDC6|Q15185-2	PTGES3	43.7	43.7|50.3|42.3|26.6|28.3	7	79.89
Other		Sorcin	SRI	4	748000000	3	2	666000000	2	1	355000000	1	6	1190000000	6	6	1130000000	3	3	299000000	3	2	328000000	2	2	333000000	2	26	21961.3	P30626	P30626|P30626-2|P30626-3|C9J0K6|B4DHQ6	SRI	55	55|59.5|60.5|70.3|24.6	8	79.72
Other		RNA-binding protein 10	RBM10	1	129000000	1	1	9920000	1	0	0	0	3	502000000	3	2	17900000	2	6	209000000	5	0	0	0	0	0	0	13	103873	P98175	P98175|P98175-2|P98175-3|P98175-4	RBM10	10.3	10.3|10.3|11.2|11.2	8	79.68
Other		Serine/arginine-rich splicing factor 11	SRSF11	5	214000000	3	3	1480000000	3	0	0	0	7	1320000000	4	6	540000000	3	5	787000000	3	0	0	0	0	0	0	26	53655.4	Q05519	Q05519|Q05519-2|B4DWT1|S4R3C4|Q5T757	SRSF11	27	27|27.1|71.8|71.2|5.1	7	79.62
Other		Gasdermin domain containing 1, isoform CRA_d	GSDMD	1	325000000	1	5	1330000000	5	0	0	0	5	1040000000	5	0	0	0	0	0	0	0	0	0	0	0	0	11	58304.1	G3V1A6	G3V1A6|P57764	GSDMD	18.4	18.4|20.2	7	79.5
Other		RNA-binding protein 25	RBM25	6	931000000	5	8	1440000000	5	1	76800000	1	5	1160000000	4	2	56400000	2	2	80600000	2	0	0	0	0	0	0	24	100526	P49756	P49756|P49756-3|P49756-2|P49756-4	RBM25	10.3	10.3|21|21.4|12.1	7	79.48
Other		Isoform 2 of SUN domain-containing protein 2	SUN2	2	307000000	2	4	380000000	3	0	0	0	4	194000000	3	0	0	0	0	0	0	0	0	0	0	0	0	10	82728.9	Q9UH99-2	Q9UH99-2|Q9UH99|Q9UH99-3	SUN2	11.6	11.6|11.9|12	5	79.35
Other		Isoform 2 of Isochorismatase domain-containing protein 2, mitochondrial	ISOC2	0	0	0	8	744000000	4	0	0	0	6	423000000	4	0	0	0	0	0	0	0	0	0	0	0	0	14	24382	Q96AB3-2	Q96AB3-2|Q96AB3|Q96AB3-3	ISOC2	48.4	48.4|52.1|40	6	79.33
Other		Isoform 4 of Tyrosine-protein phosphatase non-receptor type 6	PTPN6	4	211000000	4	0	0	0	0	0	0	8	432000000	7	2	95600000	2	2	61300000	2	0	0	0	0	0	0	16	70643.5	P29350-4	P29350-4|P29350-3|P29350|P29350-2|U3KQS1|F5GXD4|F5H4Z1|F5H1V7	PTPN6	19	19|19.9|20|19.2|16.6|20|20.6|21.4	9	79.2
Other		DNA replication licensing factor MCM5	MCM5	1	133000000	1	9	2690000000	8	0	0	0	0	0	0	0	0	0	2	86500000	2	0	0	0	0	0	0	12	83082.8	P33992	P33992|B1AHB1	MCM5	17.7	17.7|16.7	9	79.18
Other		Lamin-B receptor	LBR	4	513000000	4	6	1300000000	4	1	4660000	1	7	946000000	5	5	3590000000	1	3	713000000	2	0	0	0	4	252000000	4	30	71101.3	Q14739	Q14739	LBR	16.2	16.2	8	79.06
Other		Fatty acid-binding protein, liver	FABP1	8	4610000000	5	6	2220000000	5	2	1020000000	2	10	4090000000	6	0	0	0	0	0	0	0	0	0	0	0	0	26	14265.2	P07148	P07148|A8MW49|Q9NQV6-6	FABP1	75.5	75.5|59.6|4.3	7	79.04
Other		Alpha-parvin	PARVA	5	1180000000	4	6	3000000000	5	2	28000000	2	2	345000000	2	1	771000000	1	1	49500000	1	0	0	0	3	197000000	2	20	46646.1	J3KNQ4	J3KNQ4|Q9NVD7|Q9HBI1-2|Q9HBI1|Q9HBI1-3|Q9NVD7-2	PARVA	19.1	19.1|21.2|5.2|5.7|6.4|7.6	7	79.02
Other		Rho GDP-dissociation inhibitor 1	ARHGDIA	8	3490000000	3	10	6120000000	6	0	0	0	4	384000000	3	3	961000000	1	1	75800000	1	0	0	0	0	0	0	26	25945	J3QQX2	J3QQX2|P52565|J3KRE2|P52565-2|J3KS60	ARHGDIA	36.1	36.1|41.6|49.6|35|53.2	6	78.82
Other		Protein Hook homolog 1	HOOK1	2	255000000	2	2	108000000	2	0	0	0	6	660000000	5	0	0	0	0	0	0	0	0	0	0	0	0	10	85274	Q9UJC3	Q9UJC3|Q9UJC3-2	HOOK1	14.2	14.2|15.1	7	78.74
Other		Polymerase I and transcript release factor	PTRF	0	0	0	4	579000000	3	0	0	0	3	195000000	3	3	169000000	2	5	752000000	3	4	109000000	3	7	725000000	4	26	43475.4	Q6NZI2	Q6NZI2|Q6NZI2-2|Q6NZI2-3	PTRF	18.4	18.4|17.3|8.5	6	78.71
Other		2'-5'-oligoadenylate synthase 3	OAS3	6	209000000	5	3	451000000	3	0	0	0	4	463000000	3	0	0	0	0	0	0	0	0	0	0	0	0	13	122937	Q9Y6K5	Q9Y6K5|F8VS35|F8VWK9	OAS3	11	11|16.5|20.9	8	78.56
Other		Uncharacterized protein C2orf72	C2orf72	1	278000000	1	4	718000000	4	0	0	0	7	932000000	6	0	0	0	0	0	0	0	0	0	0	0	0	12	30936.6	A6NCS6	A6NCS6	C2orf72	35.9	35.9	7	78.55
Other		F-actin-capping protein subunit alpha-2	CAPZA2	2	169000000	2	1	250000000	1	0	0	0	3	363000000	3	3	72000000	3	4	135000000	4	0	0	0	2	39400000	2	15	33176.7	P47755	P47755|F8W9N7|P47755-2|C9JUG7|P52907|F8WED3	CAPZA2	28.6	28.6|29.3|29.6|34.9|17.8|32.4	7	78.53
Other		3 beta-hydroxysteroid dehydrogenase type 7	HSD3B7	4	567000000	4	4	1210000000	3	0	0	0	4	348000000	4	0	0	0	0	0	0	0	0	0	0	0	0	12	41357.8	Q9H2F3	Q9H2F3|Q9H2F3-2	HSD3B7	21.9	21.9|29.5	7	78.38
Other		Bile salt export pump	ABCB11	5	1030000000	5	5	549000000	4	0	0	0	4	866000000	3	0	0	0	0	0	0	0	0	0	0	0	0	14	147546	O95342	O95342	ABCB11	8	8	9	78.36
Other		Double-stranded RNA-binding protein Staufen homolog 1	STAU1	5	511000000	5	2	123000000	2	0	0	0	2	47700000	2	1	9920000	1	1	108000000	1	0	0	0	0	0	0	11	63466.4	O95793	O95793|O95793-2|Q5JW30|O95793-3	STAU1	14.2	14.2|16.5|16.5|14.3	8	78.28
Other		Estradiol 17-beta-dehydrogenase 11	HSD17B11	5	2000000000	4	5	1220000000	5	0	0	0	7	1300000000	6	0	0	0	0	0	0	0	0	0	0	0	0	17	33277.5	Q8NBQ5	Q8NBQ5|D6RCD0	HSD17B11	30.3	30.3|35.5	8	78.05
Other		U4/U6 small nuclear ribonucleoprotein Prp4	PRPF4	2	666000000	2	6	2410000000	6	0	0	0	5	183000000	5	0	0	0	1	126000000	1	0	0	0	0	0	0	14	59132.8	O43172	O43172|O43172-2	PRPF4	20.8	20.8|20.9	8	78.02
Other		Cytochrome P450 3A4	CYP3A4	2	341000000	2	9	896000000	8	0	0	0	0	0	0	0	0	0	0	0	0	0	0	0	0	0	0	11	57741.5	P08684	P08684|P20815|P24462-2|P24462|E7EVM8|P20815-2	CYP3A4	15.5	15.5|9.9|11.7|12.5|9.6|13.5	6	77.98
Other		Copine-1	CPNE1	2	316000000	2	3	5720000000	3	0	0	0	5	904000000	3	2	765000000	2	2	1670000000	2	0	0	0	0	0	0	14	60344.2	B0QZ18	B0QZ18|Q99829|A6PVH9|E7ENH5|E7EV27	CPNE1	17.3	17.3|17.5|17.6|11.7|11.5	8	77.86
Other		Importin subunit alpha-7	KPNA6	7	2190000000	6	10	2200000000	8	0	0	0	5	736000000	4	1	40800000	1	1	296000000	1	0	0	0	0	0	0	24	60770.1	O60684	O60684|P52294|O15131|F2Z3G4|S4R3E5	KPNA6	17.1	17.1|14.4|8.9|12|7.5	6	77.84
Other		Alanine--glyoxylate aminotransferase 2, mitochondrial	AGXT2	4	428000000	3	6	786000000	5	0	0	0	4	313000000	4	0	0	0	0	0	0	0	0	0	0	0	0	14	58125.2	Q9BYV1	Q9BYV1|Q9BYV1-2	AGXT2	21.2	21.2|17	8	77.75
Other		Calpain-2 catalytic subunit	CAPN2	1	634000000	1	4	249000000	4	0	0	0	0	0	0	0	0	0	4	270000000	4	1	8970000	1	3	155000000	3	13	80849.7	P17655	P17655|P17655-2	CAPN2	17	17|14.9	8	77.65
Other		26S protease regulatory subunit 10B	PSMC6	3	566000000	3	6	1330000000	6	0	0	0	3	150000000	3	0	0	0	4	343000000	4	0	0	0	0	0	0	16	44457.5	P62333	P62333|H0YJT1|H0YJE9	PSMC6	27.2	27.2|14.4|20	8	77.63
Other		Perilipin-3	PLIN3	3	358000000	3	4	403000000	3	1	166000000	1	2	110000000	2	3	74100000	3	2	75000000	2	0	0	0	0	0	0	15	47245.3	O60664	O60664|O60664-3|O60664-4|O60664-2	PLIN3	20.9	20.9|21|21.5|23.9	5	77.48
Other		Apolipoprotein A-IV	APOA4	2	103000000	2	1	25400000	1	0	0	0	4	431000000	4	1	28500000	1	5	406000000	5	0	0	0	3	149000000	3	16	45398.2	P06727	P06727	APOA4	25.2	25.2	9	77.38
Other		Phosphatidylethanolamine-binding protein 1	PEBP1	7	2480000000	4	4	1080000000	4	2	91200000	2	2	207000000	2	4	414000000	3	3	306000000	3	0	0	0	0	0	0	22	21170.5	P30086	P30086	PEBP1	44.3	44.3	6	77.37
Other		Manganese-transporting ATPase 13A1	ATP13A1	3	276000000	3	4	263000000	4	0	0	0	0	0	0	3	169000000	3	5	280000000	5	0	0	0	0	0	0	15	134607	Q9HD20	Q9HD20|Q9HD20-2|Q9HD20-3	ATP13A1	7.4	7.4|8.2|6.9	9	77.3
Other		Splicing factor 45	RBM17	3	1230000000	3	1	113000000	1	1	3270000	1	4	212000000	4	2	118000000	2	1	37000000	1	0	0	0	0	0	0	12	45188.9	Q96I25	Q96I25	RBM17	23.9	23.9	8	77.29
Other		Intersectin-1	ITSN1	4	328000000	4	4	111000000	4	0	0	0	4	341000000	4	0	0	0	0	0	0	0	0	0	0	0	0	12	196290	E9PD98	E9PD98|Q15811|Q15811-8|Q15811-9|Q15811-4|Q15811-2|Q15811-7|Q15811-10|F8W7U0|Q15811-3|Q15811-11|Q15811-12|Q15811-5|Q15811-6|Q15811-13|Q9NZM3|Q9NZM3-2|Q9NZM3-3|Q9NZM3-4	ITSN1	6.3	6.3|6.3|6.3|6.5|6.6|8.9|8.9|9.2|9.4|9.5|9.8|9.8|9.5|9.5|10.6|1.8|1.9|2.5|2.6	9	77.28
Other		Isoform 2 of Dual specificity mitogen-activated protein kinase kinase 3	MAP2K3	2	165000000	2	4	866000000	4	0	0	0	2	423000000	2	2	98200000	2	1	59800000	1	0	0	0	0	0	0	11	40281.8	P46734-3	P46734-3|P46734|P46734-2	MAP2K3	25.2	25.2|25.6|27.9	8	76.94
Other		Nucleoside diphosphate kinase	NME1-NME2	6	1810000000	3	9	2000000000	6	0	0	0	3	504000000	2	3	1110000000	2	5	501000000	4	0	0	0	0	0	0	26	32926.7	Q32Q12	Q32Q12|P22392-2|P22392|J3KPD9|P15531-2|P15531|E7ERL0|O60361|E5RHP0|F6XY72	NME1-NME2	29.4	29.4|32.2|43.4|34|32.2|37.5|41|33.5|48.7|46.7	8	76.93
Other		Mitochondrial ornithine transporter 1	SLC25A15	4	887000000	3	4	697000000	4	0	0	0	2	96400000	2	0	0	0	0	0	0	0	0	0	0	0	0	10	33249.2	Q9Y619	Q9Y619|F2Z354	SLC25A15	36.5	36.5|70.1	7	76.82
Other		Pleckstrin homology domain-containing family A member 6	PLEKHA6	2	128000000	2	1	94900000	1	3	140000000	3	7	1630000000	7	0	0	0	0	0	0	0	0	0	0	0	0	13	119746	Q5VTI5	Q5VTI5|Q9Y2H5	PLEKHA6	11.4	11.4|11.6	10	76.75
Other		Activator of 90 kDa heat shock protein ATPase homolog 1	AHSA1	2	654000000	1	6	3060000000	5	0	0	0	0	0	0	0	0	0	4	484000000	3	0	0	0	0	0	0	12	38444.8	O95433	O95433|O95433-2|G3V3W9	AHSA1	26.3	26.3|25.6|10	7	76.66
Other		Tyrosine-protein phosphatase non-receptor type 1	PTPN1	3	94500000	2	1	19600000	1	0	0	0	0	0	0	2	24100000	2	8	644000000	6	0	0	0	0	0	0	14	50536.5	P18031	P18031|B4DSN5	PTPN1	20.4	20.4|21.5	7	76.64
Other		7-dehydrocholesterol reductase	DHCR7	6	5730000000	5	8	11800000000	6	0	0	0	7	2750000000	6	5	1080000000	4	6	1640000000	4	0	0	0	0	0	0	32	55230.1	Q9UBM7	Q9UBM7	DHCR7	16.2	16.2	7	76.6
Other		Isoform 2 of Transcription elongation factor B polypeptide 2	TCEB2	4	2440000000	3	4	4130000000	3	0	0	0	7	1880000000	6	5	1240000000	3	5	1040000000	4	0	0	0	0	0	0	25	18139.1	Q15370-2	Q15370-2|Q15370|B8ZZU8	TCEB2	31	31|42.3|44.2	7	76.57
Other		40S ribosomal protein S16	RPS16	5	666000000	4	4	4110000000	3	1	9370000	1	7	3610000000	5	5	1270000000	3	8	2440000000	4	0	0	0	2	160000000	2	32	16559.1	P62249	P62249|M0R210|M0R3H0|Q6IPX4	RPS16	47.2	47.2|53.4|45|24.3	8	76.54
Other		cAMP-dependent protein kinase type II-alpha regulatory subunit	PRKAR2A	2	421000000	2	4	1270000000	4	0	0	0	0	0	0	3	264000000	3	1	97400000	1	2	112000000	2	4	443000000	4	16	45859.9	P13861	P13861|Q9BUB1	PRKAR2A	21.7	21.7|23	7	76.45
Other		Major vault protein	MVP	4	388000000	4	5	553000000	4	0	0	0	0	0	0	3	101000000	2	1	39300000	1	1	1030000000	1	2	36000000	2	16	99610.3	Q14764	Q14764	MVP	13.4	13.4	8	76.45
Other		Splicing factor 3A subunit 1	SF3A1	4	686000000	4	5	2040000000	5	1	178000000	1	5	756000000	5	1	25400000	1	2	1250000000	2	0	0	0	0	0	0	18	88941.6	Q15459	Q15459|Q15459-2	SF3A1	11.2	11.2|9.3	8	76.43
Other		ADP-ribosylation factor 1	ARF1	15	6780000000	8	14	12600000000	8	3	1010000000	2	16	9820000000	9	6	1960000000	3	15	6460000000	8	1	79600000	1	10	1620000000	5	80	20753.5	P84077	P84077|P61204|P18085|P84085|F5H423|C9JAK5|B7ZB63|U3KQF2|F8WDB3	ARF1	41.9	41.9|41.9|40|31.6|25.7|36.6|28.4|40.8|18.6	6	76.4
Other		UMP-CMP kinase 2, mitochondrial	CMPK2	0	0	0	0	0	0	1	6220000	1	6	669000000	5	0	0	0	4	90200000	4	0	0	0	0	0	0	11	50188.6	Q5EBM0	Q5EBM0|Q5EBM0-4|Q5EBM0-3|Q5EBM0-2	CMPK2	26.2	26.2|24.9|27.8|27.7	8	76.32
Other		NADH dehydrogenase [ubiquinone] iron-sulfur protein 2, mitochondrial	NDUFS2	1	2860000	1	7	2450000000	5	0	0	0	9	1150000000	6	0	0	0	0	0	0	0	0	0	0	0	0	17	52944.1	O75306	O75306|O75306-2	NDUFS2	24.1	24.1|24.5	8	76.25
Other		Isoform 3 of Golgi reassembly-stacking protein 2	GORASP2	2	193000000	2	6	612000000	4	1	10100000	1	5	373000000	4	1	135000000	1	3	95500000	3	0	0	0	0	0	0	18	48958.5	Q9H8Y8-3	Q9H8Y8-3|Q9H8Y8|Q9H8Y8-2	GORASP2	31.8	31.8|32.7|38.2	7	75.87
Other		Deubiquitinating protein VCIP135	VCPIP1	4	128000000	4	4	406000000	4	0	0	0	3	170000000	3	0	0	0	0	0	0	0	0	0	0	0	0	11	135687	Q96JH7	Q96JH7	VCPIP1	8	8	7	75.43
Other		Cleavage stimulation factor subunit 2	CSTF2	4	655000000	4	2	465000000	2	0	0	0	6	490000000	6	0	0	0	3	184000000	3	0	0	0	2	49100000	2	17	63055.8	E7EWR4	E7EWR4|P33240|P33240-2|E9PID8|Q9H0L4	CSTF2	22.6	22.6|23.3|24.1|29.6|14.1	9	75.3
Other		Isoform 4 of Polypyrimidine tract-binding protein 3	PTBP3	4	3240000000	2	8	5340000000	5	0	0	0	4	2870000000	4	1	276000000	1	3	374000000	3	0	0	0	3	749000000	2	23	60701.5	O95758-4	O95758-4|O95758-5|O95758|O95758-2|O95758-6|O95758-1|O95758-7	PTBP3	18.6	18.6|18.7|18.8|19|19.8|19.9|21	6	75.24
Other		Cysteine-rich protein 2	CRIP2	1	3270000	1	8	2440000000	5	0	0	0	4	593000000	3	1	13600000	1	4	627000000	3	0	0	0	0	0	0	18	23291.1	P52943	P52943|P52943-2	CRIP2	38.9	38.9|26.2	6	75.13
Other		Huntingtin-interacting protein 1-related protein	HIP1R	1	8170000	1	7	859000000	7	1	18900000	1	4	80000000	4	0	0	0	2	70100000	2	0	0	0	0	0	0	15	120071	O75146	O75146|O75146-2|O00291|O00291-3	HIP1R	9.9	9.9|6.3|3.3|3.5	7	74.82
Other		Interleukin enhancer-binding factor 2	ILF2	4	400000000	4	7	1120000000	5	0	0	0	0	0	0	4	863000000	3	4	1730000000	4	0	0	0	3	569000000	2	22	43289.6	Q12905	Q12905	ILF2	26.4	26.4	7	74.57
Other		Twinfilin-1	TWF1	2	298000000	2	6	1050000000	4	0	0	0	0	0	0	1	44900000	1	3	222000000	3	0	0	0	0	0	0	12	40453.1	Q12792	Q12792|Q12792-4|Q12792-3|F8VRG3	TWF1	25.1	25.1|29.3|21|22	8	74.45
Other		Cisplatin resistance-associated overexpressed protein, isoform CRA_b	LUC7L3	3	828000000	2	6	1910000000	4	3	612000000	2	6	875000000	4	0	0	0	0	0	0	0	0	0	0	0	0	18	58732.8	J3KPP4	J3KPP4|O95232|C9JL41|O95232-2|E7EN55	LUC7L3	16.5	16.5|18.7|16.4|16.4|24	6	74.43
Other		Flotillin-1	FLOT1	1	403000000	1	2	137000000	2	2	19200000	2	7	1130000000	7	0	0	0	0	0	0	0	0	0	0	0	0	12	47582.7	O75955	O75955|O75955-2	FLOT1	25.9	25.9|25.5	9	74.43
Other		60S ribosomal protein L24	RPL24	10	4090000000	5	6	2250000000	4	1	157000000	1	6	2500000000	5	2	314000000	1	6	353000000	4	0	0	0	0	0	0	31	17892.7	P83731	P83731|C9JNW5|C9JXB8	RPL24	35	35|36.6|45.4	6	74.41
Other		Isoform 5 of Rho guanine nucleotide exchange factor 7	ARHGEF7	3	703000000	3	4	465000000	4	0	0	0	3	410000000	2	1	53100000	1	3	760000000	3	0	0	0	0	0	0	14	83311.3	Q14155-5	Q14155-5|B1ALK7|Q14155-1|Q14155|Q14155-3|Q14155-2|Q14155-6|E9PDQ5|Q15052|Q15052-2|E7EU80	ARHGEF7	14.7	14.7|15.3|16.7|12.2|12.5|13|15.6|14.4|4.2|5.3|12.5	8	74.34
Other		Isoform 2 of Epidermal growth factor receptor substrate 15-like 1	EPS15L1	4	297000000	4	3	225000000	3	1	3240000	1	1	14600000	1	0	0	0	0	0	0	0	0	0	0	0	0	9	99718.3	Q9UBC2-2	Q9UBC2-2|Q9UBC2|M0R165|Q9UBC2-3|Q9UBC2-4|M0R2S2|M0R1V5|M0R330|K7EJR2	EPS15L1	10.3	10.3|10.8|12.4|12.4|15.6|16.5|18.1|12|12.6	7	74.31
Other		Dedicator of cytokinesis protein 7	DOCK7	4	143000000	4	3	234000000	3	0	0	0	0	0	0	2	106000000	2	2	82500000	2	0	0	0	0	0	0	11	244439	Q96N67	Q96N67|Q96N67-6|Q96N67-2|Q96N67-5|Q96N67-3|Q96N67-4|Q96N67-7|Q96HP0|Q8NF50|Q8NF50-2|Q8NF50-3|Q8NF50-4|A2A369	DOCK7	5.4	5.4|5.4|5.4|4.5|4.5|4.5|7.1|0.5|0.8|0.8|0.8|0.9|1.1	9	74.19
Other		Obg-like ATPase 1	OLA1	5	738000000	4	4	1120000000	3	0	0	0	5	644000000	4	0	0	0	5	1120000000	4	1	154000000	1	1	17200000	1	21	47165.4	J3KQ32	J3KQ32|Q9NTK5|Q9NTK5-3|Q9NTK5-2	OLA1	21.8	21.8|22.9|26.9|9.6	7	74.07
Other		Poly [ADP-ribose] polymerase 12	PARP12	2	42200000	2	2	119000000	2	0	0	0	5	522000000	5	0	0	0	0	0	0	0	0	0	0	0	0	9	80545.6	Q9H0J9	Q9H0J9|G5E9U9	PARP12	10.6	10.6|11.4	6	73.86
Other		Heterochromatin protein 1-binding protein 3	HP1BP3	6	705000000	6	5	813000000	4	0	0	0	2	351000000	2	0	0	0	3	421000000	3	0	0	0	0	0	0	16	61491.1	Q5SSJ5	Q5SSJ5|Q5SSJ5-2|Q5SSJ5-3|Q5SSJ5-5	HP1BP3	17.1	17.1|15.9|16.7|9.7	9	73.54
Other		Fumarate hydratase, mitochondrial	FH	3	419000000	3	6	3740000000	6	0	0	0	0	0	0	0	0	0	1	95700000	1	0	0	0	0	0	0	10	54807.2	P07954	P07954|P07954-2	FH	16.4	16.4|17.9	6	73.48
Other		6-phosphogluconolactonase	PGLS	4	515000000	4	5	914000000	5	0	0	0	2	13000000	2	0	0	0	5	490000000	3	0	0	0	0	0	0	16	27831.6	O95336	O95336|M0R0U3	PGLS	34.1	34.1|29.6	6	73.46
Other		Glutathione peroxidase 3	GPX3	1	31800000	1	8	623000000	6	0	0	0	2	265000000	2	0	0	0	0	0	0	0	0	0	0	0	0	11	25766.4	P22352	P22352	GPX3	28.7	28.7	6	73.39
Other		RRP12-like protein	RRP12	1	90000000	1	9	726000000	7	0	0	0	3	328000000	3	0	0	0	2	346000000	2	0	0	0	0	0	0	15	145126	Q5JTH9	Q5JTH9|Q5JTH9-3|Q5JTH9-2|F5H456	RRP12	7.9	7.9|8.3|8.6|4.7	8	73.32
Other		RNA-binding protein Raly	RALY	6	1890000000	5	4	3670000000	4	1	203000000	1	6	2590000000	6	1	58100000	1	7	866000000	7	0	0	0	0	0	0	25	32519.6	Q9UKM9	Q9UKM9|Q9UKM9-2|Q86SE5-3|Q86SE5|B3KT61	RALY	31	31|32.7|6.5|6.8|7.1	9	73.19
Other		RNA-binding protein 47	RBM47	2	186000000	2	6	1470000000	6	0	0	0	6	174000000	5	0	0	0	0	0	0	0	0	0	0	0	0	14	64554.4	A0AV96	A0AV96|A0AV96-2|B7Z8Z7|D6R9D6	RBM47	22.5	22.5|25.5|20.5|23.6	7	73.18
Other		Isoform 2 of Cytochrome P450 1A2	CYP1A2	5	565000000	5	5	1500000000	5	0	0	0	3	278000000	3	0	0	0	0	0	0	0	0	0	0	0	0	13	58805.8	P05177-2	P05177-2|P05177	CYP1A2	17	17|17	7	73.17
Other		CDK5 regulatory subunit-associated protein 3	CDK5RAP3	6	1010000000	5	6	1520000000	6	0	0	0	5	583000000	4	0	0	0	0	0	0	0	0	0	0	0	0	17	57262	Q96JB5	Q96JB5|Q96JB5-4|Q96JB5-2|Q96JB5-3|J3KS63|J3KRK4|J3KRI2	CDK5RAP3	18.1	18.1|14.6|15.2|16.3|11.2|11.8|13.3	9	73.15
Other		Very-long-chain enoyl-CoA reductase	TECR	7	889000000	5	8	7590000000	5	0	0	0	8	2170000000	6	0	0	0	0	0	0	0	0	0	0	0	0	23	36433.1	Q9NZ01	Q9NZ01|M0R3C3|Q9NZ01-2	TECR	21.7	21.7|56.1|11.4	7	73.13
Other		60S ribosomal protein L34	RPL34	4	571000000	4	6	5140000000	5	6	2460000000	2	7	5320000000	5	6	1690000000	4	8	3080000000	4	0	0	0	4	920000000	2	41	13520.9	P49207	P49207	RPL34	39.3	39.3	6	72.82
Other		Isoform 7 of Complement decay-accelerating factor	CD55	0	0	0	0	0	0	0	0	0	0	0	0	0	0	0	0	0	0	6	1800000000	4	9	1460000000	8	15	60063.9	P08174-7	P08174-7|P08174-6|B1AP13|P08174-2|P08174-5|P08174-3|P08174|P08174-4|B1AP15|H7BY55	CD55	16.5	16.5|17.3|20.4|20.6|20.7|23.6|23.8|25|21.7|25.5	9	72.69
Other		Isoform 3 of Alpha-adducin	ADD1	1	3200000	1	2	56300000	2	0	0	0	2	16000000	2	5	450000000	3	4	90100000	3	2	87800000	2	3	327000000	3	19	84872.1	P35611-3	P35611-3|P35611|E7ENY0|P35611-6|E7EV99|P35611-2|P35611-4|P35611-5|D6RJE2	ADD1	13.1	13.1|13.7|15.2|15.2|15.9|16|13.4|6.4|21.7	6	72.58
Other		Isoform 2 of Nucleosome assembly protein 1-like 4	NAP1L4	2	279000000	1	12	3750000000	9	0	0	0	3	644000000	3	0	0	0	1	213000000	1	0	0	0	0	0	0	18	44306.2	Q99733-2	Q99733-2|Q99733|P55209|F5H4R6|F8W0J6|P55209-2|B7Z9C2|F8VV59|B3KV44|F8W543	NAP1L4	23.3	23.3|24|11.5|11.7|11.8|12.2|12.8|13.7|13.9|8.5	7	72.57
Other		Tyrosine-protein kinase BAZ1B	BAZ1B	1	81800000	1	5	351000000	5	0	0	0	2	81800000	2	0	0	0	0	0	0	0	0	0	0	0	0	8	172497	Q9UIG0	Q9UIG0|Q9UIG0-2	BAZ1B	5.7	5.7|5.7	6	72.39
Other		Dystrophin	DMD	3	86700000	1	2	1090000000	2	0	0	0	5	192000000	5	1	1520000	1	4	91700000	3	0	0	0	0	0	0	15	428824	A0A075B6G3	A0A075B6G3|P11532|E9PDN5|P11532-4|P11532-2|P11532-3|E7ESB2|F8VX32|E7EQS5|P11532-6|P11532-5|P11532-7|P11532-8|E7EQR9|F5GZY3|P11532-9|P11532-10	DMD	2.1	2.1|2.1|2.1|2.1|3.1|3.1|5.8|5.9|5.9|9.4|9.6|9.7|9.9|4.5|4.6|7.4|7.6	7	72.38
Other		Twinfilin-2	TWF2	2	332000000	2	5	815000000	3	0	0	0	0	0	0	0	0	0	0	0	0	0	0	0	0	0	0	7	39775.5	Q6IBS0	Q6IBS0|D6RG15|Q9NR96-4	TWF2	20.3	20.3|22|1.4	5	72.36
Other		Isoform 2 of Perilipin-4	PLIN4	7	601000000	7	0	0	0	3	71500000	3	0	0	0	0	0	0	0	0	0	0	0	0	0	0	0	10	141586	Q96Q06-2	Q96Q06-2|Q96Q06	PLIN4	8.5	8.5|8.9	9	72.36
Other		Rho guanine nucleotide exchange factor 17	ARHGEF17	0	0	0	0	0	0	0	0	0	0	0	0	4	239000000	4	3	112000000	3	0	0	0	0	0	0	7	223780	Q96PE2	Q96PE2	ARHGEF17	4.2	4.2	7	72.22
Other		Isoform HNF4-Alpha-4 of Hepatocyte nuclear factor 4-alpha	HNF4A	0	0	0	3	127000000	3	1	8030000	1	5	443000000	4	0	0	0	0	0	0	0	0	0	0	0	0	9	56879.3	P41235-4	P41235-4|P41235|P41235-2|P41235-5|P41235-6|P41235-3|P41235-7|Q14541-2|Q14541	HNF4A	18.4	18.4|19.6|20|20.5|21|16.7|17.7|5.3|5.8	6	72.06
Other		Dual specificity protein phosphatase 3	DUSP3	5	2110000000	5	6	3730000000	6	0	0	0	4	391000000	4	1	45100000	1	2	193000000	2	0	0	0	0	0	0	18	20706.1	P51452	P51452|P51452-2	DUSP3	38.3	38.3|39.5	6	72.05
Other		40S ribosomal protein S5	RPS5	2	472000000	2	5	1190000000	3	1	54400000	1	7	1200000000	5	4	797000000	3	3	613000000	2	0	0	0	0	0	0	22	25504	M0R0R2	M0R0R2|P46782|M0QZN2	RPS5	25.7	25.7|28.4|31.3	6	71.84
Other		Complement component C6	C6	1	68300000	1	4	48400000	4	0	0	0	3	166000000	3	0	0	0	3	302000000	2	0	0	0	0	0	0	11	108436	P13671	P13671	C6	9.6	9.6	6	71.82
Other		Pleiotropic regulator 1	PLRG1	3	280000000	3	2	276000000	2	0	0	0	5	714000000	5	0	0	0	0	0	0	0	0	0	0	0	0	10	57535.1	O43660	O43660|O43660-2	PLRG1	22.1	22.1|16	7	71.66
Other		Phosphopantothenate--cysteine ligase	PPCS	7	1320000000	7	4	1430000000	4	0	0	0	3	123000000	3	0	0	0	0	0	0	0	0	0	0	0	0	14	34004.5	Q9HAB8	Q9HAB8|Q9HAB8-2|Q5VVM3|Q5VVM2	PPCS	24.1	24.1|35.5|12.2|30.3	7	71.65
Other		Neutrophil defensin 3	DEFA3	1	689000000	1	3	1920000000	3	11	6850000000	2	4	7840000000	4	1	675000000	1	2	944000000	2	12	45600000000	2	11	16500000000	3	45	10587.1	P59666	P59666|P59665	DEFA3	53.1	53.1|53.1	5	71.59
Other		Protein transport protein Sec61 subunit alpha isoform 1	SEC61A1	6	2420000000	4	6	4050000000	5	0	0	0	7	3690000000	6	5	2280000000	4	4	787000000	4	0	0	0	0	0	0	28	53405	B4DR61	B4DR61|P61619|P61619-3|Q9H9S3|Q9H9S3-3|Q9H9S3-2|Q8TC24|F8W776|A6NIF9|F2Z2C7|A6NK38	SEC61A1	14.1	14.1|14.2|14|5.2|5.5|5.7|5.9|6|10.7|11.1|11.3	8	71.56
Other		Glutathione S-transferase P	GSTP1	2	212000000	2	1	79000000	1	0	0	0	0	0	0	1	252000000	1	5	3440000000	4	0	0	0	0	0	0	9	23583.6	P09211	P09211|A8MX94	GSTP1	39.5	39.5|36.2	6	71.55
Other		DnaJ homolog subfamily A member 1	DNAJA1	9	1180000000	4	7	1180000000	4	0	0	0	7	1530000000	6	1	23100000	1	3	133000000	3	0	0	0	0	0	0	27	45609.1	P31689	P31689|P31689-2	DNAJA1	20.4	20.4|20.5	6	71.54
Other		Electron transfer flavoprotein-ubiquinone oxidoreductase, mitochondrial	ETFDH	0	0	0	6	693000000	5	1	32100000	1	7	654000000	6	0	0	0	0	0	0	0	0	0	0	0	0	14	69292.9	Q16134	Q16134|Q16134-3	ETFDH	14.7	14.7|15.9	7	71.49
Other		60S ribosomal protein L23a	RPL23A	3	3210000000	3	3	2330000000	3	1	594000000	1	5	2940000000	5	4	1490000000	2	1	310000000	1	1	112000000	1	0	0	0	18	22029.9	A8MUS3	A8MUS3|P62750|K7EMA7	RPL23A	22.6	22.6|28.2|48.5	6	71.29
Other		Ras-related protein Rab-2A	RAB2A	7	1230000000	4	4	1970000000	4	1	1460000	1	2	758000000	2	4	644000000	3	11	1590000000	6	1	77500000	1	1	94400000	1	31	23716.3	P61019	P61019|P61019-2|E9PKL7|Q8WUD1|E9PE37	RAB2A	32	32|30.3|20.9|11.1|17.7	6	70.8
Other		60S ribosomal protein L18a	RPL18A	7	3980000000	3	5	1940000000	4	1	4480000	1	7	3540000000	6	2	53600000	1	4	1020000000	3	1	56700000	1	2	28600000	2	29	21047.3	Q02543	Q02543|M0R117|M0R1A7|M0R0P7	RPL18A	38.6	38.6|44.1|40.8|36.4	7	70.79
Other		Flotillin-2	FLOT2	5	823000000	5	1	22100000	1	1	177000000	1	5	347000000	5	0	0	0	0	0	0	0	0	0	0	0	0	12	53935.2	E7EMK3	E7EMK3|J3QLD9|Q14254	FLOT2	20.9	20.9|23.5|23.5	8	70.56
Other		60S acidic ribosomal protein P2	RPLP2	7	1440000000	3	8	1580000000	5	1	235000000	1	8	2160000000	6	3	457000000	2	4	289000000	4	1	11900000	1	0	0	0	32	11664.7	P05387	P05387|P05386|P05386-2	RPLP2	85.2	85.2|89.4|19.1	6	70.53
Other		Asparagine--tRNA ligase, cytoplasmic	NARS	0	0	0	4	1330000000	4	0	0	0	2	105000000	2	0	0	0	3	246000000	3	0	0	0	0	0	0	9	63797.6	O43776	O43776|O43776-2|K7EJ19	NARS	16.6	16.6|6.8|8.8	6	70.5
Other		Coiled-coil and C2 domain-containing protein 1A	CC2D1A	1	6030000	1	3	90000000	2	1	82200000	1	2	327000000	2	1	21800000	1	2	75200000	2	0	0	0	0	0	0	10	104460	Q6P1N0	Q6P1N0|Q6P1N0-2	CC2D1A	12.9	12.9|10.9	8	70.41
Other		SH3 and PX domain-containing protein 2B	SH3PXD2B	0	0	0	0	0	0	0	0	0	0	0	0	4	196000000	4	4	313000000	4	0	0	0	0	0	0	8	102034	A1X283	A1X283|G3V144|Q5TCZ1|Q5TCZ1-3|Q5TCZ1-2	SH3PXD2B	11.1	11.1|9.5|0.8|0.9|1	8	70.37
Other		Methyltransferase-like protein 7B	METTL7B	6	1050000000	5	4	1750000000	4	0	0	0	0	0	0	0	0	0	0	0	0	0	0	0	0	0	0	10	28287.8	Q6UX53	Q6UX53	METTL7B	30.3	30.3	7	70.32
Other		Transcriptional activator protein Pur-alpha	PURA	1	382000000	1	5	1650000000	4	0	0	0	5	912000000	5	0	0	0	0	0	0	0	0	0	2	134000000	2	13	35024.2	Q00577	Q00577	PURA	20.8	20.8	5	70.28
Other		Tyrosine-protein phosphatase non-receptor type 11	PTPN11	4	1100000000	4	2	205000000	2	2	1140000	1	3	173000000	3	0	0	0	0	0	0	0	0	0	0	0	0	11	69005.6	Q06124	Q06124|Q06124-2|Q06124-3	PTPN11	16	16|16.1|20.8	7	70.28
Other		Enoyl-CoA hydratase domain-containing protein 3, mitochondrial	ECHDC3	2	461000000	2	7	1640000000	5	1	14800000	1	3	356000000	2	0	0	0	0	0	0	0	0	0	0	0	0	13	32975.5	Q96DC8	Q96DC8|Q96DC8-2	ECHDC3	26.7	26.7|31.9	6	70.22
Other		Nuclease-sensitive element-binding protein 1	YBX1	6	1390000000	5	3	570000000	3	0	0	0	0	0	0	0	0	0	0	0	0	1	215000000	1	1	57500000	1	11	35923.5	P67809	P67809|Q9Y2T7|P16989|P16989-3|P16989-2	YBX1	33.3	33.3|13.1|6.7|7.3|8.2	5	70.18
Other		Palmdelphin	PALMD	3	297000000	3	4	2310000000	4	0	0	0	3	854000000	3	0	0	0	0	0	0	0	0	0	0	0	0	10	62879.8	S4R313	S4R313|Q9NP74|Q9NP74-2|Q9NP74-3	PALMD	17.4	17.4|17.4|12.7|9.3	7	70.03
Other		Putative adenosylhomocysteinase 2	AHCYL1	7	1240000000	5	3	1490000000	3	0	0	0	4	457000000	2	2	34300000	2	1	129000000	1	0	0	0	0	0	0	17	60034.4	O43865	O43865|Q96HN2|Q96HN2-2|Q96HN2-4|Q96HN2-3|O43865-2	AHCYL1	14.1	14.1|8.1|8.1|9.8|9.8|10.3	7	69.99
Other		Nuclear migration protein nudC	NUDC	7	2680000000	6	3	1300000000	3	1	19500000	1	1	59200000	1	1	8940000	1	2	124000000	2	0	0	0	0	0	0	15	38299.3	Q9Y266	Q9Y266	NUDC	22.6	22.6	6	69.93
Other		Small nuclear ribonucleoprotein Sm D2	SNRPD2	4	919000000	4	7	4740000000	4	1	224000000	1	4	3100000000	4	2	696000000	2	3	790000000	3	0	0	0	0	0	0	21	13640.8	P62316	P62316|K7ERG4|P62316-2	SNRPD2	45.7	45.7|58.9|34.2	6	69.87
Other		NADH dehydrogenase [ubiquinone] 1 alpha subcomplex subunit 9, mitochondrial	NDUFA9	0	0	0	5	882000000	4	0	0	0	4	307000000	4	0	0	0	0	0	0	0	0	0	0	0	0	9	42679.9	Q16795	Q16795|F5H0J3	NDUFA9	22.8	22.8|24.2	6	69.8
Other		Osteoclast-stimulating factor 1	OSTF1	3	722000000	3	7	2070000000	4	0	0	0	4	139000000	4	0	0	0	0	0	0	0	0	0	0	0	0	14	23957.5	Q92882	Q92882	OSTF1	42	42	6	69.74
Other		Serine/threonine-protein kinase N2	PKN2	3	89000000	3	3	191000000	3	0	0	0	0	0	0	0	0	0	3	119000000	3	0	0	0	0	0	0	9	112888	Q16513	Q16513|Q16513-4|Q16513-2|Q16513-3|Q16513-5|B1AL79	PKN2	10.7	10.7|12.8|9.6|10.3|14.5|12.2	8	69.73
Other		Endoplasmic reticulum resident protein 29	ERP29	7	2670000000	6	3	1030000000	3	0	0	0	0	0	0	2	537000000	2	2	150000000	2	0	0	0	0	0	0	14	29049.9	P30040	P30040|F8VY02|P30040-2	ERP29	26.4	26.4|29.3|22.6	6	69.69
Other		Serine/arginine repetitive matrix protein 1	SRRM1	2	711000000	2	3	1370000000	2	1	223000000	1	5	996000000	4	2	710000000	2	1	227000000	1	0	0	0	0	0	0	14	103851	E9PCT1	E9PCT1|A9Z1X7|Q8IYB3|Q8IYB3-2|M0R1E7	SRRM1	9.8	9.8|9.8|9.9|9.9|22.7	6	69.66
Other		Cytochrome b5	CYB5A	7	11200000000	2	7	9430000000	3	2	627000000	2	5	5770000000	3	0	0	0	0	0	0	0	0	0	0	0	0	21	15329.8	P00167	P00167|P00167-2|P00167-3|J3KNC7	CYB5A	49.2	49.2|67.3|41.9|23.3	5	69.66
Other		Alpha-2-HS-glycoprotein	AHSG	0	0	0	0	0	0	0	0	0	0	0	0	1	182000000	1	10	2900000000	6	0	0	0	0	0	0	11	40209.9	C9JV77	C9JV77|P02765	AHSG	26	26|26.1	6	69.65
Other		Isovaleryl-CoA dehydrogenase, mitochondrial	IVD	7	1940000000	5	3	932000000	3	0	0	0	5	1350000000	4	0	0	0	0	0	0	0	0	0	0	0	0	15	46832.1	P26440	P26440|P26440-2	IVD	21.7	21.7|21.1	7	69.63
Other		Translation initiation factor eIF-2B subunit epsilon	EIF2B5	4	476000000	3	4	490000000	4	0	0	0	3	596000000	3	0	0	0	0	0	0	0	0	0	0	0	0	11	81120.1	Q13144	Q13144|E9PC74|C9JRD9	EIF2B5	11.9	11.9|12.1|33.6	7	69.6
Other		Cytochrome c oxidase subunit 5B, mitochondrial	COX5B	11	11000000000	5	2	118000000	2	2	239000000	2	5	2090000000	4	0	0	0	0	0	0	0	0	0	0	0	0	20	13923.7	P10606	P10606	COX5B	32.5	32.5	6	69.57
Other		40S ribosomal protein S13	RPS13	5	2170000000	4	4	1880000000	2	2	42500000	2	6	3400000000	4	0	0	0	5	771000000	4	0	0	0	0	0	0	22	17222	P62277	P62277|J3KMX5	RPS13	43.7	43.7|44.5	7	69.37
Other		D-beta-hydroxybutyrate dehydrogenase, mitochondrial	BDH1	4	809000000	3	7	1120000000	6	0	0	0	3	533000000	3	0	0	0	0	0	0	0	0	0	0	0	0	14	38555.8	Q02338	Q02338|E9PCG9	BDH1	32.9	32.9|44.1	8	69.31
Other		60S ribosomal protein L11	RPL11	7	2130000000	4	3	1260000000	1	4	999000000	3	7	2520000000	5	4	2040000000	3	6	3320000000	2	0	0	0	4	709000000	3	35	20480.2	P62913	P62913|P62913-2	RPL11	38.7	38.7|38.9	6	69.19
Other		Na(+)/H(+) exchange regulatory cofactor NHE-RF2	SLC9A3R2	5	755000000	3	2	102000000	2	0	0	0	7	1170000000	5	0	0	0	0	0	0	1	361000000	1	1	29400000	1	16	37641.3	Q15599	Q15599|Q15599-2|H3BQS0|Q15599-3	SLC9A3R2	21.6	21.6|22.3|16|16.3	7	68.97
Other		NADH dehydrogenase [ubiquinone] iron-sulfur protein 3, mitochondrial	NDUFS3	1	35600000	1	4	5150000000	4	0	0	0	5	1800000000	5	0	0	0	0	0	0	0	0	0	0	0	0	10	30355.1	O75489	O75489|E9PS48|B4DFM8|G3V194	NDUFS3	26.1	26.1|17.3|21.2|12.3	5	68.81
Other		Translation initiation factor eIF-2B subunit gamma	EIF2B3	3	144000000	3	3	599000000	3	0	0	0	4	270000000	4	0	0	0	0	0	0	0	0	0	0	0	0	10	50981.1	Q9NR50	Q9NR50|Q9NR50-2|Q9NR50-3	EIF2B3	19	19|20.8|21.4	6	68.77
Other		Isoform 2 of Ubiquitin carboxyl-terminal hydrolase 10	USP10	3	236000000	3	4	527000000	4	0	0	0	3	153000000	3	3	295000000	3	2	202000000	2	0	0	0	0	0	0	15	93337.1	Q14694-2	Q14694-2|Q14694-3|Q14694	USP10	8.8	8.8|9.3|9.3	6	68.64
Other		Cullin-3	CUL3	2	100000000	2	3	548000000	3	0	0	0	0	0	0	1	262000000	1	2	13600000	2	1	8310000	1	1	1480000	1	10	89499.2	Q13618	Q13618|Q13618-2|Q13618-3	CUL3	11.5	11.5|11.9|10.8	8	68.62
Other		Golgi-associated PDZ and coiled-coil motif-containing protein	GOPC	3	262000000	3	2	207000000	2	0	0	0	6	361000000	5	1	5850000	1	4	308000000	4	0	0	0	0	0	0	16	50982.6	F5H1Y4	F5H1Y4|Q9HD26|Q9HD26-2|Q9HD26-3	GOPC	23.3	23.3|23.3|23.7|19.4	7	68.48
Other		Exosome component 10	EXOSC10	3	1020000000	3	3	311000000	3	0	0	0	2	14800000	2	0	0	0	3	261000000	3	0	0	0	0	0	0	11	101628	Q01780	Q01780|Q01780-2|K7EJ37	EXOSC10	10.3	10.3|10.6|33.8	7	68.4
Other		ATP synthase subunit g, mitochondrial	ATP5L	6	2480000000	4	2	1840000000	2	0	0	0	5	2780000000	4	3	700000000	2	3	754000000	2	0	0	0	0	0	0	19	11428.3	O75964	O75964|E9PN17	ATP5L	46.6	46.6|63.1	5	68.39
Other		Isoform 6 of Calpastatin	CAST	2	394000000	2	6	2120000000	6	0	0	0	2	10900000	2	0	0	0	0	0	0	0	0	0	0	0	0	10	85340.8	P20810-6	P20810-6|P20810-7|E7ESM9|B7Z468|P20810-9|P20810|B7Z574|E7EVY3|P20810-8|P20810-4|P20810-5|P20810-2|E9PCH5|P20810-3|E9PDE4|E7EQA0|E7EQ12	CAST	15	15|15.4|15.4|15.7|15.8|16.8|17.1|17.1|17.3|17.8|14.8|16.1|16.6|18.9|15.8|10.6|10.8	7	68.3
Other		Protein kinase C alpha type	PRKCA	2	146000000	1	4	383000000	4	0	0	0	2	122000000	2	0	0	0	0	0	0	0	0	0	0	0	0	8	77889.6	P17252	P17252|J3KRN5|P05129|P05129-2|P05771-2|P05771	PRKCA	16	16|24|5.3|6.7|5|5	6	68.16
Other		Nuclear factor 1 C-type	NFIC	3	534000000	2	8	3160000000	7	0	0	0	5	1170000000	4	2	22400000	2	8	442000000	7	0	0	0	2	153000000	2	28	56130.4	P08651	P08651|P08651-2|P08651-6|P08651-3|P08651-5|P08651-4|Q14938-3|Q14938-5|Q14938-6|X6R5U1|Q5VW26|Q5VW30|O00712-5|Q5VW27|O00712-4|O00712|Q14938|Q14938-4|Q14938-2|C9JWJ8|K7EN08|Q12857-4|B1AKN8|Q12857|Q12857-3|B1AKN5|B1AKN7|B1AKN6|Q12857-2|Q5W0Y9|O00712-2|K7EMQ5	NFIC	15.7	15.7|16|18.2|18.6|18.6|19.7|19.5|19.5|19.8|21.3|7.7|7.8|8.9|9|9.3|10.4|13.3|13.5|14.5|14.5|14.7|5|5.2|5.5|5.5|5.7|6|7.3|4.2|10.5|11.1|9.9	5	68.11
Other		Alanine aminotransferase 2	GPT2	3	89800000	3	7	1850000000	7	0	0	0	3	21900000	3	0	0	0	0	0	0	0	0	0	0	0	0	13	58701.3	Q8TD30	Q8TD30|Q8TD30-2|P24298	GPT2	16.4	16.4|18.6|14.3	6	68
Other		Isoform 5 of AP-3 complex subunit delta-1	AP3D1	3	427000000	3	6	918000000	5	0	0	0	4	284000000	4	0	0	0	0	0	0	0	0	0	0	0	0	13	137790	O14617-5	O14617-5|O14617|O14617-2|O14617-3|O14617-4	AP3D1	9.2	9.2|9.7|8|9|9	7	67.99
Other		Protein phosphatase 1 regulatory subunit 7	PPP1R7	2	363000000	1	2	496000000	2	2	68400000	2	6	676000000	5	0	0	0	0	0	0	0	0	0	0	0	0	12	41677.6	Q15435	Q15435|Q15435-2|Q15435-3|Q15435-4|Q15435-5|B5MBZ8	PPP1R7	20.5	20.5|23.3|20.3|24|25.7|17.5	7	67.98
Other		60S ribosomal protein L14	RPL14	4	2200000000	3	4	1540000000	4	0	0	0	5	2310000000	5	0	0	0	0	0	0	0	0	0	0	0	0	13	23545.5	P50914	P50914|E7EPB3	RPL14	30.6	30.6|42.7	6	67.86
Other		40S ribosomal protein S7	RPS7	0	0	0	2	404000000	2	0	0	0	5	1280000000	4	0	0	0	0	0	0	0	0	0	0	0	0	7	22126.4	P62081	P62081|B5MCP9	RPS7	44.8	44.8|35.8	6	67.86
Other		Histone deacetylase 1	HDAC1	2	248000000	2	5	1780000000	5	2	7980000	1	4	354000000	4	0	0	0	2	367000000	1	0	0	0	0	0	0	15	55672.5	Q13547	Q13547|Q92769|Q92769-3	HDAC1	18.4	18.4|8.8|9.3	7	67.77
Other		Isoform 4 of Four and a half LIM domains protein 1	FHL1	0	0	0	0	0	0	0	0	0	0	0	0	1	51900000	1	2	19300000	2	6	790000000	4	6	1620000000	5	15	36936.6	Q13642-4	Q13642-4|Q13642-5|Q13642-1|Q13642|Q5JXI2|Q13642-3	FHL1	25.5	25.5|26.6|28.2|19.1|22.3|24.2	7	67.74
Other		Calcium/calmodulin-dependent protein kinase type 1	CAMK1	0	0	0	4	454000000	4	0	0	0	6	644000000	6	2	37400000	2	1	21700000	1	0	0	0	0	0	0	13	41906.9	Q14012	Q14012|Q8IU85|Q8IU85-2|F8W6S9	CAMK1	23.7	23.7|13.5|14.5|20.5	7	67.71
Other		Hsp90 co-chaperone Cdc37	CDC37	2	355000000	2	4	805000000	2	0	0	0	0	0	0	3	675000000	3	4	457000000	4	0	0	0	0	0	0	13	44981	Q16543	Q16543	CDC37	20.3	20.3	6	67.68
Other		Isoform 2 of Serine/threonine-protein phosphatase 2A 55 kDa regulatory subunit B alpha isoform	PPP2R2A	3	421000000	3	2	199000000	2	0	0	0	3	185000000	2	2	140000000	2	3	272000000	3	2	17800000	2	3	112000000	3	18	53512.2	P63151-2	P63151-2|P63151|E5RIY1|Q00005-7|Q00005-5|Q00005-4|Q66LE6|Q00005-2|Q00005-3|Q00005|Q00005-6|F5GXJ6|Q9Y2T4|Q9Y2T4-2|Q9Y2T4-4|Q9Y2T4-3	PPP2R2A	18.8	18.8|19.2|31|2.5|2.7|2.7|3|3.1|3.1|3.1|3.2|10.3|2.4|2.4|2.5|2.5	6	67.57
Other		Bcl-2-like protein 13	BCL2L13	1	4930000	1	4	113000000	4	1	30300000	1	2	149000000	2	0	0	0	0	0	0	0	0	0	0	0	0	8	52836.3	Q9BXK5	Q9BXK5|Q9BXK5-2|E9PDD6|B7Z238|Q8IZP5|F2Z2C3|Q9BXK5-4	BCL2L13	24.7	24.7|46.7|49.7|9.6|41.3|55.1|8	6	67.53
Other		Superoxide dismutase [Mn], mitochondrial	SOD2	13	13800000000	6	4	1500000000	3	0	0	0	0	0	0	1	131000000	1	2	180000000	2	2	179000000	2	1	75200000	1	23	24892.8	P04179	P04179|P04179-4|P04179-2|P04179-3|F5GXZ9|G5E9P6	SOD2	33.3	33.3|42|32.7|22.2|19.8|20	7	67.21
Other		Activating signal cointegrator 1 complex subunit 3	ASCC3	2	162000000	2	5	11400000000	5	0	0	0	1	5050000	1	1	125000000	1	4	100000000	4	0	0	0	0	0	0	13	253053	Q8N3C0	Q8N3C0|Q8N3C0-4	ASCC3	5.3	5.3|2.5	9	67.16
Other		Polymerase delta-interacting protein 3	POLDIP3	2	74600000	2	4	710000000	4	0	0	0	4	301000000	3	1	1840000	1	2	35600000	2	0	0	0	0	0	0	13	46316.7	Q9BY77	Q9BY77|Q9BY77-2|F8WCX5|B4DMM2|F8WEE2|Q6R954	POLDIP3	22.8	22.8|24.4|16.3|24.7|15.3|15.6	6	67.16
Other		Rho guanine nucleotide exchange factor 1	ARHGEF1	5	463000000	4	2	391000000	2	0	0	0	4	819000000	4	2	149000000	2	2	713000000	2	0	0	0	0	0	0	15	109007	M0QZR4	M0QZR4|Q92888-3|Q92888|Q92888-2|Q6NX52	ARHGEF1	11.9	11.9|12.5|12.7|13.1|10.6	8	67.15
Other		Serine/arginine-rich splicing factor 10	SRSF10	4	325000000	4	5	1570000000	4	1	21900000	1	2	367000000	2	0	0	0	0	0	0	0	0	0	0	0	0	12	31357	O75494	O75494|O75494-2|O75494-3|O75494-6|O75494-4|Q5JRI1|O75494-5|Q8WXF0|Q6IQ42	SRSF10	17.9	17.9|18|25.6|25.8|27.1|27.3|28.4|4.5|23.1	6	66.98
Other		Nuclear inhibitor of protein phosphatase 1	PPP1R8	0	0	0	4	216000000	3	0	0	0	4	45500000	4	0	0	0	0	0	0	0	0	0	0	0	0	8	38649.2	Q12972	Q12972|Q12972-2|Q12972-3	PPP1R8	28.4	28.4|37.3|11.8	6	66.83
Other		15-hydroxyprostaglandin dehydrogenase [NAD(+)]	HPGD	5	2030000000	5	5	2380000000	4	1	65500000	1	6	1320000000	5	0	0	0	0	0	0	0	0	0	0	0	0	17	29205	P15428	P15428|P15428-5|P15428-2|E9PBZ2|P15428-4|E9PD69|P15428-3|D6RHF8	HPGD	28.5	28.5|31.3|26.4|26.7|32.8|37.9|20|59.4	6	66.8
Other		Tyrosine-protein kinase Lyn	LYN	2	546000000	2	4	2410000000	3	0	0	0	8	1810000000	7	1	707000000	1	4	1770000000	1	0	0	0	1	458000000	1	20	59029.4	P07948	P07948|P07948-2	LYN	18.9	18.9|19.7	8	66.66
Other		60S ribosomal protein L27	RPL27	3	1440000000	2	4	2360000000	3	1	347000000	1	7	3640000000	6	4	1700000000	1	5	1710000000	3	0	0	0	0	0	0	24	15797.4	P61353	P61353|K7EQQ9	RPL27	43.3	43.3|37.5	6	66.66
Other		RNA polymerase II-associated factor 1 homolog	PAF1	2	245000000	2	2	32200000	2	0	0	0	3	320000000	3	0	0	0	3	256000000	2	0	0	0	0	0	0	10	60145.8	Q8N7H5	Q8N7H5|Q8N7H5-3|Q8N7H5-2|B4DGJ5	PAF1	15	15|16.4|13.6|4.8	6	66.57
Other		Isoform 3 of Protein PRRC2A	PRRC2A	1	547000000	1	4	3410000000	3	3	1510000000	1	2	2770000000	2	3	1680000000	3	3	1310000000	3	4	4440000000	4	4	3590000000	4	24	229573	P48634-3	P48634-3|P48634|P48634-2|P48634-4	PRRC2A	10.6	10.6|10.6|10.6|11	11	66.49
Other		Isoform 2 of Nucleolysin TIAR	TIAL1	1	132000000	1	3	537000000	3	1	44500000	1	5	280000000	4	0	0	0	0	0	0	0	0	0	0	0	0	10	43790.3	Q01085-2	Q01085-2|Q01085|P31483-2|C9JTN7|E7ETC0|A6NKZ9|P31483|F8W8I6	TIAL1	23.2	23.2|24.2|11.7|15.4|22.9|36.4|5.4|5.4	6	66.41
Other		Isoform 3 of Protein DDI1 homolog 2	DDI2	2	104000000	2	4	354000000	4	1	112000000	1	4	130000000	4	0	0	0	0	0	0	0	0	0	0	0	0	11	47083.7	Q5TDH0-3	Q5TDH0-3|Q5TDH0|Q5TDH0-2	DDI2	26.7	26.7|28|32.2	6	66.41
Other		Tripeptidyl-peptidase 1	TPP1	1	424000000	1	10	8960000000	5	0	0	0	5	2540000000	3	0	0	0	0	0	0	0	0	0	0	0	0	16	61760.3	O14773	O14773|O14773-2	TPP1	13.3	13.3|23.4	5	66.39
Other		Dehydrogenase/reductase SDR family member 4	DHRS4	6	1210000000	4	7	3240000000	7	1	104000000	1	3	791000000	3	0	0	0	0	0	0	0	0	0	0	0	0	17	29821.9	Q9BTZ2	Q9BTZ2|Q9BTZ2-4|Q9BTZ2-8|P0CG22|Q9BTZ2-2|Q9BTZ2-7|F5GWZ1|Q9BTZ2-5|Q9BTZ2-3|D3YTE6|Q6PKH6-2|Q6PKH6|E9PFL3|F5H660|F6TD35	DHRS4	29.4	29.4|27.8|30|17|25|25.5|30.9|20.6|25.9|13.6|14.5|15.2|14.5|18|17.8	7	66.36
Other		Proteasome subunit alpha type-5	PSMA5	3	391000000	3	4	600000000	4	0	0	0	4	566000000	4	2	137000000	2	2	303000000	2	0	0	0	0	0	0	15	26581.7	P28066	P28066|P28066-2	PSMA5	37.3	37.3|30	7	66.35
Other		Histone H1.0	H1F0	9	6280000000	5	1	647000000	1	5	3170000000	2	6	3920000000	5	7	3520000000	3	1	196000000	1	1	9760000	1	2	232000000	2	32	20862.5	P07305	P07305|P07305-2	H1F0	27.3	27.3|22.5	5	66.34
Other		Lipopolysaccharide-binding protein	LBP	2	208000000	2	3	885000000	3	0	0	0	3	403000000	3	1	15600000	1	0	0	0	0	0	0	0	0	0	9	53553.8	P18428	P18428	LBP	14.3	14.3	5	66.28
Other		Agmatinase, mitochondrial	AGMAT	0	0	0	4	1940000000	3	0	0	0	8	2900000000	7	0	0	0	0	0	0	0	0	0	0	0	0	12	38230.3	Q9BSE5	Q9BSE5	AGMAT	27.5	27.5	7	66.2
Other		Isoform B of Ras-related C3 botulinum toxin substrate 1	RAC1	7	1070000000	7	6	835000000	5	0	0	0	3	87600000	3	9	803000000	6	7	1010000000	5	4	264000000	3	3	439000000	3	39	23866.3	P63000-2	P63000-2|P63000|P60953|P15153|P60763|P84095|B1AH80|B1AH77|P60953-1|Q9H4E5|P17081|Q9H4E5-2|G3V476|G3V4H1|B1AH79|F8WET9	RAC1	39.8	39.8|27|25.6|22.3|19.7|25.6|17.2|21.6|11.5|5.1|5.3|5.7|6.1|7.1|12.7|22	6	66.19
Other		Alpha-taxilin	TXLNA	4	285000000	4	2	125000000	2	0	0	0	0	0	0	0	0	0	0	0	0	1	603000000	1	2	30300000	2	9	62232.4	P40222	P40222	TXLNA	16.6	16.6	9	66.15
Other		Focal adhesion kinase 1	PTK2	5	242000000	5	4	371000000	3	0	0	0	2	220000000	2	2	141000000	2	4	75200000	4	1	31500000	1	2	56800000	2	20	124992	E7ESA6	E7ESA6|Q05397|Q05397-2|J3QT16|E9PEI4|B4DWJ1|Q05397-6|Q05397-5|E5RHD8	PTK2	11.3	11.3|11.7|14.1|9.5|17.2|32.3|32.5|7.4|53.9	8	66.09
Other		Estradiol 17-beta-dehydrogenase 8	HSD17B8	5	1420000000	2	5	1630000000	3	1	102000000	1	4	982000000	4	0	0	0	0	0	0	0	0	0	0	0	0	15	27315.6	Q92506	Q92506	HSD17B8	26.4	26.4	5	65.91
Other		Isoform 4 of SRC kinase signaling inhibitor 1	SRCIN1	3	267000000	3	5	302000000	5	0	0	0	4	365000000	4	0	0	0	0	0	0	0	0	0	0	0	0	12	127274	Q9C0H9-5	Q9C0H9-5|Q9C0H9|Q9C0H9-2	SRCIN1	6.7	6.7|7.5|7.9	5	65.83
Other		Proteasome activator complex subunit 1	PSME1	5	618000000	3	4	717000000	4	0	0	0	0	0	0	0	0	0	0	0	0	0	0	0	0	0	0	9	28893.7	Q06323	Q06323|Q06323-2|Q06323-3|H0YKK6	PSME1	29.3	29.3|29.2|31.3|13.3	6	65.67
Other		Ran-specific GTPase-activating protein	RANBP1	3	1130000000	3	4	1370000000	3	0	0	0	5	1220000000	5	2	352000000	2	2	740000000	2	0	0	0	2	241000000	2	18	23480.9	P43487	P43487|P43487-2|B3KUP2	RANBP1	39.8	39.8|40|9.3	6	65.65
Other		Isoform SM-B1 of Small nuclear ribonucleoprotein-associated proteins B and B'	SNRPB	4	779000000	2	6	2350000000	4	1	18900000	1	5	1400000000	5	1	17300000	1	5	2130000000	4	0	0	0	0	0	0	22	30488.2	P14678-3	P14678-3|P63162-2|P63162|P14678|P14678-2	SNRPB	17.6	17.6|20.9|21.2|21.2|22	6	65.62
Other		Uveal autoantigen with coiled-coil domains and ankyrin repeats	UACA	4	300000000	4	3	182000000	3	0	0	0	0	0	0	0	0	0	0	0	0	1	7880000	1	1	17300000	1	9	163644	Q9BZF9	Q9BZF9|Q9BZF9-2|H0YNH8|F5H2B9	UACA	6.4	6.4|6.5|6.5|6.1	8	65.58
Other		UDP-glucuronosyltransferase 1-1	UGT1A1	12	3900000000	7	2	352000000	2	0	0	0	0	0	0	0	0	0	0	0	0	0	0	0	0	0	0	14	60217.9	P22309	P22309|P22309-2|P19224|P19224-3|P35503|O60656|P22310|P35504|Q9HAW7|Q9HAW8|Q9HAW9|P35503-3|O60656-2|P22310-2|P35504-2|Q9HAW7-2|Q9HAW8-2|Q9HAW9-2|P19224-2|B5MCT4	UGT1A1	16.1	16.1|19.3|17.1|20.5|13.1|13.2|13.1|13.1|13.2|13.2|13.2|15.7|15.8|15.7|15.7|15.8|15.8|15.8|26.4|39.7	7	65.57
Other		Supervillin	SVIL	0	0	0	0	0	0	0	0	0	3	14100000	2	2	55600000	2	4	179000000	4	0	0	0	0	0	0	9	249568	O95425	O95425|O95425-3|O95425-4|O95425-2	SVIL	5.1	5.1|5.2|5.2|6.3	6	65.53
Other		DDB1- and CUL4-associated factor 11	DCAF11	2	157000000	2	3	412000000	3	0	0	0	4	104000000	4	0	0	0	0	0	0	0	0	0	0	0	0	9	62296.1	Q8TEB1	Q8TEB1|Q8TEB1-2|Q8TEB1-3	DCAF11	16.1	16.1|16.9|12.5	6	65.5
Other		Phosphatidylinositol 4-kinase alpha	PI4KA	2	137000000	2	4	145000000	4	0	0	0	5	220000000	4	0	0	0	0	0	0	0	0	0	0	0	0	11	239394	J3KN10	J3KN10|P42356|P42356-2|A4QPH2|A4QPH2-3|A4QPH2-2|Q8N8J0	PI4KA	3.9	3.9|4.1|3.5|2.7|2.9|3.6|6.1	7	65.47
Other		HEAT repeat-containing protein 2	HEATR2	1	45100000	1	5	468000000	5	0	0	0	2	62000000	2	0	0	0	0	0	0	0	0	0	0	0	0	8	94831.7	Q86Y56	Q86Y56|Q86Y56-2|E9PGY2|Q86Y56-3	HEATR2	11.4	11.4|8.8|15|17.8	7	65.47
Other		Isoform 2 of RNA 3'-terminal phosphate cyclase	RTCA	2	186000000	2	6	1090000000	4	0	0	0	7	1300000000	3	0	0	0	0	0	0	0	0	0	0	0	0	15	41222.1	O00442-2	O00442-2|O00442|A6NIC1	RTCA	19.7	19.7|20.4|28.5	6	65.42
Other		Isoform 2 of 3-mercaptopyruvate sulfurtransferase	MPST	0	0	0	2	308000000	2	0	0	0	5	361000000	5	0	0	0	0	0	0	0	0	0	0	0	0	7	35534.3	P25325-2	P25325-2|P25325|B1AH49	MPST	31.5	31.5|33.6|27.6	6	65.41
Other		RuvB-like 2	RUVBL2	1	176000000	1	3	1130000000	3	0	0	0	2	44100000	2	0	0	0	4	477000000	3	0	0	0	2	45300000	2	12	51326.8	Q9Y230	Q9Y230|Q9Y230-2|M0R0Y3|X6R2L4|M0R0Z0	RUVBL2	19.4	19.4|18.8|22.3|17.3|22	7	65.22
Other		Cob(I)yrinic acid a,c-diamide adenosyltransferase, mitochondrial	MMAB	0	0	0	3	2550000000	3	0	0	0	6	2100000000	5	0	0	0	0	0	0	0	0	0	0	0	0	9	27730.1	Q96EY8	Q96EY8|S4R3P5|F5H4Z7|S4R3Z1	MMAB	33.6	33.6|37.3|23.1|6.7	6	65.18
Other		GTP:AMP phosphotransferase AK3, mitochondrial	AK3	5	935000000	5	2	370000000	2	0	0	0	3	764000000	3	0	0	0	0	0	0	0	0	0	0	0	0	10	25564.9	Q9UIJ7	Q9UIJ7|Q9UIJ7-3|Q9UIJ7-2	AK3	36.1	36.1|30.4|24	8	65.18
Other		Destrin	DSTN	2	1810000000	2	3	1300000000	3	0	0	0	2	392000000	2	4	786000000	3	6	4400000000	3	2	294000000	2	3	706000000	2	22	18961.8	P60981	P60981|F6RFD5|P60981-2	DSTN	35.7	35.7|43.7|31.7	6	65.13
Other		Pericentrin	PCNT	0	0	0	0	0	0	2	275000000	1	4	260000000	4	1	28100000	1	2	58600000	2	0	0	0	0	0	0	9	380826	O95613	O95613|O95613-2	PCNT	2.7	2.7|2.9	7	65.13
Other		60S ribosomal protein L21	RPL21	2	417000000	2	3	904000000	3	0	0	0	7	2010000000	4	1	92100000	1	2	208000000	2	0	0	0	0	0	0	15	18621.6	P46778	P46778|G3V1B3	RPL21	41.2	41.2|39	6	65.06
Other		UDP-N-acetylhexosamine pyrophosphorylase	UAP1	3	474000000	3	4	3140000000	4	0	0	0	0	0	0	0	0	0	0	0	0	0	0	0	0	0	0	7	59167.3	Q16222	Q16222|Q16222-3|Q16222-2	UAP1	17.2	17.2|17.2|17.8	7	64.8
Other		Serine/threonine-protein kinase PAK 4	PAK4	0	0	0	0	0	0	0	0	0	0	0	0	5	175000000	5	7	423000000	5	0	0	0	2	54000000	2	14	64356.2	O96013	O96013|O96013-4|O96013-3|O96013-2	PAK4	12.3	12.3|20.9|13.4|13.8	6	64.74
Other		Thymidylate kinase	DTYMK	2	254000000	2	4	1060000000	4	0	0	0	5	1100000000	4	0	0	0	3	121000000	3	0	0	0	0	0	0	14	23990.1	P23919	P23919|P23919-2	DTYMK	32	32|36.1	7	64.65
Other		RNA polymerase-associated protein RTF1 homolog	RTF1	3	747000000	3	1	44500000	1	0	0	0	2	75600000	2	1	18600000	1	3	283000000	3	0	0	0	0	0	0	10	80540.3	Q92541	Q92541	RTF1	9.8	9.8	6	64.65
Other		Caveolin-1	CAV1	0	0	0	0	0	0	0	0	0	4	254000000	3	2	19300000	2	1	1280000000	1	6	23400000000	5	2	321000000	2	15	20642.4	Q03135	Q03135|E9PCT5|Q03135-2|P56539	CAV1	47.7	47.7|33.5|31.9|6.6	7	64.63
Other		Sorting nexin-17	SNX17	0	0	0	0	0	0	0	0	0	6	2120000000	5	0	0	0	0	0	0	0	0	0	0	0	0	6	53185.6	Q15036	Q15036|Q15036-2|F8WAZ0|F8WEG6|F8WFA0	SNX17	13.4	13.4|14.1|11.4|14.4|18.8	5	64.6
Other		Alanine--tRNA ligase, mitochondrial	AARS2	1	40000000	1	2	196000000	2	0	0	0	6	461000000	6	0	0	0	2	98900000	2	0	0	0	0	0	0	11	108365	Q5JTZ9	Q5JTZ9	AARS2	9.4	9.4	7	64.52
Other		Oxysterol-binding protein 1	OSBP	6	854000000	6	2	147000000	2	0	0	0	0	0	0	0	0	0	0	0	0	0	0	0	0	0	0	8	90274.8	P22059	P22059|Q969R2|Q969R2-2|Q969R2-3|Q6ZN50|Q969R2-6	OSBP	19.9	19.9|1.2|1.2|1.4|1.4|1.6	7	64.5
Other		Ribosome-releasing factor 2, mitochondrial	GFM2	0	0	0	6	1380000000	5	0	0	0	5	1080000000	4	0	0	0	0	0	0	0	0	0	0	0	0	11	87454.9	Q969S9	Q969S9|Q969S9-3|Q969S9-2|Q969S9-4|Q969S9-5	GFM2	13.8	13.8|13.8|14.7|15.8|18.5	6	64.45
Other		Peripheral plasma membrane protein CASK	CASK	4	1680000000	4	4	884000000	3	0	0	0	4	379000000	4	0	0	0	0	0	0	0	0	0	0	0	0	12	106034	O14936	O14936|O14936-2|O14936-6|O14936-4|O14936-3|Q5JS74|O14936-5|Q5JS72	CASK	10.2	10.2|10.3|10.4|10.5|10.5|12.3|11.7|11.7	8	64.38
Other		Isoform 2 of Histone-binding protein RBBP7	RBBP7	2	1380000000	2	3	1290000000	3	0	0	0	4	913000000	4	2	331000000	2	2	539000000	2	0	0	0	0	0	0	13	52712.6	Q16576-2	Q16576-2|Q16576|E9PC52|Q09028|Q09028-2|Q09028-3|Q09028-4	RBBP7	20	20|22.1|15.1|8.4|8.4|8.7|7.4	6	64.34
Other		Band 3 anion transport protein	SLC4A1	0	0	0	0	0	0	0	0	0	0	0	0	5	465000000	5	0	0	0	1	206000000	1	1	7170000	1	7	102076	P02730	P02730	SLC4A1	6.8	6.8	5	64.32
Other		Isoform 2 of Dynactin subunit 2	DCTN2	1	1400000	1	6	914000000	4	0	0	0	0	0	0	0	0	0	2	63500000	2	0	0	0	0	0	0	9	44933	Q13561-2	Q13561-2|F5H2S7|Q13561-3|Q13561|F8W1I6	DCTN2	17.7	17.7|17.7|17.8|17.9|13.3	5	64.31
Other		Isoform 2 of Ras-related protein Rab-5C	RAB5C	4	195000000	4	3	778000000	2	1	10300000	1	2	19300000	2	4	282000000	3	4	1220000000	4	0	0	0	0	0	0	18	27263.3	P51148-2	P51148-2|P51148|K7ERI8|P20339|P20339-2|P61020|P61020-2|F8VPW9|F8WD79|F8WCY6	RAB5C	32.5	32.5|37.5|34.1|16.7|17.9|16.7|12.6|15|16.9|17.7	6	64.24
Other		Transducin beta-like protein 3	TBL3	1	9850000	1	4	279000000	4	0	0	0	3	92600000	3	0	0	0	0	0	0	0	0	0	0	0	0	8	90402.3	Q12788	Q12788	TBL3	13.2	13.2	6	64.2
Other		High mobility group protein B1	HMGB1	3	589000000	2	2	1790000000	2	0	0	0	2	482000000	2	0	0	0	4	1130000000	4	0	0	0	0	0	0	11	25064.5	P09429	P09429|Q5T7C4|B2RPK0	HMGB1	25.5	25.5|34.8|19.4	6	64.13
Other		Tubulin-folding cofactor B	TBCB	2	99000000	2	2	374000000	2	0	0	0	2	15700000	2	0	0	0	5	377000000	5	0	0	0	0	0	0	11	27610.3	Q99426	Q99426|K7EK42|Q99426-2|K7ER04|K7EQH0	TBCB	25.4	25.4|32.4|25.3|30|40	6	64.1
Other		Splicing factor, arginine/serine-rich 15	SCAF4	1	75000000	1	2	141000000	2	1	347000000	1	1	80100000	1	2	16200000	2	1	4850000	1	0	0	0	0	0	0	8	126209	O95104	O95104|O95104-3|O95104-2|Q9UPN6-2|Q9UPN6	SCAF4	7.8	7.8|7.9|6.5|1.4|1.4	6	64.06
Other		60S ribosomal protein L35a	RPL35A	4	1980000000	4	2	1160000000	2	0	0	0	5	3200000000	4	2	305000000	2	8	1670000000	6	1	4940000	1	3	322000000	3	25	12594.5	P18077	P18077|F8WB72|F8WBS5	RPL35A	41.8	41.8|52.6|54.5	6	64.06
Other		Endoplasmic reticulum metallopeptidase 1	ERMP1	2	329000000	2	1	39700000	1	0	0	0	0	0	0	4	178000000	4	4	346000000	4	0	0	0	0	0	0	11	101085	Q7Z2K6	Q7Z2K6|E7ER77|Q7Z2K6-2	ERMP1	8.2	8.2|6.7|5.1	7	63.96
Other		ATP synthase subunit gamma, mitochondrial	ATP5C1	3	2890000000	3	3	3070000000	3	1	9930000	1	3	704000000	3	2	69800000	2	4	851000000	3	0	0	0	0	0	0	16	33052.5	P36542	P36542|P36542-2	ATP5C1	21.8	21.8|17.5	6	63.85
Other		Inorganic pyrophosphatase	PPA1	4	436000000	3	7	1230000000	7	0	0	0	0	0	0	2	29100000	2	8	890000000	5	0	0	0	0	0	0	21	33115.9	Q15181	Q15181|Q9H2U2-2|Q9H2U2|Q9H2U2-3|Q5SQT6|Q9H2U2-6|Q9H2U2-4|D6RAD3|F8W7R6	PPA1	21.1	21.1|21.2|22.1|18|17.9|19.8|10.1|22.1|16.3	6	63.84
Other		Cyclin-G-associated kinase	GAK	2	133000000	2	3	98000000	3	0	0	0	5	70700000	4	0	0	0	0	0	0	0	0	0	0	0	0	10	144671	O14976	O14976|O14976-2|D6RE78|D6RAQ7|D6RF16	GAK	6.6	6.6|7|18.6|29.3|44.8	6	63.77
Other		Caprin-1	CAPRIN1	4	2230000000	4	3	2960000000	3	0	0	0	0	0	0	1	19700000	1	3	335000000	3	0	0	0	0	0	0	11	78536	Q14444	Q14444|Q14444-2|G3V153|E9PP31	CAPRIN1	9.3	9.3|9.5|9|17.9	7	63.75
Other		TBC1 domain family member 9B	TBC1D9B	2	158000000	2	3	368000000	3	1	40200000	1	3	694000000	3	3	449000000	2	3	151000000	3	0	0	0	0	0	0	15	141663	Q66K14	Q66K14|Q66K14-2|E5RIN2	TBC1D9B	6.8	6.8|6.9|9	8	63.7
Other		Phosphomannomutase 2	PMM2	2	589000000	2	6	996000000	5	0	0	0	0	0	0	1	109000000	1	1	54600000	1	0	0	0	0	0	0	10	28424	O15305	O15305|H3BRM0|O15305-2|H3BV55|H3BT06|H3BNY9|H3BV34|H3BR08|H3BM92	PMM2	28.4	28.4|30.3|44.5|19.1|43.3|42.8|55.7|60|59	7	63.66
Other		Superkiller viralicidic activity 2-like 2	SKIV2L2	3	209000000	3	4	221000000	4	0	0	0	0	0	0	2	58800000	2	2	67400000	2	0	0	0	0	0	0	11	118830	P42285	P42285	SKIV2L2	9.1	9.1	7	63.64
Other		Sequestosome-1	SQSTM1	2	1020000000	2	4	815000000	3	1	194000000	1	1	14200000	1	0	0	0	3	482000000	3	0	0	0	0	0	0	11	48485.1	Q13501	Q13501|E7EMC7|Q13501-2	SQSTM1	16.8	16.8|19.5|20.7	5	63.55
Other		Toll-interacting protein	TOLLIP	1	73000000	1	3	721000000	3	1	249000000	1	5	805000000	5	0	0	0	0	0	0	0	0	0	0	0	0	10	30509.5	Q9H0E2	Q9H0E2|E7EN89|F2Z2Y8|Q9H0E2-2|E9PP67|E9PNS3	TOLLIP	34.6	34.6|32.9|32.8|35.1|20.1|17.5	8	63.53
Other		Serum paraoxonase/lactonase 3	PON3	4	304000000	4	4	238000000	3	0	0	0	2	116000000	2	0	0	0	0	0	0	0	0	0	0	0	0	10	39835	Q15166	Q15166|F8WD41|C9JZ99	PON3	28.2	28.2|22.2|20.4	7	63.51
Other		FYVE, RhoGEF and PH domain-containing protein 4	FGD4	1	89100000	1	5	722000000	5	0	0	0	5	366000000	5	0	0	0	0	0	0	0	0	0	0	0	0	11	102144	F8VWL3	F8VWL3|E9PJX4|B7Z493|Q96M96|F8W1R0|E9PNX0|Q96M96-2|E9PQT1|Q96M96-3	FGD4	8.4	8.4|8.6|8.9|9.9|11.2|9.7|8.2|6.2|6.9	7	63.45
Other		Zinc transporter ZIP14	SLC39A14	4	1680000000	2	6	1930000000	4	0	0	0	6	1670000000	3	0	0	0	0	0	0	0	0	0	0	0	0	16	54953	Q15043	Q15043|Q15043-3|Q15043-2	SLC39A14	13.6	13.6|13.6|13.9	4	63.36
Other		Tyrosine-protein phosphatase non-receptor type 23	PTPN23	0	0	0	3	321000000	3	0	0	0	2	200000000	2	1	34100000	1	2	27300000	2	0	0	0	0	0	0	8	179940	Q9H3S7	Q9H3S7	PTPN23	7.4	7.4	7	63.34
Other		Serine/threonine-protein kinase mTOR	MTOR	2	149000000	2	5	324000000	5	0	0	0	2	112000000	2	0	0	0	0	0	0	0	0	0	0	0	0	9	290940	P42345	P42345|B1AKP8	MTOR	3.3	3.3|1.8	7	63.33
Other		Ubiquitin carboxyl-terminal hydrolase isozyme L3	UCHL3	5	641000000	5	5	1360000000	5	0	0	0	0	0	0	0	0	0	0	0	0	0	0	0	0	0	0	10	26353.3	P15374	P15374	UCHL3	41.7	41.7	6	63.29
Other		10 kDa heat shock protein, mitochondrial	HSPE1	2	3210000000	2	6	4160000000	5	1	171000000	1	3	506000000	3	9	2900000000	4	3	222000000	3	2	574000000	2	2	262000000	2	28	10931.5	P61604	P61604|B8ZZL8|S4R3N1|B8ZZ54|Q9Y3A3|Q9Y3A3-3|Q9Y3A3-2	HSPE1	59.8	59.8|48.5|16.4|46.8|6.2|6.8|7.2	6	62.99
Other		Platelet-activating factor acetylhydrolase IB subunit alpha	PAFAH1B1	4	1830000000	3	3	401000000	3	0	0	0	0	0	0	2	197000000	1	3	245000000	3	3	175000000	2	0	0	0	15	47207.7	P43034	P43034	PAFAH1B1	19.5	19.5	7	62.94
Other		Ataxin-2	ATXN2	0	0	0	0	0	0	1	1720000	1	2	22700000	2	2	26500000	2	3	310000000	3	0	0	0	0	0	0	8	140908	Q99700	Q99700|Q99700-4|Q99700-2|V9GY86|F8VQP2|F8WB06|Q24JQ7	ATXN2	11.1	11.1|11.8|14.7|8.3|8.9|9.1|8.5	7	62.85
Other		Phosphatidylinositol 3,4,5-trisphosphate 5-phosphatase 2	INPPL1	0	0	0	2	111000000	2	0	0	0	0	0	0	1	37400000	1	4	384000000	4	0	0	0	0	0	0	7	139395	O15357	O15357|O15357-2|Q92835|Q92835-2|Q92835-3	INPPL1	7.3	7.3|6.3|1.4|1.4|1	7	62.82
Other		Nicotinamide N-methyltransferase	NNMT	10	5200000000	5	4	2510000000	3	2	1680000000	1	3	1720000000	3	2	327000000	1	5	3580000000	2	0	0	0	0	0	0	26	30029.9	P40261	P40261|F5H0R4	NNMT	19.6	19.6|26	5	62.76
Other		Nuclear ubiquitous casein and cyclin-dependent kinase substrate 1	NUCKS1	4	1450000000	3	2	102000000	2	1	17600000	1	2	877000000	1	3	1030000000	2	5	1280000000	3	0	0	0	0	0	0	17	27295.9	Q9H1E3	Q9H1E3|Q9H1E3-2	NUCKS1	16	16|9.3	5	62.68
Other		Fibronectin type-III domain-containing protein 3A	FNDC3A	0	0	0	2	158000000	2	0	0	0	0	0	0	2	71300000	2	2	56900000	2	0	0	0	0	0	0	6	133846	Q9Y2H6	Q9Y2H6|Q9Y2H6-2|G5E9X3	FNDC3A	7.7	7.7|8.1|6.1	6	62.65
Other		Isoform 2 of Splicing factor 1	SF1	0	0	0	3	444000000	2	0	0	0	3	253000000	3	1	234000000	1	2	43900000	1	0	0	0	0	0	0	9	68860	Q15637-2	Q15637-2|Q15637|Q15637-3|Q15637-6|Q15637-4|Q15637-5|Q15637-7|F8WEV5	SF1	12.6	12.6|12.6|13|14.1|14.7|9.9|10.9|27.2	5	62.54
Other		UPF0364 protein C6orf211	C6orf211	1	163000000	1	6	1000000000	6	0	0	0	0	0	0	0	0	0	0	0	0	0	0	0	0	0	0	7	51570.7	Q9H993	Q9H993|F5GZY1	C6orf211	22.2	22.2|16.4	6	62.54
Other		Mitochondrial peptide methionine sulfoxide reductase	MSRA	2	149000000	2	2	276000000	2	0	0	0	6	1480000000	4	0	0	0	0	0	0	0	0	0	0	0	0	10	26417.3	Q9UJ68	Q9UJ68|Q9UJ68-5|Q9UJ68-3|Q9UJ68-2|E5RIA9|Q9UJ68-4|E9PJ70	MSRA	29.3	29.3|32.3|35.9|40.8|25.3|25.1|33.8	5	62.54
Other		Solute carrier family 12 member 2	SLC12A2	5	479000000	4	5	757000000	4	0	0	0	0	0	0	0	0	0	0	0	0	0	0	0	0	0	0	10	132129	P55011	P55011|P55011-3|G3XAL9	SLC12A2	8.9	8.9|9.1|8.6	7	62.42
Other		LIM and cysteine-rich domains protein 1	LMCD1	0	0	0	3	1030000000	2	0	0	0	0	0	0	0	0	0	2	87800000	2	1	27300000	1	2	17000000	2	8	42030.2	Q9NZU5	Q9NZU5|Q9NZU5-2|F5GX84|B4DEY6	LMCD1	18.9	18.9|23.6|21.8|19.7	5	62.42
Other		Creatine kinase B-type	CKB	4	34000000	3	5	1760000000	4	0	0	0	0	0	0	1	62400000	1	0	0	0	0	0	0	0	0	0	10	42928.8	P12277	P12277	CKB	18.1	18.1	5	62.26
Other		Isoform 3 of Acyl-CoA-binding domain-containing protein 5	ACBD5	4	497000000	4	2	268000000	2	0	0	0	4	289000000	4	0	0	0	0	0	0	0	0	0	0	0	0	10	59375.9	Q5T8D3-3	Q5T8D3-3|Q5T8D3-2|Q5T8D3|Q5T8D3-4|B7Z2A7|Q8NC06-3|Q8NC06-2|Q8NC06|K7EM05	ACBD5	13.7	13.7|14.6|9.9|10.3|12.3|2.6|2.9|3.3|3.3	6	62.25
Other		Isoform 3 of Coronin-1C	CORO1C	4	545000000	4	2	319000000	2	0	0	0	0	0	0	2	343000000	1	4	387000000	4	0	0	0	4	151000000	4	16	59745.2	Q9ULV4-3	Q9ULV4-3|Q9ULV4-2|Q9ULV4|B4E3S0|F8VUX3	CORO1C	11.5	11.5|12.7|12.8|13|8.1	6	62.22
Other		Nuclear pore complex protein Nup88	NUP88	0	0	0	3	162000000	3	0	0	0	2	115000000	2	1	2470000	1	2	209000000	2	0	0	0	0	0	0	8	84681.5	Q99567	Q99567	NUP88	9.7	9.7	6	62.16
Other		Malectin	MLEC	5	927000000	3	1	266000000	1	1	1650000	1	4	888000000	4	1	177000000	1	3	195000000	2	0	0	0	0	0	0	15	32404.4	Q14165	Q14165|F5GX14	MLEC	23.2	23.2|11.5	6	62.14
Other		Translocon-associated protein subunit delta	SSR4	4	1120000000	3	6	1920000000	4	0	0	0	8	2770000000	5	0	0	0	0	0	0	0	0	0	0	0	0	18	19169.4	P51571	P51571|A6NLM8	SSR4	36.4	36.4|27	5	62.06
Other		Insulin-degrading enzyme	IDE	0	0	0	7	1070000000	6	0	0	0	4	60100000	4	0	0	0	0	0	0	0	0	0	0	0	0	11	118765	P14735	P14735|P14735-2	IDE	9.2	9.2|7.1	7	62.05
Other		Alpha-crystallin B chain	CRYAB	0	0	0	0	0	0	0	0	0	10	2130000000	7	0	0	0	0	0	0	0	0	0	0	0	0	10	20158.5	P02511	P02511|A0A024R3B9|E9PRA8	CRYAB	48.5	48.5|57.4|32.2	7	61.88
Other		Microtubule-associated protein 1S	MAP1S	2	182000000	2	3	255000000	3	0	0	0	0	0	0	0	0	0	2	247000000	2	0	0	0	0	0	0	7	113179	Q66K74	Q66K74|Q66K74-2	MAP1S	8.9	8.9|9.1	6	61.86
Other		Cyclin-dependent-like kinase 5	CDK5	1	450000000	1	5	2120000000	4	0	0	0	5	1160000000	4	1	707000000	1	6	1900000000	3	0	0	0	1	458000000	1	19	33760.3	Q00535	Q00535|Q00535-2	CDK5	31.8	31.8|31.5	7	61.8
Other		Ubiquitin-like protein ISG15	ISG15	6	1500000000	4	6	3010000000	4	0	0	0	9	4390000000	4	0	0	0	0	0	0	0	0	0	0	0	0	21	17944.2	P05161	P05161	ISG15	36.9	36.9	5	61.71
Other		Mitofusin-2	MFN2	2	48600000	2	4	397000000	4	0	0	0	4	105000000	4	0	0	0	0	0	0	0	0	0	0	0	0	10	87142.3	O95140	O95140|O95140-2	MFN2	12.8	12.8|6.8	7	61.67
Other		Apolipoprotein D	APOD	2	88100000	2	4	965000000	4	0	0	0	2	330000000	2	0	0	0	0	0	0	0	0	0	0	0	0	8	21560.4	P05090	P05090	APOD	34.9	34.9	6	61.66
Other		Glutathione peroxidase 1	GPX1	3	224000000	3	3	815000000	3	0	0	0	0	0	0	1	125000000	1	4	530000000	4	0	0	0	0	0	0	11	22359.4	P07203	P07203|P07203-2	GPX1	31	31|24.4	5	61.6
Other		Fructose-1,6-bisphosphatase 1	FBP1	10	1980000000	4	4	1120000000	3	0	0	0	3	280000000	3	0	0	0	0	0	0	0	0	0	0	0	0	17	37241.2	P09467	P09467	FBP1	16.8	16.8	4	61.41
Other		Protoporphyrinogen oxidase	PPOX	0	0	0	3	1520000000	3	0	0	0	4	229000000	4	0	0	0	0	0	0	0	0	0	0	0	0	7	51220.8	P50336	P50336|F5GZT7|F5H825|F5H1I5	PPOX	20.1	20.1|12.9|7.6|10.6	6	61.32
Other		Sulfhydryl oxidase 1	QSOX1	2	127000000	2	3	252000000	3	0	0	0	0	0	0	2	43400000	2	3	121000000	3	1	8340000	1	1	81100000	1	12	83375	O00391	O00391|O00391-2|A8MXT8	QSOX1	10.8	10.8|13.4|19.3	6	61.23
Other		Ribosomal L1 domain-containing protein 1	RSL1D1	6	527000000	4	4	1440000000	4	0	0	0	0	0	0	6	514000000	4	6	505000000	5	0	0	0	0	0	0	22	55199.7	O76021	O76021|I3L4T8|I3L1Y4|I3L2F2|J3KPU7|O76021-2	RSL1D1	18.3	18.3|58.6|57.4|62.7|69.2|6.2	6	61.2
Other		Sialic acid synthase	NANS	3	187000000	3	5	2780000000	4	0	0	0	2	232000000	2	0	0	0	0	0	0	0	0	0	0	0	0	10	40763.2	Q9NR45	Q9NR45	NANS	18.3	18.3	5	61.06
Other		WD repeat-containing protein 5	WDR5	0	0	0	3	439000000	2	0	0	0	2	65500000	2	1	301000000	1	2	51700000	1	0	0	0	0	0	0	8	37158.3	P61964	P61964	WDR5	21.2	21.2	5	60.85
Other		Four and a half LIM domains protein 2	FHL2	0	0	0	3	469000000	3	0	0	0	0	0	0	1	74100000	1	6	805000000	5	0	0	0	0	0	0	10	46258.6	J3KNW4	J3KNW4|Q14192	FHL2	21.8	21.8|30.4	7	60.71
Other		Sister chromatid cohesion protein PDS5 homolog B	PDS5B	1	65300000	1	4	701000000	4	0	0	0	5	439000000	5	0	0	0	1	147000000	1	0	0	0	0	0	0	11	165920	Q9NTI5	Q9NTI5|Q9NTI5-2	PDS5B	5.9	5.9|6.1	7	60.67
Other		Histone-arginine methyltransferase CARM1	CARM1	6	315000000	5	6	423000000	6	0	0	0	0	0	0	1	163000000	1	5	362000000	4	0	0	0	0	0	0	18	66423	Q86X55	Q86X55|Q86X55-1|Q86X55-2|K7EPK1	CARM1	15.1	15.1|15.7|23.9|29.8	7	60.66
Other		Lipolysis-stimulated lipoprotein receptor	LSR	3	248000000	3	4	351000000	4	0	0	0	3	236000000	3	0	0	0	0	0	0	0	0	0	0	0	0	10	72578.7	Q86X29	Q86X29|Q86X29-4|Q86X29-3|Q86X29-5|S4R3V8|B4DKL4|Q86X29-2	LSR	12.6	12.6|13|13|14.1|16.4|16.6|11.3	5	60.63
Other		60S ribosomal protein L13	RPL13	9	4520000000	6	5	3100000000	5	2	145000000	2	8	4280000000	4	4	644000000	2	3	371000000	2	0	0	0	0	0	0	31	24318.1	P26373	P26373|P26373-2|H3BTH3	RPL13	29.3	29.3|25.6|15.8	6	60.63
Other		Macrophage-capping protein	CAPG	3	159000000	3	4	432000000	3	0	0	0	3	155000000	2	1	77500000	1	4	282000000	4	0	0	0	0	0	0	15	38783.1	P40121	P40121|P40121-2	CAPG	21.8	21.8|22.8	6	60.52
Other		Ras-related protein Rab-11B	RAB11B	2	251000000	2	3	471000000	3	0	0	0	0	0	0	1	70900000	1	2	559000000	2	0	0	0	0	0	0	8	24602.2	Q15907	Q15907|P62491|H3BSC1|Q15907-2|P62491-2|B4DQU5	RAB11B	29.8	29.8|30|32.8|36.3|41.9|15.7	6	60.5
Other		Ferritin light chain	FTL	0	0	0	0	0	0	1	387000000	1	7	3190000000	6	0	0	0	0	0	0	0	0	0	0	0	0	8	20076.4	P02792	P02792	FTL	41.1	41.1	6	60.41
Other		Zinc finger CCCH domain-containing protein 11A	ZC3H11A	2	145000000	2	3	1980000000	3	0	0	0	0	0	0	1	74300000	1	4	253000000	3	0	0	0	2	57500000	2	12	89985.3	O75152	O75152|E9PQ61	ZC3H11A	11.7	11.7|12.5	6	60.41
Other		Histone H3.1t	HIST3H3	22	74300000000	5	9	25000000000	5	12	46400000000	5	11	39500000000	5	28	229000000000	6	15	25500000000	4	7	13900000000	3	9	21100000000	3	113	15622.1	Q16695	Q16695|P68431|Q71DI3|P84243|B4DEB1|K7EMV3|Q5TEC6|Q6NXT2|K7EP01	HIST3H3	25	25|25|25|25|21.9|29.3|25|17|14.1	5	60.38
Other		KIAA1970 protein, isoform CRA_c	EARS2	0	0	0	1	4140000	1	0	0	0	4	456000000	4	0	0	0	0	0	0	0	0	0	0	0	0	5	60501.3	H3BRF5	H3BRF5|Q5JPH6|H3BTB7	EARS2	10.6	10.6|10.8|11.2	5	60.36
Other		Signal recognition particle receptor subunit beta	SRPRB	0	0	0	3	249000000	3	0	0	0	5	592000000	4	1	58400000	1	1	97200000	1	0	0	0	0	0	0	10	29929.9	Q9Y5M8	Q9Y5M8	SRPRB	29.5	29.5	6	60.33
Other		Serine/threonine-protein kinase TBK1	TBK1	3	220000000	3	0	0	0	0	0	0	0	0	0	4	280000000	3	4	284000000	4	0	0	0	2	52100000	2	13	84268.2	Q9UHD2	Q9UHD2	TBK1	8.7	8.7	5	60.31
Other		Insulin receptor	INSR	3	450000000	3	2	322000000	2	0	0	0	4	135000000	4	0	0	0	2	25700000	2	0	0	0	0	0	0	11	159012	P06213	P06213|P06213-2	INSR	7.5	7.5|7.6	6	60.26
Other		Tyrosine--tRNA ligase, mitochondrial	YARS2	0	0	0	6	780000000	3	0	0	0	6	793000000	6	0	0	0	0	0	0	0	0	0	0	0	0	12	53426.2	Q9Y2Z4	Q9Y2Z4	YARS2	19.2	19.2	6	60.23
Other		Isoform 4 of YLP motif-containing protein 1	YLPM1	0	0	0	4	386000000	4	0	0	0	3	53100000	3	0	0	0	3	78200000	3	0	0	0	0	0	0	10	241869	P49750-4	P49750-4|P49750|P49750-3|F8VU51	YLPM1	5.5	5.5|5.6|5.9|4.7	8	60.2
Other		Isoform 3 of 5'-AMP-activated protein kinase subunit gamma-1	PRKAG1	3	1900000000	3	2	337000000	2	0	0	0	4	1940000000	4	0	0	0	0	0	0	0	0	0	0	0	0	9	38760.1	P54619-3	P54619-3|P54619|P54619-2|F8VYY9|Q9UGJ0|Q9UGJ0-3|E9PGP6|Q9UGJ0-2	PRKAG1	19.4	19.4|19.9|22|19.6|2.9|3.2|3.8|5.1	6	60.18
Other		Cytosol aminopeptidase	LAP3	2	40400000	2	0	0	0	0	0	0	4	528000000	4	1	2450000	1	3	291000000	3	0	0	0	0	0	0	10	56564.7	P28838	P28838|P28838-2	LAP3	14.8	14.8|15.7	6	60.17
Other		Coatomer subunit zeta-1	COPZ1	3	442000000	3	5	537000000	4	1	10700000	1	2	139000000	1	0	0	0	0	0	0	0	0	0	0	0	0	11	22397.1	F8VVA7	F8VVA7|P61923|P61923-4|F8W651|F8VYZ4|P61923-5|F8W156|P61923-3|F8VUC5|P61923-2|F8VYK5|F8VYE0	COPZ1	31.3	31.3|35|26.4|30.2|23.9|24.3|36.4|25.3|24.2|18.2|25.8|9.7	5	60.13
Other		BTB/POZ domain-containing protein KCTD14	KCTD14	6	422000000	4	4	3000000000	4	0	0	0	0	0	0	0	0	0	0	0	0	0	0	0	0	0	0	10	29818.9	Q9BQ13	Q9BQ13|Q9BQ13-2	KCTD14	23.1	23.1|26.2	5	60.12
Other		Single-stranded DNA-binding protein, mitochondrial	SSBP1	2	347000000	2	3	279000000	2	0	0	0	5	1280000000	3	4	252000000	4	4	503000000	4	0	0	0	2	122000000	2	20	17259.4	Q04837	Q04837	SSBP1	33.1	33.1	4	60
Other		Epidermal growth factor receptor kinase substrate 8	EPS8	2	58200000	2	2	119000000	2	0	0	0	2	26300000	2	3	135000000	2	1	68200000	1	0	0	0	0	0	0	10	92222.2	Q12929	Q12929|Q12929-2|F5H0R8	EPS8	10.7	10.7|7.6|14.5	5	59.99
Other		Isocitrate dehydrogenase [NAD] subunit gamma, mitochondrial	IDH3G	2	246000000	2	5	899000000	5	0	0	0	4	209000000	3	0	0	0	0	0	0	0	0	0	0	0	0	11	43192.9	P51553	P51553|P51553-2|E7EQB8|G5E9Q7	IDH3G	18.8	18.8|19.4|21.7|22.9	5	59.94
Other		SNW domain-containing protein 1	SNW1	0	0	0	5	891000000	5	0	0	0	2	251000000	2	0	0	0	0	0	0	0	0	0	0	0	0	7	61550.4	Q13573	Q13573|G3V3A4|G3V4X8	SNW1	15.2	15.2|11.7|16	6	59.9
Other		60S ribosomal protein L10	RPL10	2	1190000000	2	4	801000000	3	0	0	0	5	737000000	3	2	621000000	2	3	528000000	2	0	0	0	0	0	0	16	25059.9	P27635	P27635|F8W7C6|Q96L21	RPL10	32.7	32.7|26.3|9.8	5	59.8
Other		26S proteasome non-ATPase regulatory subunit 3	PSMD3	5	567000000	5	1	103000000	1	0	0	0	0	0	0	1	22400000	1	2	189000000	2	0	0	0	0	0	0	9	61090.6	O43242	O43242|O43242-2	PSMD3	12.1	12.1|11.5	7	59.78
Other		RuvB-like 1	RUVBL1	3	222000000	2	4	749000000	3	0	0	0	3	178000000	3	1	97600000	1	2	147000000	2	0	0	0	0	0	0	13	50569.4	Q9Y265	Q9Y265|Q9Y265-2|E7ETR0	RUVBL1	19.2	19.2|17|17.4	6	59.72
Other		GTP-binding protein 1	GTPBP1	2	91100000	2	1	24800000	1	0	0	0	4	114000000	4	0	0	0	0	0	0	0	0	0	0	0	0	7	73080.2	O00178	O00178	GTPBP1	16.7	16.7	6	59.65
Other		DnaJ homolog subfamily C member 7	DNAJC7	2	104000000	2	4	520000000	4	0	0	0	2	275000000	2	0	0	0	0	0	0	0	0	0	0	0	0	8	57238.6	Q99615	Q99615|Q99615-2|K7ELJ8|K7EPP7|K7ENB7	DNAJC7	15.3	15.3|11.6|18.2|15|61.5	6	59.58
Other		Galactose-1-phosphate uridylyltransferase	GALT	0	0	0	0	0	0	0	0	0	8	970000000	5	0	0	0	0	0	0	0	0	0	0	0	0	8	43647.6	P07902	P07902|F2Z2X9|G3V223|G3V3U5|P07902-2	GALT	20.3	20.3|33.3|44.4|47.6|13.7	5	59.53
Other		ADP-ribosylation factor-like protein 8B	ARL8B	2	419000000	2	2	74600000	2	0	0	0	7	458000000	6	3	586000000	3	6	1050000000	3	0	0	0	0	0	0	20	21766.9	Q9NVJ2	Q9NVJ2|Q96BM9|Q9NVJ2-2	ARL8B	39.7	39.7|32.2|14.1	6	59.4
Other		Peptidyl-prolyl cis-trans isomerase-like 3	PPIL3	2	3750000000	2	5	4280000000	3	1	1770000	1	4	976000000	4	0	0	0	0	0	0	0	0	0	0	0	0	12	18382.4	Q9H2H8	Q9H2H8|Q9H2H8-2|B8ZZ77|F8WC82	PPIL3	41.6	41.6|46|33.7|22.6	5	59.34
Other		Actin-related protein 2	ACTR2	4	471000000	3	2	143000000	2	0	0	0	2	87400000	2	5	1010000000	2	4	1050000000	2	2	87400000	2	3	488000000	3	22	45045.2	P61160	P61160|P61160-2|F5H6T1	ACTR2	17.2	17.2|14|11.8	6	59.26
Other		cTAGE family member 5	CTAGE5	4	65100000	3	2	814000000	2	0	0	0	3	202000000	2	0	0	0	0	0	0	0	0	0	0	0	0	9	152345	G3V599	G3V599|O15320|O15320-10|O15320-3|O15320-4|O15320-8|O15320-5|O15320-6|O15320-9|O15320-2|O15320-7|Q96RT6|A4FU28	CTAGE5	8.5	8.5|14.1|14.3|14.7|14.7|15.7|11.9|13.3|14.4|9.3|9.6|2.2|1.5	7	59.16
Other		Tropomodulin-3	TMOD3	4	645000000	4	1	404000000	1	1	130000000	1	2	1340000000	2	0	0	0	0	0	0	0	0	0	0	0	0	8	39765.2	Q9NYL9	Q9NYL9|H0YNJ8	TMOD3	23.8	23.8|39.4	7	59.08
Other		60S ribosomal protein L10a	RPL10A	2	662000000	2	3	1030000000	3	0	0	0	5	1270000000	4	1	87900000	1	3	1350000000	3	0	0	0	0	0	0	14	25002	P62906	P62906	RPL10A	27.1	27.1	6	59.04
Other		Aminoacyl tRNA synthase complex-interacting multifunctional protein 2	AIMP2	3	1090000000	2	5	920000000	4	0	0	0	2	30600000	2	0	0	0	0	0	0	0	0	0	0	0	0	10	35690.5	Q13155	Q13155|F8W950|A8MU58	AIMP2	20.9	20.9|16.7|17.3	4	58.99
Other		Regulation of nuclear pre-mRNA domain-containing protein 1B	RPRD1B	0	0	0	2	720000000	2	3	5030000	1	3	501000000	3	0	0	0	4	116000000	4	0	0	0	0	0	0	12	37013.2	Q9NQG5	Q9NQG5|E9PIQ9|E9PQF3	RPRD1B	26.3	26.3|8.8|16.6	5	58.98
Other		Calcium-regulated heat stable protein 1	CARHSP1	3	7280000000	3	1	115000000	1	2	124000000	2	3	1550000000	3	2	112000000	2	0	0	0	0	0	0	0	0	0	11	16120	Q9Y2V2	Q9Y2V2|I3L3X8	CARHSP1	52.3	52.3|53.1	6	58.85
Other		Isoform 8 of Protein LAP2	ERBB2IP	2	1010000000	2	4	170000000	4	1	1630000	1	3	144000000	3	0	0	0	0	0	0	0	0	0	0	0	0	10	159763	Q96RT1-8	Q96RT1-8|Q96RT1|Q96RT1-2|Q96RT1-9|Q96RT1-3|Q96RT1-5|Q96RT1-4|Q96RT1-6|Q96RT1-7|B4DIP2|Q96NW7|A0A075B6E9|Q96NW7-2|B1AKT2|Q96NW7-3	ERBB2IP	6.5	6.5|6.5|6.7|6.8|6.8|6.8|6.9|6.9|7.1|10.9|2.1|2.2|2.2|7.8|9.4	7	58.67
Other		NAD-dependent protein deacylase sirtuin-5, mitochondrial	SIRT5	1	241000000	1	4	1510000000	4	0	0	0	5	1410000000	4	0	0	0	0	0	0	0	0	0	0	0	0	10	34564.9	Q9NXA8	Q9NXA8|Q9NXA8-4|Q9NXA8-2|Q9NXA8-3	SIRT5	27.7	27.7|33.6|20.7|23.9	5	58.61
Other		Structural maintenance of chromosomes protein 1A	SMC1A	3	170000000	3	3	505000000	3	0	0	0	5	458000000	4	0	0	0	0	0	0	0	0	0	0	0	0	11	143858	Q14683	Q14683|G8JLG1	SMC1A	7.9	7.9|10	7	58.61
Other		PERQ amino acid-rich with GYF domain-containing protein 2	GIGYF2	4	746000000	2	2	63100000	2	0	0	0	0	0	0	2	121000000	2	3	44900000	3	0	0	0	0	0	0	11	152982	I1E4Y6	I1E4Y6|Q6Y7W6-3|Q6Y7W6|Q6Y7W6-5|Q6Y7W6-4|F8WCD5	GIGYF2	9.3	9.3|9.3|9.4|9.5|9.5|20.6	7	58.52
Other		Dynein light chain 1, cytoplasmic	DYNLL1	6	2610000000	3	9	5950000000	5	3	2330000000	2	8	3300000000	5	6	2630000000	1	5	3760000000	2	0	0	0	2	1220000000	2	39	10536.9	P63167	P63167|Q96FJ2|F8VRV5|F8VXL2	DYNLL1	57.3	57.3|57.3|43.2|61.7	4	58.52
Other		Glutaryl-CoA dehydrogenase, mitochondrial	GCDH	1	1290000000	1	1	22400000	1	0	0	0	4	662000000	3	1	26300000	1	1	66600000	1	0	0	0	0	0	0	8	48639.8	Q92947	Q92947|Q92947-2	GCDH	16.4	16.4|14	5	58.52
Other		Cytochrome c oxidase subunit 6B1	COX6B1	2	1600000000	2	3	1170000000	3	0	0	0	3	786000000	3	0	0	0	0	0	0	0	0	0	0	0	0	8	10420.4	P14854	P14854	COX6B1	65.1	65.1	5	58.47
Other		Aminopeptidase N	ANPEP	0	0	0	0	0	0	0	0	0	6	721000000	6	0	0	0	0	0	0	0	0	0	0	0	0	6	109937	P15144	P15144	ANPEP	8.9	8.9	6	58.46
Other		Eukaryotic translation initiation factor 2 subunit 2	EIF2S2	3	531000000	3	3	665000000	3	0	0	0	2	468000000	2	2	74800000	2	2	246000000	2	0	0	0	2	53500000	2	14	38730.1	P20042	P20042	EIF2S2	18.9	18.9	6	58.33
Other		Poly(A) polymerase alpha	PAPOLA	2	139000000	2	3	288000000	3	0	0	0	0	0	0	0	0	0	0	0	0	0	0	0	0	0	0	5	83297.5	P51003	P51003|G3XAH6|Q9NRJ5|P51003-2	PAPOLA	9.5	9.5|9.8|7.8|8.4	5	58.31
Other		Heterogeneous nuclear ribonucleoprotein D0	HNRNPD	8	5100000000	4	10	7530000000	7	4	1810000000	4	7	1280000000	5	4	2570000000	2	6	1810000000	5	0	0	0	4	586000000	4	43	38604.6	Q14103	Q14103|Q14103-2|Q14103-3|Q14103-4|O14979-2|O14979-3|O14979|Q99729-2|D6RBZ0|Q99729-3|D6RD18|D6R9P3|Q99729|Q99729-4	HNRNPD	16.3	16.3|17.2|18.9|20.2|16.9|20.9|8|9.6|9.7|11.2|11.3|11.4|5.4|6.2	5	58.3
Other		Receptor expression-enhancing protein 6	REEP6	2	256000000	2	7	6260000000	4	1	308000000	1	8	1180000000	4	0	0	0	0	0	0	0	0	0	0	0	0	18	20904	Q96HR9	Q96HR9	REEP6	27.1	27.1	5	58.3
Other		Rho-associated protein kinase 2	ROCK2	3	351000000	3	2	104000000	1	0	0	0	2	9800000	2	2	30200000	2	2	61600000	2	0	0	0	0	0	0	11	162038	O75116	O75116|E9PF63|Q13464|D6REE7	ROCK2	6.1	6.1|4.6|3.9|7.3	6	58.27
Other		Eukaryotic translation initiation factor 3 subunit I	EIF3I	2	182000000	2	2	12900000	2	0	0	0	0	0	0	2	141000000	2	1	52900000	1	0	0	0	0	0	0	7	36900.6	Q13347	Q13347	EIF3I	24.6	24.6	6	58.22
Other		Cytochrome c	CYCS	2	148000000	1	5	2220000000	4	0	0	0	4	867000000	4	0	0	0	0	0	0	0	0	0	0	0	0	11	11862.6	P99999	P99999|P62894|P00004	CYCS	39	39|10.4|10.4	5	58.08
Other		39S ribosomal protein L12, mitochondrial	MRPL12	4	481000000	4	2	254000000	2	0	0	0	3	424000000	3	0	0	0	0	0	0	0	0	0	0	0	0	9	48611.9	B4DLN1	B4DLN1|Q9UBX3-2|Q9UBX3|B4E1E9|P52815	MRPL12	16.7	16.7|24.3|25|25.4|6	6	58.06
Other		Testis-expressed sequence 10 protein	TEX10	0	0	0	2	158000000	2	0	0	0	0	0	0	2	224000000	1	4	407000000	4	0	0	0	0	0	0	8	106414	Q9NXF1	Q9NXF1|Q9NXF1-2	TEX10	8.5	8.5|8.6	6	57.99
Other		Hydroxymethylglutaryl-CoA lyase, mitochondrial	HMGCL	3	1850000000	3	4	1950000000	4	0	0	0	4	568000000	3	0	0	0	0	0	0	0	0	0	0	0	0	11	34816	P35914	P35914|P35914-2|P35914-3	HMGCL	25.2	25.2|22.4|29.8	6	57.95
Other		Immunoglobulin lambda-like polypeptide 5	IGLL5	23	26700000000	5	17	30100000000	4	3	527000000	2	5	1300000000	2	15	15500000000	5	21	14200000000	5	9	6440000000	4	8	5110000000	4	101	23405.2	B9A064	B9A064|P0CG05|P0CF74|P0CG06|P0CG04|A0M8Q6	IGLL5	26.6	26.6|46.2|46.2|46.2|46.2|32	4	57.84
Other		Small nuclear ribonucleoprotein Sm D3	SNRPD3	2	284000000	1	6	2780000000	3	1	915000000	1	7	2250000000	3	1	149000000	1	3	1790000000	1	2	417000000	2	2	547000000	1	24	14030.1	P62318	P62318|P62318-2|H3BT13	SNRPD3	37.3	37.3|39.1|45.1	4	57.81
Other		Probable ATP-dependent RNA helicase DDX27	DDX27	2	174000000	2	4	778000000	4	0	0	0	4	306000000	4	0	0	0	0	0	0	0	0	0	0	0	0	10	90347.2	Q96GQ7	Q96GQ7	DDX27	9.7	9.7	7	57.76
Other		Methyltransferase-like protein 7A	METTL7A	6	4530000000	4	4	5660000000	4	1	335000000	1	5	3020000000	4	0	0	0	0	0	0	0	0	0	0	0	0	16	28832.1	Q9H8H3	Q9H8H3	METTL7A	22.1	22.1	4	57.59
Other		Cytochrome b-c1 complex subunit Rieske, mitochondrial	UQCRFS1	3	205000000	3	4	900000000	4	0	0	0	3	478000000	2	0	0	0	0	0	0	0	0	0	0	0	0	10	29952.7	P47985	P47985|P0C7P4	UQCRFS1	28.1	28.1|19.4	5	57.56
Other		Cleavage and polyadenylation specificity factor subunit 5	NUDT21	3	796000000	3	4	1860000000	4	0	0	0	5	1200000000	5	1	115000000	1	3	339000000	2	0	0	0	0	0	0	16	26283.8	O43809	O43809	NUDT21	31.2	31.2	5	57.46
Other		60S ribosomal protein L9	RPL9	2	878000000	1	5	1250000000	4	2	112000000	1	5	1500000000	4	3	389000000	2	4	732000000	3	0	0	0	0	0	0	21	21977.1	P32969	P32969	RPL9	45.8	45.8	6	57.39
Other		Vacuolar protein sorting-associated protein 26A	VPS26A	2	980000000	2	3	398000000	3	2	49600000	2	2	160000000	2	0	0	0	0	0	0	0	0	0	0	0	0	9	38283.3	O75436	O75436|O75436-2|S4R3Q6|S4R2Y3	VPS26A	18.3	18.3|17.1|19|20.6	5	57.35
Other		Guanine nucleotide-binding protein subunit alpha-11	GNA11	2	134000000	2	3	456000000	3	0	0	0	5	438000000	5	1	47300000	1	2	54900000	2	0	0	0	0	0	0	13	42407.8	P29992	P29992|P50148|O95837	GNA11	25.9	25.9|12.8|5	8	57.31
Other		Gamma-glutamyl hydrolase	GGH	2	563000000	1	4	969000000	3	0	0	0	6	381000000	5	0	0	0	0	0	0	0	0	0	0	0	0	12	36363.1	Q92820	Q92820	GGH	21.3	21.3	6	57.06
Other		Pre-mRNA 3'-end-processing factor FIP1	FIP1L1	3	280000000	3	1	92300000	1	1	79600000	1	2	41600000	2	1	11700000	1	4	262000000	4	0	0	0	0	0	0	12	66639.3	Q6UN15	Q6UN15|Q6UN15-5|Q6UN15-3|Q6UN15-4	FIP1L1	16.4	16.4|16.6|16.1|18.7	6	57
Other		Zinc finger RNA-binding protein	ZFR	2	42500000	2	2	38200000	2	0	0	0	0	0	0	1	149000000	1	1	33800000	1	0	0	0	0	0	0	6	118151	Q96KR1	Q96KR1	ZFR	7.5	7.5	6	56.99
Other		RNA-binding protein 28	RBM28	2	30600000	2	5	579000000	4	0	0	0	2	153000000	2	2	120000000	2	2	85600000	2	0	0	0	0	0	0	13	86249.5	Q9NW13	Q9NW13|Q9NW13-2	RBM28	9.3	9.3|11.4	6	56.98
Other		CCAAT/enhancer-binding protein beta	CEBPB	0	0	0	3	187000000	3	0	0	0	2	192000000	2	0	0	0	0	0	0	0	0	0	2	102000000	2	7	36504.5	P17676	P17676|P17676-2|P17676-3	CEBPB	26.3	26.3|28.2|27.8	6	56.89
Other		ATPase ASNA1	ASNA1	1	291000000	1	5	1460000000	4	0	0	0	3	247000000	3	0	0	0	0	0	0	0	0	0	0	0	0	9	39248.5	O43681	O43681	ASNA1	17.2	17.2	6	56.76
Other		Calcyphosin	CAPS	1	8090000	1	6	2040000000	5	0	0	0	0	0	0	0	0	0	0	0	0	0	0	0	0	0	0	7	30524.6	K7EL21	K7EL21|Q13938|Q13938-3	CAPS	20.7	20.7|30.1|22.2	5	56.76
Other		SPATS2-like protein	SPATS2L	2	87700000	2	2	74100000	2	0	0	0	1	38000000	1	1	100000000	1	2	89100000	2	0	0	0	0	0	0	8	62241.4	Q9NUQ6	Q9NUQ6|Q9NUQ6-2|Q9NUQ6-3|Q9NUQ6-4|B8ZZZ7	SPATS2L	15.7	15.7|17.9|13.2|13.7|12.6	5	56.7
Other		Geranylgeranyl transferase type-2 subunit alpha	RABGGTA	5	261000000	5	3	403000000	3	0	0	0	0	0	0	0	0	0	0	0	0	0	0	0	0	0	0	8	66154.6	Q92696	Q92696|H0YLH3|H0YLG7	RABGGTA	13	13|11.5|14.2	6	56.69
Other		Isoform Beta of Vinexin	SORBS3	3	322000000	3	3	474000000	3	1	197000000	1	3	624000000	2	1	45600000	1	1	2370000	1	0	0	0	0	0	0	12	36912.6	O60504-2	O60504-2|O60504	SORBS3	19.1	19.1|7.8	6	56.67
Other		NudC domain-containing protein 1	NUDCD1	1	18300000	1	4	238000000	4	0	0	0	2	223000000	2	2	107000000	2	3	109000000	3	0	0	0	0	0	0	12	67553.4	Q96RS6	Q96RS6|Q96RS6-2|Q96RS6-3|E5RGX7	NUDCD1	14.4	14.4|13.5|15.1|8.3	7	56.61
Other		Serine/threonine-protein phosphatase 4 regulatory subunit 3A	SMEK1	1	61100000	1	4	436000000	4	0	0	0	0	0	0	0	0	0	0	0	0	0	0	0	0	0	0	5	95994.2	Q6IN85	Q6IN85|Q6IN85-2|G3V5Z3|Q6IN85-5|Q6IN85-4	SMEK1	7.8	7.8|7.9|9.2|8.1|5.8	5	56.48
Other		Selenide, water dikinase 2	SEPHS2	3	638000000	2	4	891000000	3	0	0	0	8	1790000000	4	0	0	0	0	0	0	0	0	0	0	0	0	15	51883.4	J3KR58	J3KR58|Q99611	SEPHS2	13.8	13.8|14.9	4	56.41
Other		Protein LSM12 homolog	LSM12	3	284000000	3	3	261000000	3	0	0	0	0	0	0	1	113000000	1	3	200000000	3	0	0	0	0	0	0	10	25411.5	K7ELG9	K7ELG9|Q3MHD2-2|Q3MHD2	LSM12	25.6	25.6|29.7|30.2	5	56.34
Other		Alpha-2-HS-glycoprotein	AHSG	0	0	0	0	0	0	0	0	0	0	0	0	2	462000000	2	5	904000000	4	2	677000000	1	5	945000000	3	14	39216.8	P12763	P12763	AHSG	16.7	16.7	5	56.32
Other		Carboxymethylenebutenolidase homolog	CMBL	2	368000000	2	5	1460000000	5	0	0	0	3	318000000	3	0	0	0	0	0	0	0	0	0	0	0	0	10	28390	Q96DG6	Q96DG6	CMBL	24	24	6	56.27
Other		Calponin-1	CNN1	0	0	0	0	0	0	0	0	0	0	0	0	3	356000000	3	4	550000000	3	0	0	0	0	0	0	7	33341	P51911	P51911|B7Z7E1	CNN1	20.2	20.2|17	5	56.27
Other		Isoform Er13 of Ankyrin-1	ANK1	0	0	0	0	0	0	0	0	0	0	0	0	2	87500000	2	1	54100000	1	2	62300000	2	3	33000000	3	8	219187	P16157-14	P16157-14|P16157-12|P16157-21|P16157|P16157-3|P16157-16|P16157-5|P16157-8|P16157-15|P16157-10|P16157-13|P16157-4|P16157-7|P16157-6|P16157-9|P16157-11|P16157-2	ANK1	4.2	4.2|4.4|4.4|4.5|4.5|4.5|4.5|4.6|4.6|4.7|4.8|4.9|4.9|5|5|5.1|5.5	5	56.21
Other		60S ribosomal protein L23	RPL23	4	1990000000	4	4	1580000000	3	0	0	0	4	1470000000	4	3	648000000	3	2	665000000	2	0	0	0	2	274000000	2	19	14979.3	P62829	P62829|J3KT29|B9ZVP7|J3KTJ3	RPL23	49.2	49.2|41.8|37.7|32	6	56.18
Other		TBC1 domain family member 23	TBC1D23	2	113000000	2	1	5080000	1	0	0	0	4	87300000	4	1	15600000	1	2	139000000	2	0	0	0	0	0	0	10	79176.3	Q9NUY8	Q9NUY8|Q9NUY8-2|E9PGE5	TBC1D23	13.4	13.4|13.7|6.5	6	56.04
Other		Calpain small subunit 1	CAPNS1	2	246000000	2	6	931000000	4	0	0	0	3	79000000	3	0	0	0	0	0	0	0	0	0	0	0	0	11	29610.7	K7ELJ7	K7ELJ7|P04632|K7EKD8|K7EMQ1	CAPNS1	20.1	20.1|20.8|13.4|8.5	5	56.04
Other		Isoform 2 of Vesicle-associated membrane protein-associated protein A	VAPA	7	914000000	5	7	2210000000	6	0	0	0	0	0	0	1	153000000	1	2	408000000	2	0	0	0	0	0	0	17	32841.2	Q9P0L0-2	Q9P0L0-2|Q9P0L0|O95292|O95292-2|E5RK64|J3QKM9	VAPA	15.3	15.3|18|27.5|26.2|36.6|48.2	5	56.03
Other		Pre-mRNA-splicing factor ATP-dependent RNA helicase PRP16	DHX38	2	137000000	2	2	478000000	2	0	0	0	4	274000000	4	0	0	0	0	0	0	0	0	0	0	0	0	8	141356	Q92620	Q92620|Q92620-2	DHX38	5.6	5.6|6.1	6	56.02
Other		Protein canopy homolog 2	CNPY2	2	646000000	2	0	0	0	0	0	0	0	0	0	4	651000000	3	6	827000000	4	2	15500000	2	1	21500000	1	15	20994.2	Q9Y2B0	Q9Y2B0|Q9Y2B0-2	CNPY2	26.9	26.9|11.9	4	56.02
Other		Phospholipase B-like 1	PLBD1	0	0	0	4	1120000000	4	0	0	0	0	0	0	0	0	0	0	0	0	0	0	0	0	0	0	4	63539	Q6P4A8	Q6P4A8	PLBD1	7.9	7.9	4	55.91
Other		Lanosterol synthase	LSS	3	238000000	3	2	252000000	2	0	0	0	0	0	0	0	0	0	2	213000000	2	0	0	0	0	0	0	7	84505.4	P48449	P48449|P48449-3|P48449-2	LSS	8.7	8.7|8.8|7.5	5	55.89
Other		Muscleblind-like protein 1	MBNL1	3	520000000	3	1	136000000	1	1	120000000	1	4	381000000	4	1	124000000	1	2	246000000	2	0	0	0	0	0	0	12	42558.2	Q9NR56	Q9NR56|C9JP00|Q9NR56-5|Q9NR56-2|Q9NR56-6|Q9NR56-7|Q9NR56-4|Q9NR56-3|Q86VM6|Q5VZF2|Q5VZF2-3|Q5VZF2-2|O95205	MBNL1	15.7	15.7|17.5|10.4|10.8|11.6|11.7|12.7|13.2|11.9|2.4|2.4|2.4|3.5	5	55.86
Other		ATP synthase mitochondrial F1 complex assembly factor 1	ATPAF1	0	0	0	0	0	0	0	0	0	6	658000000	5	0	0	0	0	0	0	0	0	0	0	0	0	6	39202.7	I3L448	I3L448|Q5TC12|Q5TC12-3|Q5TC12-2|A8MRA7|I3L1W9	ATPAF1	19.9	19.9|21.3|25|27.1|14.1|15.3	5	55.83
Other		Isoform 2 of Protein ELYS	AHCTF1	0	0	0	0	0	0	0	0	0	3	187000000	3	3	45900000	3	2	79700000	2	0	0	0	0	0	0	8	258050	Q8WYP5-2	Q8WYP5-2|Q8WYP5-3|Q8WYP5	AHCTF1	4.2	4.2|4.3|4.3	7	55.82
Other		Protein NipSnap homolog 1	NIPSNAP1	6	1150000000	4	3	462000000	2	0	0	0	3	205000000	2	0	0	0	0	0	0	0	0	0	0	0	0	12	33480.5	Q9BPW8	Q9BPW8|F8WCR5	NIPSNAP1	22.5	22.5|26.5	5	55.76
Other		Transmembrane emp24 domain-containing protein 10	TMED10	2	308000000	2	1	159000000	1	1	34400000	1	4	701000000	3	2	299000000	2	0	0	0	0	0	0	0	0	0	10	25146.7	P49755	P49755|G3V2K7	TMED10	35.1	35.1|28.7	6	55.74
Other		DAZ-associated protein 1	DAZAP1	3	393000000	3	3	721000000	3	0	0	0	1	48900000	1	0	0	0	0	0	0	0	0	0	0	0	0	7	43610.8	Q96EP5	Q96EP5|Q96EP5-2	DAZAP1	18.6	18.6|20.1	5	55.62
Other		Apolipoprotein L2	APOL2	5	2520000000	4	3	936000000	3	0	0	0	3	596000000	3	0	0	0	0	0	0	0	0	0	0	0	0	11	37148.7	Q9BQE5	Q9BQE5|J3KQL8	APOL2	16	16|18	5	55.62
Other		Cytosolic Fe-S cluster assembly factor NUBP2	NUBP2	0	0	0	4	821000000	3	0	0	0	5	586000000	3	0	0	0	0	0	0	0	0	0	0	0	0	9	29224.2	Q9Y5Y2	Q9Y5Y2|H3BQR2|B7Z6P0|H3BNF0|H3BRK5	NUBP2	27.3	27.3|29.3|40.7|8.3|26	4	55.56
Other		HLA class I histocompatibility antigen, B-7 alpha chain	HLA-B	3	216000000	3	3	675000000	3	0	0	0	4	622000000	4	0	0	0	0	0	0	0	0	0	0	0	0	10	40801.7	P01889	P01889|P30480|P30460|P30501|Q29963|P30508|Q07000|P30479|Q04826|Q31612|P30505|Q29940|P18464|P03989|P30490|P30493|P30491|P30495|P30498|Q95365|P18463|P30685|P30484|Q29718|P30462|P30464|P30475|Q29836|P30466|Q29960|Q29960-2|P30485|P30487|P30488|P30481|P30461|P30483|P30504|Q29865|P30510|P04222|A2AEA2|P10321|P30492|P10319|P18465|A2BF26|P13746-2|Q5SRN5|Q9TNN7|P13746|P30455|P16188|P30443|P04439|P01893|P30…	HLA-B	19.3	19.3|19.3|19.3|16.3|16.3|16.3|16.3|16.8|16.8|16.8|13.9|15.4|15.4|15.4|15.4|15.4|15.4|15.4|15.4|15.4|15.4|15.4|15.4|15.4|15.4|15.4|15.4|15.4|15.4|12.5|14.1|12.9|12.9|12.9|12.9|12.9|12.9|9.8|9.8|9.8|9.8|12.6|12.8|11.6|11.6|11.6|9.3|9.9|9.9|10.1|10.1|10.1|10.1|10.1|10.1|10.2|10.1|10.1|12.3|11.8|11.8|10.4|10.4|10.4|10.4|10.4|10.4|10.4|8.8|6.2|3.6|3.6|3.7|3.8|5.2|6.5|6.5|6.5|6.5|6.5|6.5|6.5|6.8	5	55.49
Other		Isoform 4 of E3 ubiquitin-protein ligase UBR3	UBR3	0	0	0	3	88200000	3	0	0	0	2	10200000	2	0	0	0	0	0	0	0	0	0	0	0	0	5	219675	Q6ZT12-4	Q6ZT12-4|Q6ZT12	UBR3	5.1	5.1|5.1	5	55.43
Other		Mitogen-activated protein kinase 1	MAPK1	3	317000000	3	2	204000000	2	0	0	0	0	0	0	2	222000000	2	5	462000000	5	3	132000000	3	4	312000000	4	19	41788.3	P28482	P28482|P28482-2|P27361|B3KR49|P27361-3|E9PQW4|E9PJF0|P27361-2|E9PBK7	MAPK1	24.4	24.4|22.7|13.7|10.1|12|12.6|13.6|12.8|5.7	6	55.39
Other		DnaJ homolog subfamily C member 13	DNAJC13	0	0	0	4	683000000	4	0	0	0	0	0	0	1	23100000	1	1	5800000	1	0	0	0	0	0	0	6	256692	O75165	O75165	DNAJC13	3.1	3.1	5	55.37
Other		UPF0598 protein C8orf82	C8orf82	0	0	0	0	0	0	0	0	0	5	553000000	5	0	0	0	0	0	0	0	0	0	0	0	0	5	24288.3	Q6P1X6	Q6P1X6|Q6P1X6-2	C8orf82	28.7	28.7|29.8	5	55.36
Other		Isoform 2 of Importin-4	IPO4	0	0	0	0	0	0	0	0	0	3	31200000	3	1	23000000	1	1	129000000	1	0	0	0	0	0	0	5	120440	Q8TEX9-2	Q8TEX9-2|Q8TEX9|H0YN14|H0YKG5|H0YL92|H0YLV0|H0YK93	IPO4	6.9	6.9|6.9|3.7|5.8|8.9|9.1|18.7	5	55.36
Other		Arf-GAP with Rho-GAP domain, ANK repeat and PH domain-containing protein 1	ARAP1	0	0	0	4	200000000	4	0	0	0	0	0	0	1	28800000	1	1	77900000	1	0	0	0	0	0	0	6	163843	Q96P48	Q96P48|Q96P48-3|Q96P48-1|Q96P48-4|Q96P48-2|E7EU13|Q96P48-7|Q96P48-5	ARAP1	4.8	4.8|4.9|5.8|5.8|5.9|5.9|6.2|7.9	5	55.33
Other		Vacuolar protein sorting-associated protein VTA1 homolog	VTA1	3	524000000	2	5	1930000000	4	0	0	0	2	248000000	2	2	584000000	2	4	548000000	4	0	0	0	0	0	0	16	34163.9	Q9NP79	Q9NP79|Q5TGM0|Q9NP79-2	VTA1	20.1	20.1|15.2|17.1	5	55.29
Other		Ephrin type-B receptor 3	EPHB3	0	0	0	0	0	0	0	0	0	0	0	0	2	95600000	2	4	533000000	4	0	0	0	3	229000000	3	9	111925	P54753	P54753	EPHB3	7.1	7.1	5	55.27
Other		Ubiquilin-1	UBQLN1	5	628000000	4	4	375000000	3	1	2620000	1	2	145000000	2	0	0	0	0	0	0	0	0	0	0	0	0	12	62517.9	Q9UMX0	Q9UMX0|Q9UMX0-2|Q9UHD9|Q9NRR5|Q9NRR5-2	UBQLN1	23.4	23.4|24.5|10.2|8.1|5.7	6	55.22
Other		Protein phosphatase 1 regulatory subunit 12A	PPP1R12A	1	13900000	1	3	371000000	3	0	0	0	0	0	0	1	2650000	1	1	150000000	1	0	0	0	0	0	0	6	115678	O14974	O14974|O14974-3|O14974-4|O14974-5|O14974-2	PPP1R12A	5.9	5.9|6.2|6.2|4.9|5	5	55.13
Other		Bromodomain-containing protein 4	BRD4	0	0	0	0	0	0	0	0	0	2	292000000	2	3	1680000000	3	3	359000000	3	0	0	0	0	0	0	8	152672	O60885	O60885|O60885-3|O60885-2|Q15059|Q15059-2|M0QYW0	BRD4	8.1	8.1|10.7|11.7|5.7|7.5|38.3	6	55.12
Other		TAR DNA-binding protein 43	TARDBP	1	155000000	1	7	2740000000	4	3	28400000	1	5	2400000000	4	1	632000000	1	6	987000000	3	0	0	0	0	0	0	23	45081.4	Q13148	Q13148|Q13148-4|G3V162|B1AKP7	TARDBP	12.3	12.3|13|11|11.1	4	55.03
Other		Isoform 3 of La-related protein 7	LARP7	2	232000000	2	3	493000000	3	0	0	0	0	0	0	2	84200000	2	4	1290000000	4	0	0	0	0	0	0	11	67937.6	Q4G0J3-3	Q4G0J3-3|Q4G0J3|Q4G0J3-2	LARP7	12.7	12.7|12.8|14.9	7	54.93
Other		GTP-binding protein Rheb	RHEB	2	235000000	2	1	35700000	1	0	0	0	0	0	0	3	130000000	3	3	365000000	3	0	0	0	0	0	0	9	20554.2	Q15382	Q15382|C9J931	RHEB	28.2	28.2|65.8	5	54.9
Other		Zinc finger protein 512	ZNF512	0	0	0	0	0	0	0	0	0	0	0	0	1	39500000	1	4	462000000	4	0	0	0	0	0	0	5	65765	Q96ME7	Q96ME7|G3XAG1|Q96ME7-3|Q96ME7-2|B4E0X7	ZNF512	11.8	11.8|11.8|12.4|10.8|7.2	4	54.88
Other		Heat shock protein beta-6	HSPB6	0	0	0	5	1250000000	5	0	0	0	0	0	0	0	0	0	0	0	0	0	0	0	0	0	0	5	17192.3	O14558	O14558|K7EP04	HSPB6	63.1	63.1|36.4	5	54.87
Other		Ufm1-specific protease 2	UFSP2	2	60200000	2	4	148000000	4	0	0	0	0	0	0	0	0	0	0	0	0	0	0	0	0	0	0	6	53659.7	Q9NUQ7	Q9NUQ7|D6RGX2|D6RB53	UFSP2	14.9	14.9|18|10.7	6	54.84
Other		Ubiquitin thioesterase OTUB1	OTUB1	6	1560000000	4	5	2850000000	4	2	785000000	1	2	546000000	2	4	706000000	2	8	2370000000	3	0	0	0	0	0	0	27	35670.5	J3KR44	J3KR44|Q96FW1|F5GYN4|F5GYJ8|F5H6Q1|Q96FW1-2|F5H3F0	OTUB1	20.1	20.1|22.8|25.7|15.3|16.7|8.5|15.8	5	54.48
Other		Golgin subfamily A member 3	GOLGA3	5	209000000	5	2	113000000	2	0	0	0	3	72800000	3	0	0	0	0	0	0	0	0	0	0	0	0	10	167865	Q08378	Q08378|Q08378-2|Q08378-4	GOLGA3	5.6	5.6|6|3.3	7	54.47
Other		Actin-related protein 2/3 complex subunit 2	ARPC2	1	85700000	1	4	876000000	4	0	0	0	0	0	0	4	1220000000	1	4	914000000	3	1	6130000	1	3	465000000	3	17	34446.5	O15144	O15144|G5E9J0|G5E9S7	ARPC2	18.6	18.6|9.8|23.6	6	54.44
Other		40S ribosomal protein S12	RPS12	3	920000000	2	4	1280000000	2	3	208000000	2	6	1270000000	3	0	0	0	2	117000000	2	0	0	0	0	0	0	18	14914.1	P25398	P25398	RPS12	37.1	37.1	4	54.33
Other		Isoform 2 of Serine/threonine-protein kinase 3	STK3	1	51300000	1	2	183000000	2	0	0	0	4	196000000	4	1	38700000	1	1	5760000	1	0	0	0	0	0	0	9	59803	Q13188-2	Q13188-2|Q13188|Q13043|Q13043-2|F5H5B4|Q8NBU1|E5RIM6	STK3	16.5	16.5|17.5|10.8|11.4|8.5|14.2|29.2	7	54.26
Other		Cap-specific mRNA (nucleoside-2'-O-)-methyltransferase 1	CMTR1	1	32400000	1	4	807000000	3	0	0	0	4	256000000	4	0	0	0	0	0	0	0	0	0	0	0	0	9	96231.9	Q8N1G2	Q8N1G2	CMTR1	9.9	9.9	7	54.2
Other		Tryptophan--tRNA ligase, cytoplasmic	WARS	4	224000000	4	2	215000000	2	0	0	0	0	0	0	0	0	0	0	0	0	0	0	0	1	35200000	1	7	53506.8	P23381	P23381|P23381-2	WARS	15.9	15.9|17.4	5	54.09
Other		Saccharopine dehydrogenase-like oxidoreductase	SCCPDH	4	528000000	4	4	942000000	3	1	2230000	1	3	490000000	3	0	0	0	0	0	0	0	0	0	0	0	0	12	47492.8	Q8NBX0	Q8NBX0	SCCPDH	14.2	14.2	5	54.08
Other		Isoform 3 of General transcription factor 3C polypeptide 5	GTF3C5	1	46100000	1	3	187000000	3	0	0	0	1	33100000	1	1	7740000	1	2	23700000	2	0	0	0	0	0	0	8	60824.1	Q9Y5Q8-3	Q9Y5Q8-3|Q9Y5Q8|H7BY84|Q9Y5Q8-2|Q5T7U1	GTF3C5	13.1	13.1|13.2|13.5|13.5|15	5	54.05
Other		Estradiol 17-beta-dehydrogenase 2	HSD17B2	2	418000000	2	3	492000000	3	0	0	0	2	208000000	2	0	0	0	0	0	0	0	0	0	0	0	0	7	43469	P37059	P37059	HSD17B2	15.7	15.7	5	53.99
Other		26S proteasome non-ATPase regulatory subunit 6	PSMD6	3	452000000	3	2	94700000	2	0	0	0	0	0	0	0	0	0	2	115000000	2	0	0	0	0	0	0	7	45815.8	Q15008	Q15008|Q15008-4|Q15008-2|Q15008-3	PSMD6	14.9	14.9|10.1|12.8|12.8	5	53.92
Other		Proline-, glutamic acid- and leucine-rich protein 1	PELP1	1	155000000	1	3	1770000000	3	0	0	0	0	0	0	2	474000000	2	3	1000000000	3	0	0	0	0	0	0	9	137050	C9JFV4	C9JFV4|Q8IZL8|I3L3A8	PELP1	5.7	5.7|6.4|5.6	4	53.79
Other		Vacuolar protein sorting-associated protein 29	VPS29	2	535000000	2	5	1880000000	5	0	0	0	0	0	0	1	93300000	1	2	351000000	2	0	0	0	0	0	0	10	24207.6	F8VXU5	F8VXU5|Q9UBQ0-2|Q9UBQ0|Q05DG7	VPS29	28	28|32.2|32.9|10.3	6	53.75
Other		Rho guanine nucleotide exchange factor 10-like protein	ARHGEF10L	2	380000000	2	1	79600000	1	1	39300000	1	4	196000000	3	0	0	0	0	0	0	0	0	0	0	0	0	8	142004	Q9HCE6	Q9HCE6|Q9HCE6-2|Q9HCE6-3|Q5VXI4|Q9HCE6-5|Q9HCE6-4	ARHGEF10L	7.2	7.2|7.5|7.5|8.8|7.6|8.3	6	53.75
Other		UBX domain-containing protein 6	UBXN6	0	0	0	4	1510000000	3	0	0	0	2	117000000	2	0	0	0	0	0	0	0	0	0	0	0	0	6	50038.1	Q9BZV1	Q9BZV1|Q9BZV1-2	UBXN6	18.8	18.8|21.3	4	53.72
Other		Fragile X mental retardation protein 1	FMR1	2	463000000	2	1	134000000	1	1	182000000	1	2	51300000	2	2	42600000	2	2	290000000	2	0	0	0	2	118000000	2	12	71515.5	Q06787	Q06787|Q06787-3|Q06787-7|Q06787-9|Q06787-5|Q06787-4|Q06787-2|G3V0J0|Q06787-6|Q06787-8|A8MQB8|G8JLE9|P51116|Q8IXW7	FMR1	15	15|15.3|15.4|15.5|15.6|15.7|15.9|16|16.1|16.2|16.3|16.2|6.3|14.4	7	53.63
Other		Pyruvate dehydrogenase E1 component subunit beta, mitochondrial	PDHB	3	254000000	2	6	1300000000	4	0	0	0	0	0	0	0	0	0	0	0	0	0	0	0	0	0	0	9	39575	P11177	P11177|P11177-3|P11177-2|C9J634|F8WF02	PDHB	14.7	14.7|15.5|15.5|5.4|7.5	5	53.58
Other		Stromal membrane-associated protein 2	SMAP2	2	143000000	2	3	831000000	3	1	25800000	1	3	653000000	3	0	0	0	0	0	0	0	0	0	0	0	0	9	47127.5	Q8WU79	Q8WU79|Q8WU79-2|Q8WU79-3	SMAP2	13.2	13.2|14.2|16.3	5	53.58
Other		CDGSH iron-sulfur domain-containing protein 2	CISD2	2	57300000	2	5	1610000000	5	0	0	0	2	506000000	2	0	0	0	0	0	0	0	0	0	0	0	0	9	15506.1	Q8N5K1	Q8N5K1|I3L1N9|D6RCF4	CISD2	42.2	42.2|44.6|24.8	6	53.57
Other		Isoform 2 of 2-amino-3-ketobutyrate coenzyme A ligase, mitochondrial	GCAT	0	0	0	3	1460000000	3	0	0	0	4	545000000	4	0	0	0	0	0	0	0	0	0	0	0	0	7	48658.1	O75600-2	O75600-2|O75600	GCAT	19.3	19.3|20.5	5	53.35
Other		Cleavage and polyadenylation specificity factor subunit 3	CPSF3	1	93600000	1	6	608000000	5	0	0	0	2	111000000	2	0	0	0	0	0	0	0	0	0	0	0	0	9	78169.3	Q9UKF6	Q9UKF6|G5E9W3	CPSF3	11.2	11.2|8.1	6	53.33
Other		Interferon-inducible double-stranded RNA-dependent protein kinase activator A	PRKRA	1	94300000	1	2	173000000	2	0	0	0	0	0	0	2	260000000	2	4	796000000	4	0	0	0	0	0	0	9	34860	O75569	O75569|O75569-2|O75569-3|G5E9Q4|F8WEG8	PRKRA	18.2	18.2|15.5|16.3|31.4|24.2	5	53.28
Other		Isoform 2 of Succinate-semialdehyde dehydrogenase, mitochondrial	ALDH5A1	4	540000000	4	3	272000000	3	0	0	0	0	0	0	0	0	0	0	0	0	0	0	0	0	0	0	7	59508.2	P51649-2	P51649-2|P51649|C9J8Q5	ALDH5A1	12.4	12.4|12.7|13.4	6	53.14
Other		Transmembrane protein 205	TMEM205	8	912000000	2	5	5760000000	4	1	267000000	1	1	482000000	1	0	0	0	0	0	0	0	0	0	0	0	0	15	21482.7	Q6UW68	Q6UW68|K7EPR0	TMEM205	23.2	23.2|27.3	4	53.13
Other		6-phosphogluconate dehydrogenase, decarboxylating	PGD	0	0	0	0	0	0	0	0	0	0	0	0	0	0	0	6	1970000000	5	0	0	0	0	0	0	6	53652.5	P52209	P52209|P52209-2	PGD	13.6	13.6|14	5	53.1
Other		Ephrin type-B receptor 4	EPHB4	0	0	0	0	0	0	0	0	0	0	0	0	3	114000000	3	3	522000000	3	0	0	0	1	207000000	1	7	109809	P54760	P54760|Q96L35	EPHB4	5.3	5.3|5.6	5	53.03
Other		60S ribosomal protein L27a	RPL27A	2	984000000	1	3	3180000000	3	1	575000000	1	2	2470000000	2	4	1030000000	3	4	1820000000	4	0	0	0	0	0	0	16	16675.2	P46776	P46776|E9PJD9|E9PLL6|E9PLX7	RPL27A	34.4	34.4|47.2|37.9|18.5	5	52.97
Other		Serine/threonine-protein phosphatase 2A activator	PPP2R4	0	0	0	5	1180000000	5	0	0	0	0	0	0	0	0	0	0	0	0	0	0	0	0	0	0	5	41123.2	Q15257	Q15257|A6PVN5|Q15257-2|Q15257-3|B4DZF8|Q15257-4|Q68CR8|B7ZBQ0|B4DDQ6|B7ZBP7|B7ZBP9	PPP2R4	24.3	24.3|26.4|26.9|29.5|19.7|12.4|33.6|57.3|14.5|28.5|53.6	5	52.95
Other		DNA replication licensing factor MCM6	MCM6	0	0	0	5	730000000	4	0	0	0	0	0	0	1	6260000	1	1	16200000	1	0	0	0	0	0	0	7	93857.5	Q14566	Q14566	MCM6	8.6	8.6	6	52.95
Other		Carboxypeptidase B2	CPB2	0	0	0	0	0	0	1	48000000	1	2	124000000	2	1	185000000	1	2	349000000	2	0	0	0	0	0	0	6	48993.9	Q96IY4	Q96IY4	CPB2	9.9	9.9	6	52.88
Other		Gephyrin	GPHN	2	161000000	2	4	201000000	4	0	0	0	0	0	0	0	0	0	0	0	0	0	0	0	0	0	0	6	85531.4	F5H039	F5H039|Q9NQX3-2|Q9NQX3|G3V582	GPHN	8.6	8.6|8.8|9.2|6.3	5	52.88
Other		Alcohol dehydrogenase class-3	ADH5	2	92500000	2	1	260000000	1	0	0	0	0	0	0	0	0	0	5	450000000	4	0	0	0	0	0	0	8	40579.3	P11766	P11766|D6RFE4|D6R9G2|D6RAY0	ADH5	17.9	17.9|19.1|23.1|39.2	5	52.71
Other		Small proline-rich protein 3	SPRR3	0	0	0	0	0	0	0	0	0	0	0	0	0	0	0	8	1590000000	5	0	0	0	0	0	0	8	18610	Q9UBC9	Q9UBC9	SPRR3	32.5	32.5	5	52.67
Other		Protein phosphatase 1 regulatory subunit 12C	PPP1R12C	0	0	0	0	0	0	1	3460000	1	5	629000000	5	1	264000000	1	2	2470000000	2	0	0	0	0	0	0	9	85336.2	Q9BZL4	Q9BZL4|Q9BZL4-4|Q9BZL4-3|Q9BZL4-2|B4DME2	PPP1R12C	15.9	15.9|12.1|12.1|13.2|13.4	7	52.49
Other		Nascent polypeptide-associated complex subunit alpha, muscle-specific form	NACA	5	1930000000	3	2	1590000000	2	3	816000000	2	2	974000000	2	2	273000000	1	2	391000000	2	2	1840000000	2	4	397000000	2	22	206102	E9PAV3	E9PAV3|E9PAV3-2|Q13765|F8VZJ2	NACA	3.1	3.1|4.5|19.5|30.8	4	52.4
Other		Iron-sulfur protein NUBPL	NUBPL	0	0	0	0	0	0	0	0	0	5	742000000	4	0	0	0	0	0	0	0	0	0	0	0	0	5	34310.4	Q8TB37	Q8TB37|Q8TB37-2	NUBPL	19.7	19.7|9.2	4	52.4
Other		Sodium/potassium-transporting ATPase subunit beta-1	ATP1B1	5	651000000	4	2	264000000	2	0	0	0	0	0	0	0	0	0	0	0	0	0	0	0	0	0	0	7	35460	P05026	P05026|P05026-2	ATP1B1	17.8	17.8|17.9	4	52.35
Other		40S ribosomal protein S23	RPS23	3	1650000000	3	3	2030000000	2	1	158000000	1	4	2370000000	3	4	849000000	3	4	775000000	3	0	0	0	0	0	0	19	15978.4	P62266	P62266|D6RD47|D6R9I7|D6RIX0|D6RDJ2	RPS23	23.7	23.7|17.1|8.9|12.9|20	4	52.33
Other		Sorting nexin-6	SNX6	1	31500000	1	1	75100000	1	0	0	0	0	0	0	0	0	0	3	210000000	3	0	0	0	3	78300000	3	8	46933.2	Q9UNH7	Q9UNH7|Q9UNH7-2	SNX6	14.2	14.2|14.8	6	52.32
Other		DnaJ homolog subfamily A member 3, mitochondrial	DNAJA3	1	322000000	1	5	644000000	3	0	0	0	6	654000000	4	0	0	0	0	0	0	0	0	0	0	0	0	12	53115.3	Q96EY1	Q96EY1|Q96EY1-2|Q96EY1-3	DNAJA3	11.6	11.6|12.3|5.3	4	52.28
Other		Ig kappa chain V-III region SIE		4	782000000	2	6	2940000000	4	0	0	0	0	0	0	7	2100000000	2	7	4560000000	3	2	538000000	2	3	850000000	3	29	11889	P01620	P01620|P01623|P18136|P18135|P04206|P01622		44.9	44.9|44.9|41.8|41.8|36.6|36.6	4	52.27
Other		SWI/SNF complex subunit SMARCC2	SMARCC2	1	695000000	1	3	181000000	3	1	8700000	1	1	120000000	1	1	4970000	1	4	292000000	3	0	0	0	0	0	0	11	136581	F8VXC8	F8VXC8|Q8TAQ2|Q8TAQ2-3|Q8TAQ2-2|Q92922|F8VZW6|F8WE13	SMARCC2	4.8	4.8|4.9|5.2|5.3|4.9|14.2|23.3	4	52.24
Other		Peptidyl-prolyl cis-trans isomerase G	PPIG	3	1240000000	3	3	162000000	3	0	0	0	3	282000000	3	1	782000000	1	1	87000000	1	0	0	0	0	0	0	11	89129.1	Q13427	Q13427|E9PG73|Q13427-2|C9J679	PPIG	7.5	7.5|7.7|15.9|25	5	52.22
Other		Isoform 2 of Peptidyl-prolyl cis-trans isomerase FKBP8	FKBP8	3	563000000	3	2	219000000	2	0	0	0	0	0	0	2	125000000	2	0	0	0	0	0	0	0	0	0	7	45104.4	Q14318-2	Q14318-2|Q14318|Q14318-3	FKBP8	16.4	16.4|16.5|15	5	52.1
Other		Sperm-specific antigen 2	SSFA2	3	530000000	3	1	20100000	1	0	0	0	0	0	0	4	535000000	4	1	93900000	1	0	0	0	0	0	0	9	139639	P28290	P28290|E9PHV5|P28290-2|E7EUL7|P28290-3	SSFA2	4.9	4.9|5|5.6|8|3.8	5	52.1
Other		Signal transducer and activator of transcription 5B	STAT5B	2	46500000	2	3	88900000	2	0	0	0	4	414000000	4	0	0	0	0	0	0	0	0	0	0	0	0	9	90377.7	P51692	P51692|P42229|K7EK35|P42229-2|K7EM17	STAT5B	10.9	10.9|7.4|7.7|7.7|11.7	7	52.05
Other		Cartilage acidic protein 1	CRTAC1	0	0	0	0	0	0	0	0	0	0	0	0	0	0	0	0	0	0	3	182000000	3	3	160000000	3	6	72218.2	Q9NQ79	Q9NQ79|Q9NQ79-2|Q9NQ79-3	CRTAC1	8.6	8.6|8.8|9	6	52.02
Other		17-beta-hydroxysteroid dehydrogenase 13	HSD17B13	3	477000000	3	2	322000000	2	1	76400000	1	2	181000000	2	0	0	0	0	0	0	0	0	0	0	0	0	8	33997.1	Q7Z5P4	Q7Z5P4|Q7Z5P4-2	HSD17B13	16.3	16.3|18.5	5	51.97
Other		Isoform 6 of Pleckstrin homology domain-containing family A member 5	PLEKHA5	0	0	0	0	0	0	0	0	0	2	46500000	2	4	220000000	3	1	15600000	1	0	0	0	0	0	0	7	147693	Q9HAU0-6	Q9HAU0-6|Q9HAU0-4|Q9HAU0-2|Q9HAU0|Q9HAU0-5|Q9HAU0-3|E7EME8|Q9HAU0-8|A0JP02|Q9HAU0-7	PLEKHA5	5.8	5.8|6.3|6.3|6.7|7|8.4|4.7|4.8|6|28.9	5	51.91
Other		Protein TBRG4	TBRG4	0	0	0	2	147000000	2	0	0	0	4	531000000	4	0	0	0	0	0	0	0	0	0	0	0	0	6	71193.2	Q969Z0	Q969Z0|Q969Z0-2	TBRG4	13.9	13.9|12.4	5	51.88
Other		Isoform 2 of Metalloreductase STEAP3	STEAP3	1	65000000	1	2	145000000	2	0	0	0	4	696000000	4	0	0	0	0	0	0	0	0	0	0	0	0	7	56164.3	Q658P3-2	Q658P3-2|Q658P3|Q658P3-3|B8ZZX6|Q658P3-4	STEAP3	12.4	12.4|12.7|12.7|13.5|13.5	5	51.81
Other		Negative elongation factor B	NELFB	1	36000000	1	4	128000000	4	0	0	0	0	0	0	0	0	0	0	0	0	0	0	0	0	0	0	5	66323.8	Q8WX92	Q8WX92	NELFB	14.3	14.3	5	51.68
Other		Proliferating cell nuclear antigen	PCNA	2	64100000	2	4	290000000	4	0	0	0	0	0	0	0	0	0	0	0	0	0	0	0	0	0	0	6	29110.6	P12004	P12004	PCNA	23.7	23.7	5	51.54
Other		ADP-ribosylation factor 6	ARF6	6	1700000000	3	4	4870000000	3	1	131000000	1	11	8200000000	4	0	0	0	0	0	0	0	0	0	0	0	0	22	20195.9	P62330	P62330	ARF6	33.1	33.1	4	51.54
Other		Isoform 6 of Inactive tyrosine-protein kinase 7	PTK7	0	0	0	1	808000000	1	0	0	0	1	276000000	1	2	168000000	2	6	1540000000	5	0	0	0	0	0	0	10	120679	Q13308-6	Q13308-6|Q13308|Q13308-2|Q13308-3|Q13308-4|Q13308-5|Q86X91	PTK7	4.2	4.2|4.2|4.4|4.8|3.9|2.2|2.6	5	51.52
Other		Eukaryotic peptide chain release factor subunit 1	ETF1	2	203000000	2	3	270000000	2	0	0	0	0	0	0	0	0	0	2	286000000	2	0	0	0	0	0	0	7	49258.2	P62495	P62495|B7Z7P8|P62495-2|D6RCB3	ETF1	13	13|13.4|14.1|13.6	5	51.48
Other		Very-long-chain (3R)-3-hydroxyacyl-CoA dehydratase 3	PTPLAD1	1	2120000	1	5	1280000000	4	0	0	0	0	0	0	0	0	0	0	0	0	0	0	0	0	0	0	6	43387	Q9P035	Q9P035|Q9P035-2|H3BS72|H3BPZ1|H3BRL8	PTPLAD1	19.6	19.6|19.2|12.5|10.6|9.7	5	51.46
Other		Transcriptional repressor CTCF	CTCF	0	0	0	3	466000000	3	0	0	0	6	878000000	5	0	0	0	0	0	0	0	0	0	0	0	0	9	84324.5	P49711	P49711|P49711-2	CTCF	11.9	11.9|15.7	6	51.44
Other		Tetratricopeptide repeat protein 36	TTC36	0	0	0	5	1080000000	4	0	0	0	0	0	0	0	0	0	0	0	0	0	0	0	0	0	0	5	21010.2	A6NLP5	A6NLP5|A6NLP5-2	TTC36	31.7	31.7|30	4	51.42
Other		CD81 antigen	CD81	3	357000000	1	2	439000000	2	2	86700000	1	4	562000000	3	0	0	0	0	0	0	0	0	0	0	0	0	11	30547	A6NMH8	A6NMH8|E9PIF1|P60033|E9PJK1	CD81	21.5	21.5|24.3|25|35.7	3	51.41
Other		Phenylalanine--tRNA ligase alpha subunit	FARSA	2	68000000	2	2	419000000	2	0	0	0	0	0	0	2	8940000	2	1	39900000	1	0	0	0	0	0	0	7	57619.7	Q9Y285	Q9Y285|K7ER00|Q9Y285-2|K7ER16	FARSA	13.9	13.9|10.9|9.4|15.7	6	51.41
Other		Isoform 2 of Protein numb homolog	NUMB	1	1660000	1	2	53700000	2	0	0	0	2	18900000	2	0	0	0	0	0	0	1	70700000	1	1	5270000	1	7	66525.7	P49757-2	P49757-2|P49757-4|P49757|P49757-3|P49757-5|P49757-6|P49757-7|P49757-8|G3V3Z8|P49757-9|Q9Y6R0	NUMB	27.8	27.8|28.3|18.2|18.5|22.3|22.8|14|14.3|19.3|26.3|1.6	7	51.23
Other		Eukaryotic translation initiation factor 3 subunit H	EIF3S3	1	240000000	1	3	325000000	3	0	0	0	0	0	0	2	30800000	2	2	95400000	2	0	0	0	0	0	0	8	41751.7	B3KS98	B3KS98|O15372	EIF3S3	17.2	17.2|17.8	6	51.13
Other		Lysophospholipid acyltransferase 7	MBOAT7	3	795000000	3	2	395000000	2	0	0	0	0	0	0	4	829000000	3	4	717000000	3	1	24700000	1	1	145000000	1	15	53448.6	Q96N66	Q96N66|Q96N66-2|Q96N66-3	MBOAT7	7.8	7.8|9.2|6.9	4	51.13
Other		Isoform 3 of Glutaminase kidney isoform, mitochondrial	GLS	0	0	0	0	0	0	0	0	0	6	729000000	6	0	0	0	2	129000000	2	0	0	0	0	0	0	8	66257.6	O94925-3	O94925-3|O94925|B8ZZA8|B8ZZC5|O94925-2	GLS	14.2	14.2|11.3|9.4|15.5|12.4	6	51.11
Other		Mitogen-activated protein kinase 14	MAPK14	3	390000000	2	6	1760000000	4	0	0	0	2	545000000	2	0	0	0	0	0	0	0	0	0	0	0	0	11	41520.8	Q16539	Q16539|B4E0K5|Q16539-4|Q16539-3|Q16539-2|B5TY33	MAPK14	18	18|19.7|18.5|19.1|11.3|14.4	6	51.1
Other		Translational activator of cytochrome c oxidase 1	TACO1	0	0	0	3	1280000000	3	0	0	0	4	597000000	4	0	0	0	0	0	0	0	0	0	0	0	0	7	32932.9	Q9BSH4	Q9BSH4	TACO1	29.2	29.2	5	51.02
Other		Isoform 3 of Malate dehydrogenase, cytoplasmic	MDH1	4	656000000	3	1	222000000	1	0	0	0	0	0	0	0	0	0	0	0	0	3	184000000	2	1	17100000	1	9	38912.2	P40925-3	P40925-3|P40925|P40925-2|B9A041|B8ZZ51	MDH1	14.4	14.4|15.2|15.5|18|12.4	4	51.02
Other		Nuclear pore complex protein Nup98-Nup96	NUP98	0	0	0	0	0	0	0	0	0	0	0	0	3	58400000	3	3	130000000	3	0	0	0	0	0	0	6	198717	P52948	P52948|P52948-5|P52948-6|P52948-2|J3KP29	NUP98	3.2	3.2|3.2|3.4|2.8|2.9	5	50.95
Other		Beta-2-syntrophin	SNTB2	1	1870000000	1	3	1720000000	3	0	0	0	3	57600000	3	2	41700000	2	0	0	0	0	0	0	0	0	0	9	58405	Q13425	Q13425|Q13425-2	SNTB2	12	12|19.4	6	50.92
Other		Guanidinoacetate N-methyltransferase	GAMT	0	0	0	3	360000000	3	0	0	0	2	79000000	2	0	0	0	0	0	0	0	0	0	0	0	0	5	26545.9	Q14353	Q14353|Q14353-2	GAMT	36	36|26.3	4	50.92
Other		Long-chain fatty acid transport protein 4	SLC27A4	1	44000000	1	5	1690000000	5	0	0	0	0	0	0	0	0	0	0	0	0	0	0	0	0	0	0	6	72975.8	Q6P1M0	Q6P1M0	SLC27A4	11	11	5	50.92
Other		Gamma-interferon-inducible protein 16	IFI16	2	283000000	2	3	616000000	3	0	0	0	0	0	0	1	2500000	1	4	226000000	3	0	0	0	0	0	0	10	88710.4	Q16666	Q16666|Q16666-6|Q16666-2|Q16666-3	IFI16	8.5	8.5|9.1|9.1|9.9	5	50.92
Other		Tryptophan 2,3-dioxygenase	TDO2	0	0	0	0	0	0	1	30500000	1	6	711000000	5	0	0	0	0	0	0	0	0	0	0	0	0	7	48041.8	P48775	P48775	TDO2	13.5	13.5	5	50.66
Other		Tropomodulin-1	TMOD1	1	490000000	1	3	761000000	3	1	130000000	1	3	576000000	3	0	0	0	0	0	0	0	0	0	0	0	0	8	40682.5	P28289	P28289|Q5T7W3	TMOD1	16.4	16.4|21.5	5	50.64
Other		Transportin-3	TNPO3	0	0	0	2	106000000	2	0	0	0	2	14800000	2	2	45400000	2	2	151000000	2	0	0	0	0	0	0	8	106027	Q9Y5L0	Q9Y5L0|Q9Y5L0-3|E9PFH4|C9J7E5|Q9Y5L0-1|Q9Y5L0-5	TNPO3	9.1	9.1|9.2|9.8|6.7|6.7|7.7	6	50.63
Other		Zinc finger CCCH domain-containing protein 15	ZC3H15	1	171000000	1	4	804000000	4	0	0	0	0	0	0	0	0	0	0	0	0	0	0	0	0	0	0	5	49001	Q8WU90	Q8WU90|Q8WU90-2|F8WB26	ZC3H15	16.1	16.1|19.1|22.8	5	50.56
Other		Intraflagellar transport protein 27 homolog	IFT27	2	76300000	1	4	517000000	3	0	0	0	5	1230000000	5	0	0	0	0	0	0	0	0	0	0	0	0	11	20765.4	Q9BW83	Q9BW83|Q9BW83-2	IFT27	34.9	34.9|29.1	5	50.54
Other		Phytanoyl-CoA dioxygenase, peroxisomal	PHYH	2	1070000000	2	5	2060000000	5	0	0	0	0	0	0	0	0	0	0	0	0	0	0	0	0	0	0	7	38937	O14832	O14832|B1ALH6|O14832-2	PHYH	18	18|19|21.4	5	50.5
Other		40S ribosomal protein S14	RPS14	3	2140000000	2	3	1350000000	3	0	0	0	3	1530000000	3	2	530000000	2	2	412000000	2	0	0	0	0	0	0	13	16443.6	P62263	P62263|E5RH77	RPS14	37	37|31.3	5	50.47
Other		Transaldolase	TALDO1	0	0	0	0	0	0	0	0	0	0	0	0	1	61200000	1	5	417000000	4	0	0	0	0	0	0	6	37710.6	P37837	P37837|F2Z393	TALDO1	16	16|14.7	5	50.41
Other		Regulator of microtubule dynamics protein 2	RMDN2	0	0	0	2	152000000	2	0	0	0	5	724000000	5	0	0	0	0	0	0	0	0	0	0	0	0	7	47740.8	Q96LZ7	Q96LZ7|Q96LZ7-2|Q96LZ7-4|Q96LZ7-3|F8WFC3|B5MC85	RMDN2	12.4	12.4|9.7|14.7|18.4|7.5|4.7	4	50.39
Other		Mitochondrial import receptor subunit TOM70	TOMM70A	4	769000000	4	2	168000000	2	0	0	0	0	0	0	0	0	0	0	0	0	0	0	0	0	0	0	6	68138.3	O94826	O94826	TOMM70A	15.2	15.2	6	50.27
Other		Dimethylglycine dehydrogenase, mitochondrial	DMGDH	3	173000000	3	1	6500000	1	0	0	0	3	120000000	3	0	0	0	0	0	0	0	0	0	0	0	0	7	97208.3	Q9UI17	Q9UI17	DMGDH	7.9	7.9	5	50.22
Other		Sorting nexin-5	SNX5	2	19700000	2	3	242000000	3	0	0	0	2	75800000	2	2	9330000	2	3	72700000	3	0	0	0	0	0	0	12	47100.9	Q9Y5X3	Q9Y5X3|Q9Y5X3-2|U3KQP5|U3KQL0	SNX5	12.8	12.8|12.6|29|51.6	5	50.22
Other		Band 4.1-like protein 5	EPB41L5	1	157000000	1	2	138000000	2	0	0	0	3	114000000	2	0	0	0	0	0	0	0	0	0	0	0	0	6	82425.3	Q9HCM4	Q9HCM4|Q9HCM4-3|Q9HCM4-4|Q9HCM4-2	EPB41L5	10.3	10.3|10.3|11|15	4	50.19
Other		Histidine--tRNA ligase, cytoplasmic	HARS	5	780000000	5	2	2120000000	2	0	0	0	0	0	0	0	0	0	0	0	0	0	0	0	0	0	0	7	57980	P12081	P12081|P12081-4|P12081-2|P12081-3|B3KWE1|B4DDD8|B4E1C5|P49590|P49590-2|B4DQ67	HARS	11.1	11.1|11.6|12.1|12.6|11.1|8.7|9.6|9.2|9.7|8.3	6	50.19
Other		Melanoma-associated antigen D2	MAGED2	0	0	0	0	0	0	0	0	0	0	0	0	2	123000000	2	6	638000000	5	0	0	0	0	0	0	8	65124.3	Q9UNF1	Q9UNF1|Q9UNF1-2|Q5H909|Q5H907|Q9Y5V3-2|Q9Y5V3	MAGED2	11.2	11.2|10|10|6.7|1.4|1.5	6	50.14
Other		Cytochrome c oxidase subunit 2	MT-CO2	4	4070000000	3	4	2170000000	3	2	30500000	2	5	2830000000	4	0	0	0	0	0	0	0	0	0	0	0	0	15	25735.7	P00403	P00403	MT-CO2	27.7	27.7	5	50.11
Other		Isoform 2 of ATP-binding cassette sub-family F member 2	ABCF2	0	0	0	0	0	0	0	0	0	2	55200000	2	2	139000000	2	5	276000000	5	0	0	0	0	0	0	9	73070	Q9UG63-2	Q9UG63-2|Q9UG63	ABCF2	10.2	10.2|10.4	6	50.03
Other		Isoform 3 of Cysteine--tRNA ligase, cytoplasmic	CARS	1	65300000	1	3	86600000	2	0	0	0	0	0	0	0	0	0	3	97100000	3	0	0	0	0	0	0	7	95434.6	P49589-3	P49589-3|P49589|P49589-2	CARS	9.3	9.3|10.4|10.7	6	49.99
Other		Uncharacterized protein C9orf142	C9orf142	3	224000000	3	1	465000000	1	2	241000000	2	1	140000000	1	1	4200000	1	1	29300000	1	0	0	0	0	0	0	9	21981.5	Q9BUH6	Q9BUH6	C9orf142	25.9	25.9	4	49.96
Other		Isoform 3 of 60S ribosomal protein L17	RPL17	1	45900000	1	1	71600000	1	0	0	0	5	452000000	5	2	350000000	2	2	103000000	2	0	0	0	0	0	0	11	26714.6	P18621-3	P18621-3|P18621|J3QLC8|P18621-2	RPL17	25.4	25.4|31.5|27.5|32.8	5	49.92
Other		Isoform 3 of 60 kDa lysophospholipase	ASPG	0	0	0	0	0	0	1	26600000	1	4	740000000	4	0	0	0	0	0	0	0	0	0	0	0	0	5	62144.2	Q86U10-3	Q86U10-3|Q86U10|G3V1Y8	ASPG	11.5	11.5|11.6|12	5	49.9
Other		Ubiquitin-conjugating enzyme E2 N	UBE2N	2	875000000	2	6	1630000000	4	0	0	0	4	1220000000	3	4	1600000000	2	2	543000000	2	0	0	0	3	543000000	2	21	17194.6	P61088	P61088|F8VV71|F8VSD4|F8VZ29|Q5JXB2|F8VQQ8	UBE2N	28.2	28.2|21|30.4|28.7|13.7|20.2	4	49.79
Other		Structural maintenance of chromosomes protein 3	SMC3	0	0	0	0	0	0	0	0	0	3	567000000	3	1	62400000	1	4	205000000	3	0	0	0	2	48800000	2	10	141938	Q9UQE7	Q9UQE7	SMC3	5.9	5.9	5	49.77
Other		Striatin	STRN	1	12500000	1	2	28100000	2	0	0	0	0	0	0	1	40100000	1	3	65000000	3	0	0	0	0	0	0	7	86587	O43815	O43815|O43815-2	STRN	8.2	8.2|8.7	4	49.77
Other		Proteasome subunit alpha type-7	PSMA7	1	299000000	1	3	11600000000	3	0	0	0	2	172000000	2	2	41200000	2	2	343000000	2	0	0	0	3	195000000	3	13	28057.5	O14818	O14818|O14818-2|Q8TAA3|Q8TAA3-5|Q8TAA3-2|O14818-4	PSMA7	19.7	19.7|27.5|9.7|10|11.7|9.3	4	49.72
Other		Neuroblastoma-amplified sequence	NBAS	2	97700000	2	2	337000000	2	0	0	0	0	0	0	2	30400000	1	4	75800000	3	0	0	0	0	0	0	10	271876	A2RRP1	A2RRP1|A2RRP1-2	NBAS	2.6	2.6|2.7	5	49.58
Other		ATP synthase subunit f, mitochondrial	ATP5J2	1	1930000000	1	4	1920000000	2	0	0	0	4	1670000000	3	0	0	0	1	154000000	1	0	0	0	0	0	0	10	11031.8	P56134	P56134|P56134-3|G3V325|C9JU26|P56134-2|C9JJT5|P56134-4	ATP5J2	39.3	39.3|67.2|4.2|24.4|27.2|44.4|48.9	3	49.55
Other		Isoform p48 of 2'-5'-oligoadenylate synthase 1	OAS1	4	858000000	2	5	897000000	3	0	0	0	2	145000000	2	0	0	0	0	0	0	0	0	0	0	0	0	11	48091.3	P00973-3	P00973-3|P00973|P00973-4|P00973-2|F8VXY3	OAS1	12.5	12.5|13|13.6|14.2|14.4	4	49.51
Other		N-acetylglutamate synthase, mitochondrial	NAGS	1	101000000	1	3	725000000	3	0	0	0	6	1150000000	6	0	0	0	0	0	0	0	0	0	0	0	0	10	58725.9	Q8N159	Q8N159	NAGS	13.2	13.2	6	49.49
Other		Cysteine desulfurase, mitochondrial	NFS1	1	64100000	1	2	522000000	2	0	0	0	3	258000000	3	0	0	0	0	0	0	0	0	0	0	0	0	6	50594.2	Q9Y697	Q9Y697|Q9Y697-2|F2Z2E7|Q9Y697-3|Q8WV90|F8WB23|F8WER8	NFS1	12.4	12.4|14.3|17.1|8.3|6.3|8.1|13.7	5	49.41
Other		SURP and G-patch domain-containing protein 2	SUGP2	1	36800000	1	2	1070000000	2	0	0	0	0	0	0	0	0	0	2	127000000	2	0	0	0	0	0	0	5	122455	M0R2Z9	M0R2Z9|Q8IX01|Q8IX01-3|Q8IX01-4|M0R3F6	SUGP2	4.3	4.3|4.4|4.6|4.6|5.7	5	49.37
Other		Probable cysteine--tRNA ligase, mitochondrial	CARS2	2	200000000	2	2	193000000	2	0	0	0	0	0	0	0	0	0	4	878000000	4	0	0	0	0	0	0	8	62736.3	Q9HA77	Q9HA77|F5H623	CARS2	10.9	10.9|8.4	5	49.37
Other		Carbohydrate-responsive element-binding protein	MLXIPL	0	0	0	2	245000000	2	1	47500000	1	4	444000000	3	0	0	0	0	0	0	0	0	0	0	0	0	7	93755.5	Q9NP71	Q9NP71|Q9NP71-3|Q9NP71-2|Q9NP71-4|Q9NP71-6|Q9NP71-5	MLXIPL	7.1	7.1|7.1|7.3|7.3|8.4|7.1	3	49.37
Other		Carbonyl reductase family member 4	CBR4	7	853000000	4	3	526000000	3	0	0	0	2	209000000	2	0	0	0	0	0	0	0	0	0	0	0	0	12	25472.1	Q8N4T8	Q8N4T8|Q8N4T8-2	CBR4	28.2	28.2|29	5	49.34
Other		Myeloid cell nuclear differentiation antigen	MNDA	0	0	0	0	0	0	0	0	0	0	0	0	2	62900000	1	4	427000000	3	0	0	0	3	112000000	3	9	46120.5	P41218	P41218	MNDA	25.7	25.7	5	49.21
Other		Peroxisomal membrane protein 11B	PEX11B	0	0	0	4	443000000	4	0	0	0	4	291000000	4	0	0	0	2	25900000	2	0	0	0	0	0	0	10	28887.2	O96011	O96011|O96011-2	PEX11B	28.1	28.1|29.7	5	49.15
Other		Vasodilator-stimulated phosphoprotein	VASP	4	202000000	4	2	223000000	2	0	0	0	0	0	0	0	0	0	2	20200000	2	1	28000000	1	2	3540000	2	11	40000.2	P50552	P50552|K7ENL7	VASP	18.1	18.1|35.9	6	49.12
Other		Glutamate-rich WD repeat-containing protein 1	GRWD1	0	0	0	0	0	0	0	0	0	2	34300000	2	0	0	0	3	208000000	3	0	0	0	0	0	0	5	49817.7	Q9BQ67	Q9BQ67	GRWD1	14.3	14.3	4	49.05
Other		Chromobox protein homolog 3	CBX3	3	302000000	3	1	733000000	1	0	0	0	2	536000000	2	1	19300000	1	2	326000000	2	0	0	0	1	90600000	1	10	20982.2	Q13185	Q13185|B8ZZ43	CBX3	14.2	14.2|13.8	3	49.03
Other		Small nuclear ribonucleoprotein Sm D1	SNRPD1	1	106000000	1	5	2810000000	3	0	0	0	4	1800000000	3	0	0	0	0	0	0	0	0	0	0	0	0	10	13281.3	P62314	P62314|J3QLI9|J3QLR7	SNRPD1	54.6	54.6|44|25	4	48.96
Other		Ataxin-10	ATXN10	1	14100000	1	1	29700000	1	0	0	0	0	0	0	1	30700000	1	1	12800000	1	0	0	0	0	0	0	4	54229.5	Q9UBB4	Q9UBB4|Q9UBB4-2|B1AHE3	ATXN10	13	13|15|22.2	4	48.82
Other		60S ribosomal protein L36a-like	RPL36AL	6	2770000000	5	3	757000000	3	1	894000000	1	5	3870000000	4	2	248000000	2	3	438000000	2	0	0	0	0	0	0	20	12753.9	Q969Q0	Q969Q0|J3KQN4|P83881|H0Y5B4|H7BZ11|H0Y3V9|H7BY91	RPL36AL	32	32|23.9|32|20.6|20.9|11.3|12.5	5	48.78
Other		TBC1 domain family member 2B	TBC1D2B	2	68600000	2	2	1570000000	2	0	0	0	0	0	0	3	43300000	2	2	42700000	2	0	0	0	0	0	0	9	110563	Q9UPU7	Q9UPU7|Q9UPU7-2|Q9UPU7-3	TBC1D2B	13.4	13.4|14.2|3.2	8	48.76
[truncated: 1,292 more rows]

## Sheet: B. Matrisome -TNBC
				TNBC Liver Metastasis Samples												TNBC Lung Metastasis Samples
[truncated: 199 more rows]

## Sheet: C. Complete MS Data Set-CRC
				CRC Liver Metastasis Samples
[truncated: 2,194 more rows]

## Sheet: D. Matrisome-CRC
				CRC Liver Metastasis Samples
[truncated: 193 more rows]

[truncated: 1 more sheets: E. Metastasis-signature]
