# Supplementary material for: Proteomic Profiling of Extracellular Matrix Components from Patient Metastases Identifies Consistently Elevated Proteins for Developing Nanobodies That Target Primary Tumors and Metastases
Source: Cancer Res. 2023 Apr 26;83(12):2052–65. doi: 10.1158/0008-5472.CAN-22-1532 (PMC10267678; doi:10.1158/0008-5472.CAN-22-1532)
Supplement: Table S2 — Supplementary Table S2 [file can-22-1532_table_s2_suppst2.xlsx]

## Sheet: Table S2
RANK	CRC Liv1		CRC Liv2		TNBC Lv1		TNBC Lv2		TNBC Lg1		TNBC Lg2
	Protein	Average intensity	Protein	Average intensity	Protein	Average intensity	Protein	Average intensity	Protein	Average intensity	Protein	Average intensity
1	COL1A1	23300000000000	COL1A1	18300000000000	COL1A1	8890000000000	COL1A1	4440000000000	COL1A1	18100000000000	COL1A1	22900000000000		FN1
2	COL1A2	11600000000000	COL1A2	9280000000000	COL1A2	4880000000000	COL3A1	3350000000000	COL1A2	11200000000000	COL1A2	11400000000000		HSPG2
3	COL3A1	11000000000000	COL3A1	9250000000000	COL3A1	3630000000000	COL1A2	2540000000000	COL3A1	8550000000000	COL3A1	11000000000000		EMILIN1
4	COL5A1	661000000000	COL5A1	787000000000	FN1	930000000000	FGB	630000000000	COL6A3	519000000000	COL6A3	443000000000		POSTN
5	POSTN	392000000000	FN1	720000000000	COL6A3	651000000000	FGG	570000000000	FN1	439000000000	COL4A1	432000000000		TGFBI
6	COL5A2	322000000000	COL4A2	510000000000	FGB	531000000000	FGA	466000000000	FGB	363000000000	COL4A2	341000000000		TNC
7	FBN1	255000000000	COL5A2	458000000000	FGG	457000000000	COL6A3	418000000000	FGA	322000000000	COL5A2	288000000000		FGB
8	COL6A3	179000000000	COL4A1	420000000000	TGM2	406000000000	FN1	337000000000	COL5A1	320000000000	COL5A1	245000000000		FGG
9	COL4A1	165000000000	TGFBI	401000000000	FGA	338000000000	COL6A1	176000000000	COL4A1	247000000000	FGA	188000000000		FGA
10	COL4A2	162000000000	COL6A3	377000000000	COL6A1	218000000000	COL6A2	147000000000	COL4A2	211000000000	FGB	182000000000		COLLAGENS
11	FN1	142000000000	FBN1	283000000000	COL5A2	206000000000	TGM2	133000000000	COL5A2	192000000000	FN1	179000000000
12	TGFBI	138000000000	FGB	279000000000	COL6A2	193000000000	COL4A2	99100000000	COL6A2	187000000000	COL6A2	170000000000
13	EMILIN1	89100000000	POSTN	241000000000	COL4A2	192000000000	COL4A1	94000000000	FGG	159000000000	HSPG2	145000000000
14	FGG	75400000000	FGG	229000000000	COL4A1	183000000000	HSPG2	83300000000	COL6A1	141000000000	COL6A1	123000000000
15	FGB	62100000000	FGA	180000000000	FBN1	156000000000	FBN1	68600000000	HSPG2	114000000000	ELN	107000000000
16	COL6A2	57900000000	COL6A2	162000000000	COL5A1	123000000000	COL5A2	48300000000	FBN1	113000000000	LAMA5	99100000000
17	COL12A1	55500000000	COL6A1	124000000000	HSPG2	115000000000	COL5A1	47900000000	POSTN	101000000000	FGG	80500000000
18	COL6A1	54100000000	COL12A1	122000000000	TGFBI	52000000000	EMILIN1	43600000000	COL12A1	92200000000	FBN1	71800000000
19	FGA	51700000000	TNC	113000000000	EMILIN1	46800000000	VTN	41000000000	VTN	47300000000	LAMC1	65600000000
20	VTN	42200000000	EMILIN1	79200000000	TNC	40700000000	LAMA5	27100000000	TNC	31300000000	LAMB2	64000000000
21	TNC	38600000000	HSPG2	71500000000	COL14A1	32900000000	TGFBI	21100000000	TGFBI	28500000000	EMILIN1	40100000000
22	COL14A1	26600000000	TGM2	42400000000	VTN	31300000000	ELN	19700000000	EMILIN1	24500000000	NID1	28400000000
23	HSPG2	17700000000	VTN	34100000000	CTSD	19500000000	LAMC1	17700000000	ELN	22300000000	TGM2	24500000000
24	TGM2	17100000000	CTSD	25300000000	COL18A1	17500000000	TNC	15200000000	LAMC1	19500000000	VTN	23800000000
25	BGN	17000000000	LTBP1	22200000000	COL12A1	15800000000	LAMB2	14000000000	LAMA5	19400000000	COL12A1	19900000000
26	ELN	14700000000	ANXA2	20400000000	ANXA2	12700000000	COL14A1	12500000000	COL16A1	16700000000	COL8A1	19100000000
27	ANXA2	13900000000	COL14A1	18300000000	BGN	12100000000	CTSD	12100000000	COL8A1	13800000000	COL16A1	16000000000
28	COL8A1	13500000000	BGN	15800000000	ELN	10700000000	TNXB	11800000000	TGM2	13300000000	POSTN	13600000000
29	A2M	13300000000	LAMC1	14500000000	LAMA5	10600000000	POSTN	11400000000	DCN	13000000000	TGFBI	11300000000
30	S100A8	12700000000	S100A8	14100000000	FBLN2	10600000000	NID1	8790000000	LUM	12600000000	ANXA2	9760000000
31	DPT	11700000000	PRELP	11900000000	LAMC1	9600000000	BGN	8620000000	COL14A1	11700000000	DPT	8900000000
32	LUM	11700000000	DPT	11200000000	TNXB	9440000000	COL18A1	7310000000	S100A8	8820000000	DCN	8610000000
33	PRELP	11100000000	TINAGL1	10200000000	POSTN	8760000000	ITIH4	6440000000	LGALS1	7990000000	TNXB	8080000000
34	COL16A1	10400000000	ELN	9530000000	PLG	7280000000	COL16A1	5080000000	MFAP4	7640000000	BGN	8020000000
35	SERPINA1	9470000000	LUM	9020000000	TINAGL1	6390000000	TINAGL1	4880000000	BGN	7480000000	TNC	7030000000
36	MFAP4	8970000000	COL16A1	8200000000	NID1	6260000000	MFAP4	3380000000	LAMB1	5940000000	SERPINA1	6730000000
37	PLG	8930000000	LAMA5	7490000000	PRELP	5400000000	DCN	3250000000	SERPINA1	4990000000	MFAP4	5910000000
38	EFEMP1	7670000000	COL8A1	5490000000	EFEMP1	5340000000	COL12A1	3070000000	ANXA2	4810000000	LAMB1	5540000000
39	DCN	7540000000	LAMB1	5470000000	LTBP1	5170000000	LUM	2250000000	LAMB2	4760000000	PRELP	5510000000
40	LTBP1	6120000000	LGALS1	4570000000	SERPINA1	4530000000	SERPINA1	1930000000	COL18A1	4210000000	EFEMP1	3960000000
41	CTSD	5440000000	PLG	4560000000	LAMB1	4350000000	PLG	1830000000	SERPINH1	4090000000	CTSG	3440000000
42	LAMC1	5290000000	SERPINH1	4530000000	ITIH4	3790000000	VWF	1660000000	NID1	3980000000	OGN	3420000000
43	TINAGL1	4840000000	NID1	4370000000	SERPINH1	3610000000	PRELP	1550000000	ITIH2	3850000000	FBLN2	3070000000
44	LAMA5	4040000000	CTSG	4200000000	LAMB2	3420000000	AMBP	1390000000	FBLN2	3760000000	LUM	3060000000
45	ITIH2	3400000000	EFEMP1	3910000000	DPT	3210000000	OGN	1390000000	TINAGL1	3230000000	COL18A1	3030000000
46	LAMB1	3290000000	COL18A1	3710000000	VWF	2700000000	COL8A1	1280000000	PLG	2950000000	COL14A1	2950000000
47	SERPINH1	3150000000	LAMB2	2540000000	LUM	2420000000	SERPINH1	1080000000	VWF	2870000000	VWF	2350000000
48	ANXA1	2520000000	FBLN2	2520000000	DCN	2280000000	DPT	959000000	ANXA1	2720000000	CTSD	1360000000
49	NID1	2510000000	C1QB	2150000000	LGALS1	2030000000	S100A8	875000000	DPT	2610000000	LGALS1	1340000000
50	AMBP	2450000000	DCN	1960000000	VWA1	1970000000	LAMB1	731000000	EFEMP1	2490000000	LAMA4	1160000000
51	LGALS1	2420000000	EMILIN2	1800000000	A2M	1470000000	LTBP1	513000000	A2M	2160000000	AMBP	1080000000
52	C1QB	2000000000	ANXA1	1770000000	C1QB	1330000000	COL7A1	503000000	PRELP	1780000000	S100A8	1040000000
53	CTSG	1740000000	ITIH2	1590000000	COL8A1	1310000000	C1QB	392000000	CTSD	1720000000	ITIH2	995000000
54	EMILIN2	1740000000	LTBP4	1400000000	COL16A1	1210000000	FBLN2	346000000	LTBP1	1550000000	A2M	895000000
55	FBLN2	1570000000	TNXB	1250000000	EMILIN2	1190000000	LGALS1	334000000	ITIH4	1320000000	COL7A1	862000000
56	LAMB2	1410000000	SERPINA1	1240000000	FBLN1	1020000000	ANXA2	303000000	VWA1	1150000000	TINAGL1	670000000
57	COL18A1	1300000000	LAMA4	991000000	LTBP4	986000000	CTSG	278000000	LAMA4	1070000000	LTBP1	653000000
58	ITIH4	1080000000	VWA1	896000000	OGN	790000000	EMILIN2	254000000	FBLN1	727000000	SERPINH1	483000000
59	TNXB	998000000	COL7A1	886000000	MFAP4	625000000	HCFC1	220000000	OGN	522000000	VWA1	292000000
60	FBLN1	622000000	HCFC1	780000000	HCFC1	567000000	FBLN1	183000000	C1QB	466000000	ANXA1	256000000
61	OGN	490000000	MFAP4	717000000	LAMA4	380000000	EFEMP1	105000000	EMILIN2	430000000	C1QB	253000000
62	LAMA4	363000000	A2M	698000000	S100A8	305000000	ANXA1	103000000	AMBP	342000000	ITIH4	252000000
63	VWF	321000000	FBLN1	635000000	ANXA1	288000000	VWA1	80500000	CTSG	303000000	FBLN1	197000000
64	VWA1	276000000	AMBP	460000000	ITIH2	283000000	ITIH2	75500000	COL7A1	283000000	LTBP4	158000000
65	COL7A1	262000000	VWF	411000000	COL7A1	98500000	A2M	71000000	HCFC1	260000000	EMILIN2	86400000
66	LTBP4	214000000	OGN	217000000	AMBP	83400000	LTBP4	56900000	LTBP4	243000000	PLG	46400000
67	HCFC1	52400000	ITIH4	102000000	CTSG	63500000	LAMA4	32900000	TNXB	148000000	HCFC1	42400000
	Table S2: The 67 ECM proteins identified in all 6 patient samples as the “metastasis-associated signature” are ranked based on the mean (of the two biological duplicates) precursor-ion intensities corresponding to all peptides for a given protein for each sample. Collagens (blue text) and fibrinogen chains are highlighted (in grey). Several proteins are highlighted in the same color across differ…
