# Supplementary material for: Proteomic Profiling of Extracellular Matrix Components from Patient Metastases Identifies Consistently Elevated Proteins for Developing Nanobodies That Target Primary Tumors and Metastases
Source: Cancer Res. 2023 Apr 26;83(12):2052–65. doi: 10.1158/0008-5472.CAN-22-1532 (PMC10267678; doi:10.1158/0008-5472.CAN-22-1532)
Supplement: Table S3 — Supplementary Table S3 [file can-22-1532_table_s3_suppst3.xlsx]

## Sheet: Sheet1
	Supplementary Table S3
	Mouse organs	α-TNC (abcam)	NJT6
	Heart	No (2/2)	No (2/2)
	Liver	No (2/2)	No (2/2)
	Spleen	No (2/2)	No (2/2)
	Kidney	No (2/2)	No (2/2)
	Lung	No (2/2)	No (2/2)
	Pancreas	No (2/2)	No (2/2)
	Stomach	Occasional MM positive (2/2)	No (2/2)
	Intestine	Villi + BM top of the crypt	No (2/2)
	Brain cortex	Yes (some regions) 1/2	No (2/2)
	Cerebellum	Yes (Molecular layer only) 2/2	No (2/2)
	Eye	Sclera (2/2)	No (2/2)
	Snout	Around Hair follicles (2/2)	No (2/2)
	Skeletal muscle	No (2/2)	No (2/2)
	Table S3. IHC on mouse organs derived from NS mice with anti-TNC antibody (human and mouse specific) and NJT6-biotin (human specific). NJT6 did not bind to any normal mouse tissues, even though some tissues did stain with a rabbit monoclonal antibody to TNC. MM, muscularis mucosa; BM, basement membrane.
